# Supplementary material for: Resistance to Gray Leaf Spot of Maize: Genetic Architecture and Mechanisms Elucidated through Nested Association Mapping and Near-Isogenic Line Analysis
Source: PLoS Genet. 2015 Mar 12;11(3):e1005045. doi: 10.1371/journal.pgen.1005045 (PMC4357430; doi:10.1371/journal.pgen.1005045)
Supplement: S2 Table — (XLSX) [file pgen.1005045.s002.xlsx]

## Sheet: GLSNAM203
year	pop	entry	entry99	pblock	block	range	row	DR1	DR2	DR3	AUDPC
1	27	202	1	1	7	24	105	2.75	3.75	4	49.875
1	27	202	1	1	6	23	190	2.75	3.75	4	49.875
1	27	202	1	1	5	23	165	2.75	3.75	4	49.875
1	27	202	1	1	4	23	131	3	3.5	4.25	49.875
1	27	202	1	1	3	23	106	2.75	3.75	4.25	50.75
1	27	202	1	1	2	22	195	3	3.75	4	50.75
1	27	202	1	1	1	22	172	3	3.25	4	47.25
1	27	202	2	2	7	17	135	1.75	3	3.5	39.375
1	27	202	2	2	6	17	110	1.5	3	3.25	37.625
1	27	202	2	2	5	16	185	2	3	3.5	40.25
1	27	202	2	2	4	16	173	2	2.75	3.25	37.625
1	27	202	2	2	3	16	141	1.5	3	3.5	38.5
1	27	202	2	2	2	16	122	1.75	2.5	3.25	35
1	27	202	2	2	1	16	103	1.75	2.75	3.5	37.625
1	27	202	3	3	7	22	127	1.5	3	3.25	37.625
1	27	202	3	3	6	22	114	1.5	2.25	3.25	32.375
1	27	202	3	3	5	21	182	1.5	2	3	29.75
1	27	202	3	3	4	21	167	1.5	3.25	3.5	40.25
1	27	202	3	3	3	21	145	1.5	2.25	3.25	32.375
1	27	202	3	3	2	21	131	1.25	2.25	3.25	31.5
1	27	202	3	3	1	21	105	1.5	2.25	3.25	32.375
1	27	202	4	4	7	30	166	1.5	1.5	3	26.25
1	27	202	4	4	6	30	139	1.5	1.75	3	28
1	27	202	4	4	5	30	126	1.25	1.5	2.5	23.625
1	27	202	4	4	4	29	190	1.25	1.5	3	25.375
1	27	202	4	4	3	29	175	1.25	1.75	3	27.125
1	27	202	4	4	2	29	151	1.25	1.75	2.25	24.5
1	27	202	4	4	1	29	140	1.25	1.75	3	27.125
1	27	202	5	5	6	1	1	1.25	2	3	28.875
1	27	202	5	5	5	36	185	1.25	3	3	35.875
1	27	202	5	5	4	36	164	1.25	1.5	2.5	23.625
1	27	202	5	5	3	36	144	1.25	1.75	2.5	25.375
1	27	202	5	5	2	36	126	1.25	1.5	2.5	23.625
1	27	202	5	5	1	35	191	1.25	1.5	3.25	26.25
1	27	202	6	6	7	7	50	2.25	2.25	3.25	35
1	27	202	6	6	6	7	22	2.25	3	3.5	41.125
1	27	202	6	6	3	6	45	1.75	3	3.25	38.5
1	27	202	6	6	2	6	10	1.75	2.25	3	32.375
1	27	202	6	6	1	5	80	NA	2.25	3	#VALUE!
1	27	202	7	7	7	35	170	1.25	2	3	28.875
1	27	202	7	7	6	35	145	1.5	3	3.25	37.625
1	27	202	7	7	5	35	118	1.25	3	3.25	36.75
1	27	202	7	7	4	35	107	2	2.5	3.25	35.875
1	27	202	7	7	3	34	167	1.5	3	3.25	37.625
1	27	202	7	7	2	34	159	1.5	1.75	3	28
1	27	202	7	7	1	34	134	1.5	2.5	3	33.25
1	27	202	8	8	7	9	117	1.25	1.5	3	25.375
1	27	202	8	8	6	8	192	1.25	1.5	2.25	22.75
1	27	202	8	8	5	8	172	1.25	1.5	2.5	23.625
1	27	202	8	8	4	8	134	1.25	1.75	2.25	24.5
1	27	202	8	8	3	8	118	1.25	1.5	2	21.875
1	27	202	8	8	2	7	192	1.25	1.5	2.25	22.75
1	27	202	8	8	1	7	168	1.25	1.5	2.25	22.75
1	27	202	9	9	7	15	161	1.75	1.75	3.5	30.625
1	27	202	9	9	6	15	151	1.25	2.25	3.25	31.5
1	27	202	9	9	5	15	125	1.25	2.25	3.25	31.5
1	27	202	9	9	4	15	116	1.75	2.25	3.5	34.125
1	27	202	9	9	3	14	174	1.75	1.75	3.5	30.625
1	27	202	9	9	2	14	157	1.5	2.25	3.25	32.375
1	27	202	9	9	1	14	147	1.75	1.75	3	28.875
1	27	202	10	10	7	29	101	2.25	4	4.5	51.625
1	27	202	10	10	6	28	186	2.5	4	4.5	52.5
1	27	202	10	10	5	28	162	2.5	4	4.5	52.5
1	27	202	10	10	4	28	129	2	3.75	4.25	48.125
1	27	202	10	10	2	27	198	2.25	3.75	4	48.125
1	27	202	10	10	1	27	157	2.25	3.5	3.75	45.5
1	27	202	11	11	7	2	146	3.25	3.75	4.25	52.5
1	27	202	11	11	6	2	122	3	3.75	4.25	51.625
1	27	202	11	11	5	1	194	2.5	3.25	4.25	46.375
1	27	202	11	11	4	1	178	2.25	3	4	42.875
1	27	202	11	11	3	1	165	2.75	3.25	4.25	47.25
1	27	202	11	11	2	1	131	3	3.25	4.25	48.125
1	27	202	11	11	1	1	105	3.25	3.5	4.25	50.75
1	27	202	12	12	7	34	102	3	3.75	4	50.75
1	27	202	12	12	6	33	178	3.25	3.5	3.75	49
1	27	202	12	12	5	33	153	2.25	3.5	3.5	44.625
1	27	202	12	12	4	33	121	3	3.25	3.75	46.375
1	27	202	12	12	3	32	200	1.5	3.25	3.75	41.125
1	27	202	12	12	2	32	194	2.5	3.75	3.75	48.125
1	27	202	12	12	1	32	162	2	3.5	4.25	46.375
1	27	202	13	13	7	12	150	2.5	3.25	3.75	44.625
1	27	202	13	13	6	12	126	2.25	2.25	3.75	36.75
1	27	202	13	13	5	12	101	2.5	3.25	3.75	44.625
1	27	202	13	13	4	11	169	2	3	3.75	41.125
1	27	202	13	13	3	11	162	1.75	3.25	3.75	42
1	27	202	13	13	2	11	124	2	3.25	3.75	42.875
1	27	202	13	13	1	11	107	2.5	3.25	3.75	44.625
1	27	202	14	14	7	9	49	2.25	3	3.25	40.25
1	27	202	14	14	6	9	28	2	2.5	3.25	35.875
1	27	202	14	14	4	8	58	1.75	2.5	3.25	35
1	27	202	14	14	3	8	50	1.75	3	3.5	39.375
1	27	202	14	14	2	8	24	1.25	2.75	3.25	35
1	27	202	14	14	1	8	10	1.75	3	4.25	42
1	27	202	15	15	7	14	107	2.5	3.25	3.5	43.75
1	27	202	15	15	6	13	182	2.5	3.5	3.5	45.5
1	27	202	15	15	5	13	169	2.25	3.5	3.5	44.625
1	27	202	15	15	4	13	147	2.25	3.5	4	46.375
1	27	202	15	15	3	13	112	2	3.5	3.75	44.625
1	27	202	15	15	2	13	105	2	3.5	3.5	43.75
1	27	202	15	15	1	12	177	2	3.5	3.75	44.625
1	27	202	16	16	7	5	173	2	3.5	3.75	44.625
1	27	202	16	16	6	5	151	1.75	3.5	3.75	43.75
1	27	202	16	16	5	5	125	1.75	3.25	3.75	42
1	27	202	16	16	4	5	112	1.75	3.25	4	42.875
1	27	202	16	16	3	4	198	1.5	3.25	3.75	41.125
1	27	202	16	16	2	4	163	1.75	3	3.5	39.375
1	27	202	16	16	1	4	148	2	2.75	3.75	39.375
1	27	202	17	17	7	7	147	2	3.25	4	43.75
1	27	202	17	17	6	7	121	2.25	3.5	4.25	47.25
1	27	202	17	17	5	6	192	3	3.5	4.25	49.875
1	27	202	17	17	4	6	174	2	3	4.25	42.875
1	27	202	17	17	3	6	160	3	3.75	4.25	51.625
1	27	202	17	17	2	6	127	2	3	4.25	42.875
1	27	202	17	17	1	5	199	2	3.5	4.5	47.25
1	27	202	18	18	7	32	125	1.25	1.5	3	25.375
1	27	202	18	18	6	32	104	1.25	1.75	3	27.125
1	27	202	18	18	5	31	187	1.25	1.75	2.5	25.375
1	27	202	18	18	4	31	165	1.25	1.5	2.25	22.75
1	27	202	18	18	3	31	145	1.25	2.25	2.25	28
1	27	202	18	18	2	31	112	1.25	2	2.5	27.125
1	27	202	18	18	1	30	195	1.25	2.25	2.25	28
1	27	202	19	19	7	5	31	2.5	3.75	4	49
1	27	202	19	19	6	5	20	3	3.75	4.25	51.625
1	27	202	19	19	5	5	3	3.25	3.75	4.25	52.5
1	27	202	19	19	4	4	55	3	3.75	3.75	49.875
1	27	202	19	19	3	4	32	3	3.5	4.25	49.875
1	27	202	19	19	2	4	18	2.75	3.75	4	49.875
1	27	202	19	19	1	3	68	3	3.5	4	49
1	27	202	20	20	7	10	175	1.25	3	4	39.375
1	27	202	20	20	6	10	156	1.5	2.25	4	35
1	27	202	20	20	5	10	119	1.5	3.75	4.25	46.375
1	27	202	20	20	4	9	199	1.75	2.25	3.5	34.125
1	27	202	20	20	3	9	187	1.75	2.25	3.25	33.25
1	27	202	20	20	2	9	157	1.75	2.25	3.25	33.25
1	27	202	20	20	1	9	143	1.5	3	3.5	38.5
1	27	202	21	21	7	4	106	1.25	2.75	3.25	35
1	27	202	21	21	6	3	179	1.25	2.75	3	34.125
1	27	202	21	21	5	3	166	1.25	1.75	3	27.125
1	27	202	21	21	4	3	137	1.5	3	3.25	37.625
1	27	202	21	21	3	3	132	1.25	3	3.25	36.75
1	27	202	21	21	2	2	192	1.25	3	3	35.875
1	27	202	21	21	1	2	173	1.75	2.25	2.25	29.75
1	27	202	22	22	7	20	166	2.5	4	4.25	51.625
1	27	202	22	22	6	20	139	2.5	3.75	4	49
1	27	202	22	22	5	20	120	2.25	3.75	4.25	49
1	27	202	22	22	4	20	107	2.75	3.75	4.25	50.75
1	27	202	22	22	3	19	189	2.5	3.75	4	49
1	27	202	22	22	2	19	160	3	3.75	4.25	51.625
1	27	202	22	22	1	19	145	2.5	4	4.25	51.625
1	27	202	23	23	7	18	198	3	3.5	3.75	48.125
1	27	202	23	23	6	18	175	3	3.25	4.5	49
1	27	202	23	23	5	18	155	2.75	3.5	4.5	49.875
1	27	202	23	23	4	18	128	3	3.75	4	50.75
1	27	202	23	23	3	18	105	3	NA	4.5	#VALUE!
1	27	202	23	23	2	17	199	3	3.5	4.25	49.875
1	27	202	23	23	1	17	180	3	3.75	4.5	52.5
1	27	202	24	24	7	25	160	3	3.75	4.5	52.5
1	27	202	24	24	6	25	155	3	4	4.5	54.25
1	27	202	24	24	5	25	115	2.75	3.75	4	49.875
1	27	202	24	24	4	24	197	3	4	4.5	54.25
1	27	202	24	24	3	24	187	2.75	4	4.5	53.375
1	27	202	24	24	2	24	167	3.25	4	4.75	56
1	27	202	24	24	1	24	131	3.75	4.25	4.75	59.5
1	27	202	25	25	7	27	125	2.5	3.75	4.25	49.875
1	27	202	25	25	7	27	140	NA	2.5	3.25	#VALUE!
1	27	202	25	25	6	27	116	1.5	3.25	3.75	41.125
1	27	202	25	25	5	26	184	1.75	1.75	3.25	29.75
1	27	202	25	25	4	26	168	1.5	2.25	3.25	32.375
1	27	202	25	25	3	26	146	1.5	2.5	3.25	34.125
1	27	202	25	25	2	26	132	1.5	2.75	3.25	35.875
1	27	202	25	25	1	26	104	2	2.75	3.5	38.5
1	27	202	26	26	7	3	25	1.75	2.25	3.5	34.125
1	27	202	26	26	6	3	23	1.75	3	3.25	38.5
1	27	202	26	26	5	2	66	1.75	2.25	3	32.375
1	27	202	26	26	3	2	23	2	3.5	3.25	42.875
1	27	201	27	1	8	24	114	2.5	3.75	4.25	49.875
1	27	201	27	2	8	17	149	2.25	3.75	4.25	49
1	27	201	27	3	8	22	149	2.25	3.75	4.25	49
1	27	201	27	3	8	22	157	1.75	3.5	4.25	45.5
1	27	201	27	4	8	30	187	2	3.25	3.5	42
1	27	201	27	5	8	1	45	2.25	3	4	42.875
1	27	201	27	6	8	7	68	2.5	3.5	NA	#VALUE!
1	27	201	27	7	8	35	182	2.25	3.5	4.25	47.25
1	27	201	27	8	8	9	121	2	3.5	4.25	46.375
1	27	201	27	9	8	15	189	2	3.75	4	47.25
1	27	201	27	10	8	29	119	2.25	3.5	4.25	47.25
1	27	201	27	11	8	2	160	2.25	3	4.5	44.625
1	27	201	27	12	8	34	117	2.25	3.75	4	48.125
1	27	201	27	13	8	12	153	2	3.75	4.5	49
1	27	201	27	15	8	14	120	2.25	3.75	4.25	49
1	27	201	27	16	8	5	194	2.5	3.25	4.25	46.375
1	27	201	27	17	8	7	158	2.25	3.75	4.25	49
1	27	201	27	18	8	32	145	2.25	3.75	4.25	49
1	27	201	27	19	8	5	56	1.75	3	3.25	38.5
1	27	201	27	20	8	10	194	2.25	3.75	4.5	49.875
1	27	201	27	21	8	4	128	2	3.25	4.25	44.625
1	27	201	27	22	8	20	189	2	3.25	4.25	44.625
1	27	201	27	23	8	19	123	2.5	4	4.25	51.625
1	27	201	27	24	8	25	179	2.5	3.75	4.25	49.875
1	27	201	27	25	8	27	150	2.25	3.75	4.25	49
1	27	201	27	26	8	3	53	1.75	3.5	4.5	46.375
1	27	201	27	1	7	23	191	2.5	3.75	4.25	49.875
1	27	201	27	2	7	17	148	2.5	4	4.25	51.625
1	27	201	27	3	7	22	141	2.5	4	4.25	51.625
1	27	201	27	4	7	30	167	2.25	3.25	3.75	43.75
1	27	201	27	5	7	1	31	2.25	3.5	4	46.375
1	27	201	27	5	7	1	39	2.5	3.75	4.25	49.875
1	27	201	27	5	7	1	40	2.25	3.5	4.25	47.25
1	27	201	27	6	7	7	49	1.75	3.5	4.5	46.375
1	27	201	27	7	7	35	156	1.5	3.25	4.25	42.875
1	27	201	27	8	7	9	106	2	3.75	4.25	48.125
1	27	201	27	9	7	15	177	2.25	3.75	4.25	49
1	27	201	27	10	7	28	194	2	3.5	4.25	46.375
1	27	201	27	11	7	2	150	2.25	3.25	4.5	46.375
1	27	201	27	12	7	33	200	2.25	3.75	4.25	49
1	27	201	27	13	7	12	143	2	3.75	4.5	49
1	27	201	27	13	7	12	149	2.25	3.75	4.5	49.875
1	27	201	27	15	7	14	110	2.5	3.75	4.5	50.75
1	27	201	27	16	7	5	171	2	3.25	4.5	45.5
1	27	201	27	17	7	7	152	1.75	4	4.25	49
1	27	201	27	18	7	32	127	2	3.5	4.25	46.375
1	27	201	27	19	7	5	33	2.25	3.75	4.25	49
1	27	201	27	20	7	10	166	1.75	3.75	4.5	48.125
1	27	201	27	21	7	4	101	2.25	3	4.5	44.625
1	27	201	27	22	7	20	167	2.5	3.75	4.25	49.875
1	27	201	27	23	7	18	196	2.25	3.75	4.25	49
1	27	201	27	24	7	25	162	2.25	3.75	4.25	49
1	27	201	27	25	7	27	127	1.5	3.5	4.25	44.625
1	27	201	27	26	7	3	26	2.25	3.75	4	48.125
1	27	201	27	1	6	23	171	2.5	3.75	4.25	49.875
1	27	201	27	2	6	17	115	2.25	3.75	4.25	49
1	27	201	27	3	6	22	113	2.25	4	4.25	50.75
1	27	201	27	4	6	30	150	2.25	2.75	4.25	42
1	27	201	27	6	6	7	18	2.5	3.5	4.25	48.125
1	27	201	27	7	6	35	136	1.5	3.5	4.25	44.625
1	27	201	27	8	6	8	196	1.5	3.75	3.25	42.875
1	27	201	27	9	6	15	152	1.75	3.5	4	44.625
1	27	201	27	10	6	28	168	2.5	3.75	4.25	49.875
1	27	201	27	11	6	2	127	2	3	4.25	42.875
1	27	201	27	12	6	33	168	2.25	3	4.25	43.75
1	27	201	27	13	6	12	113	2.5	3.75	4.25	49.875
1	27	201	27	15	6	13	181	2.75	4	4.5	53.375
1	27	201	27	16	6	5	164	2	3	4.25	42.875
1	27	201	27	17	6	7	109	2.25	3.75	4.5	49.875
1	27	201	27	18	6	32	105	2.25	3.75	4.25	49
1	27	201	27	19	6	5	18	2.5	3.5	4.5	49
1	27	201	27	20	6	10	162	2	3.75	4.5	49
1	27	201	27	21	6	3	198	2.25	3.25	4.25	45.5
1	27	201	27	22	6	20	140	2.25	4	4.5	51.625
1	27	201	27	23	6	18	182	2.25	3.75	4.25	49
1	27	201	27	24	6	25	141	2.25	3.75	4.25	49
1	27	201	27	25	6	27	113	2	3.5	4.25	46.375
1	27	201	27	26	6	3	3	2	3.75	4.25	48.125
1	27	201	27	1	5	23	157	2.25	3.5	4.25	47.25
1	27	201	27	2	5	16	192	2.5	3.75	4	49
1	27	201	27	3	5	21	181	2.75	3.75	4.25	50.75
1	27	201	27	3	5	21	185	2.25	4	4.25	50.75
1	27	201	27	3	5	21	192	2.75	4	4.25	52.5
1	27	201	27	3	5	21	193	2.75	4	4.25	52.5
1	27	201	27	3	5	22	101	2.25	4	4.5	51.625
1	27	201	27	4	5	30	128	2.25	1.75	4.25	35
1	27	201	27	5	5	36	186	1.25	2.25	3.25	31.5
1	27	201	27	6	5	7	1	2.25	3.75	4.25	49
1	27	201	27	7	5	35	124	1.75	3.5	4.25	45.5
1	27	201	27	8	5	8	166	1.75	3.5	3.25	42
1	27	201	27	9	5	15	131	2	3.5	4.25	46.375
1	27	201	27	10	5	28	151	2.25	3.75	4.25	49
1	27	201	27	11	5	1	195	3	3	4.25	46.375
1	27	201	27	12	5	33	161	2	3.25	3.5	42
1	27	201	27	13	5	11	198	2.75	3.75	4.5	51.625
1	27	201	27	13	5	11	200	2.75	4	4.5	53.375
1	27	201	27	14	5	9	8	1.75	3	3.25	38.5
1	27	201	27	15	5	13	153	2.25	3.75	4.25	49
1	27	201	27	16	5	5	123	2.25	3	4.25	43.75
1	27	201	27	17	5	6	196	2.5	3.5	4.25	48.125
1	27	201	27	18	5	31	194	2.5	3.5	4.25	48.125
1	27	201	27	19	5	4	79	2.25	3.5	3.5	44.625
1	27	201	27	20	5	10	125	2	3.75	4.5	49
1	27	201	27	21	5	3	162	2.25	3.25	4.25	45.5
1	27	201	27	22	5	20	118	2.5	4	4.25	51.625
1	27	201	27	23	5	18	159	2.75	3.75	4.5	51.625
1	27	201	27	24	5	25	121	2.25	3.75	4.25	49
1	27	201	27	24	5	25	122	2.5	3.75	4.25	49.875
1	27	201	27	25	5	26	186	2.25	3.75	4.25	49
1	27	201	27	26	5	2	75	2	1.75	2.75	28.875
1	27	201	27	1	4	23	145	2.5	3.75	4.25	49.875
1	27	201	27	2	4	16	180	2.5	3.75	4.25	49.875
1	27	201	27	3	4	21	162	2	3.75	4.25	48.125
1	27	201	27	4	4	29	199	2	3.25	3.25	41.125
1	27	201	27	5	4	36	158	2.25	3.25	4.25	45.5
1	27	201	27	5	4	36	172	2	3.25	4	43.75
1	27	201	27	6	4	6	60	1.75	3.5	3.75	43.75
1	27	201	27	7	4	34	193	2.25	3.5	3.75	45.5
1	27	201	27	8	4	8	148	2	3.75	3.25	44.625
1	27	201	27	9	4	15	104	2.25	3.5	4.25	47.25
1	27	201	27	10	4	28	131	1.75	3.5	4.25	45.5
1	27	201	27	10	4	28	142	2	3.5	4.25	46.375
1	27	201	27	11	4	1	180	2	3	4.25	42.875
1	27	201	27	12	4	33	137	2	3.75	3.5	45.5
1	27	201	27	13	4	11	180	2.75	3.75	4.5	51.625
1	27	201	27	15	4	13	133	2.25	3.5	4.25	47.25
1	27	201	27	16	4	5	111	2	3	4.25	42.875
1	27	201	27	17	4	6	170	3	3.75	4.25	51.625
1	27	201	27	18	4	31	159	2	3.75	4.25	48.125
1	27	201	27	19	4	4	47	1.75	3.5	4.25	45.5
1	27	201	27	20	4	10	110	2	3.75	4.25	48.125
1	27	201	27	21	4	3	145	2.25	3.5	4.25	47.25
1	27	201	27	22	4	20	109	2.25	4	4.25	50.75
1	27	201	27	23	4	18	134	2.75	3.75	4.25	50.75
1	27	201	27	24	4	24	195	2.25	3.5	4.25	47.25
1	27	201	27	25	4	26	165	2.25	3.75	4.25	49
1	27	201	27	26	4	2	39	NA	NA	NA	#VALUE!
1	27	201	27	26	4	2	48	3	3.5	4	49
1	27	201	27	26	4	2	50	2.25	3.25	4.25	45.5
1	27	201	27	26	4	2	56	2.25	3.75	4.25	49
1	27	201	27	1	3	23	115	2.25	4	4.25	50.75
1	27	201	27	2	3	16	140	2	3.75	4.25	48.125
1	27	201	27	3	3	21	139	2.75	4	4.25	52.5
1	27	201	27	4	3	29	174	2.25	4	4.25	50.75
1	27	201	27	5	3	36	134	2.5	3.25	4	45.5
1	27	201	27	5	3	36	135	2.25	3.5	4.25	47.25
1	27	201	27	5	3	36	147	2.25	3.5	4.25	47.25
1	27	201	27	6	3	6	31	2.5	3.5	4.25	48.125
1	27	201	27	7	3	34	182	2	3.5	4.25	46.375
1	27	201	27	8	3	8	117	2.25	3.5	4.25	47.25
1	27	201	27	8	3	8	124	1.75	NA	NA	#VALUE!
1	27	201	27	9	3	14	192	2.75	3.75	4.25	50.75
1	27	201	27	10	3	28	109	2.25	3.5	4.25	47.25
1	27	201	27	11	3	1	157	2.25	3	4.25	43.75
1	27	201	27	12	3	33	120	2	3.5	4.25	46.375
1	27	201	27	13	3	11	147	2	3.5	4.25	46.375
1	27	201	27	13	3	11	148	1.75	3.5	4.25	45.5
1	27	201	27	13	3	11	160	2	3.75	4.25	48.125
1	27	201	27	14	3	8	55	2.25	3.5	4.5	48.125
1	27	201	27	15	3	13	114	2.5	4	4.25	51.625
1	27	201	27	16	3	4	184	2.25	3.5	4.25	47.25
1	27	201	27	17	3	6	149	2.25	3.75	4.25	49
1	27	201	27	18	3	31	133	2.5	3.5	4.25	48.125
1	27	201	27	19	3	4	38	2.5	3.25	4	45.5
1	27	201	27	20	3	9	188	1.75	3.75	4.25	47.25
1	27	201	27	21	3	3	114	2	3	3.25	39.375
1	27	201	27	22	3	19	179	2.5	3.75	4.25	49.875
1	27	201	27	23	3	18	120	2.25	3.75	4.25	49
1	27	201	27	24	3	24	174	2.5	4	4.25	51.625
1	27	201	27	25	3	26	154	2.25	3.75	4.25	49
1	27	201	27	26	3	2	26	2.5	3.25	3.25	42.875
1	27	201	27	1	2	22	191	2.5	4	4.25	51.625
1	27	201	27	2	2	16	135	2	3.75	4.25	48.125
1	27	201	27	3	2	21	116	2.25	4	4.25	50.75
1	27	201	27	4	2	29	156	1.75	3.5	4.25	45.5
1	27	201	27	5	2	36	111	2.75	3.5	4.25	49
1	27	201	27	5	2	36	112	2.5	3.5	4.25	48.125
1	27	201	27	6	2	6	8	2	3	4	42
1	27	201	27	6	2	6	12	2.5	3.5	3.25	44.625
1	27	201	27	8	2	7	194	2.5	3.75	4.25	49.875
1	27	201	27	8	2	8	105	1.75	3.25	4.25	43.75
1	27	201	27	9	2	14	163	2.25	3.75	4.25	49
1	27	201	27	10	2	27	182	2.25	4	3.25	47.25
1	27	201	27	11	2	1	123	2.25	2.75	4.25	42
1	27	201	27	12	2	32	177	2.25	3.75	4.25	49
1	27	201	27	13	2	11	136	1.75	3.75	4.25	47.25
1	27	201	27	15	2	13	101	2.25	3.5	4.25	47.25
1	27	201	27	16	2	4	157	2.25	3	4.25	43.75
1	27	201	27	17	2	6	135	2.25	3.5	4.25	47.25
1	27	201	27	17	2	6	142	2.25	3.5	4.25	47.25
1	27	201	27	18	2	31	122	1.75	3.75	4.25	47.25
1	27	201	27	19	2	4	16	3	3.75	4.5	52.5
1	27	201	27	20	2	9	174	2	3.75	4.25	48.125
1	27	201	27	21	2	2	190	2.5	3	4.25	44.625
1	27	201	27	22	2	19	151	2.75	4	4.25	52.5
1	27	201	27	23	2	17	194	2.5	4	4.5	52.5
1	27	201	27	24	2	24	149	2.25	3.75	4.25	49
1	27	201	27	25	2	26	113	2	4	4.25	49.875
1	27	201	27	26	2	2	6	2.25	3.5	3.75	45.5
1	27	201	27	1	1	22	171	2.75	3.75	4.25	50.75
1	27	201	27	2	1	16	115	2.25	3.5	4.25	47.25
1	27	201	27	3	1	21	114	2.5	3.75	4.5	50.75
1	27	201	27	4	1	29	130	1.5	3.25	3.75	41.125
1	27	201	27	5	1	35	199	2.5	3	3.75	42.875
1	27	201	27	5	1	36	107	2.5	3.75	3.75	48.125
1	27	201	27	6	1	6	2	2.5	3.75	4.25	49.875
1	27	201	27	7	1	34	129	2.25	2.5	4.25	40.25
1	27	201	27	8	1	7	185	2.25	3.75	4.25	49
1	27	201	27	9	1	14	139	2.25	3.75	4.25	49
1	27	201	27	10	1	27	172	2.25	3.75	4.25	49
1	27	201	27	11	1	1	118	2.5	3	4.25	44.625
1	27	201	27	12	1	32	171	2.25	3	4.25	43.75
1	27	201	27	13	1	11	117	2.25	3.75	4.5	49.875
1	27	201	27	13	1	11	118	2.5	3.75	4.25	49.875
1	27	201	27	14	1	8	11	2	3.25	4.25	44.625
1	27	201	27	15	1	12	175	2.25	3.5	4.25	47.25
1	27	201	27	16	1	4	142	2.25	3.25	4.25	45.5
1	27	201	27	17	1	6	101	2	3.75	4.25	48.125
1	27	201	27	17	1	6	118	2.25	3.75	4.25	49
1	27	201	27	18	1	31	102	2.25	3.25	4.25	45.5
1	27	201	27	20	1	9	142	1.75	3.25	4.25	43.75
1	27	201	27	21	1	2	177	2.25	2.5	4.25	40.25
1	27	201	27	22	1	19	147	2.25	3.75	4.5	49.875
1	27	201	27	23	1	17	166	2.75	3.75	4.5	51.625
1	27	201	27	24	1	24	145	2.25	3.75	4.5	49.875
1	27	201	27	25	1	25	199	2.5	3.75	4.25	49.875
1	27	201	27	26	1	1	56	3	3.75	4.25	51.625
1	24	200	200	24	5	25	116	2.5	3.75	4.25	49.875
1	23	200	200	23	5	18	152	2.25	3.75	4.5	49.875
1	22	200	200	22	5	20	126	2	4	4.25	49.875
1	21	200	200	21	8	4	129	1.25	2.75	3	34.125
1	18	200	200	18	5	31	190	1.25	1.5	3	25.375
1	17	200	200	17	2	6	132	1.75	3	4	41.125
1	11	200	200	11	6	2	113	3.5	3.75	4.25	53.375
1	10	200	200	10	4	28	139	1.75	3.25	3.75	42
1	9	200	200	9	3	14	186	1.75	3.25	4	42.875
1	8	200	200	8	8	9	129	1.25	2.25	3	30.625
1	7	200	200	7	7	35	167	1.5	3	3	36.75
1	3	200	200	3	4	21	165	1.75	3	3.25	38.5
1	26	199	199	26	2	2	10	2.25	3.25	3.5	42.875
1	24	199	199	24	5	25	124	3.25	4.5	4.5	58.625
1	21	199	199	21	3	3	128	1.25	3.5	4.5	44.625
1	20	199	199	20	8	10	187	1.75	3	3.25	38.5
1	18	199	199	18	5	31	196	2.5	3.25	3.25	42.875
1	15	199	199	15	7	13	196	2	3.25	3.75	42.875
1	11	199	199	11	2	1	137	2.5	3.25	4.25	46.375
1	9	199	199	9	6	15	142	2.5	3.75	4.5	50.75
1	8	199	199	8	2	7	189	1.5	2	2.25	27.125
1	7	199	199	7	6	35	151	1.5	2.25	3.5	33.25
1	6	199	199	6	5	6	80	2.25	2.25	4	37.625
1	5	199	199	5	8	1	42	2	2.25	3.25	34.125
1	3	199	199	3	7	22	125	2	3.25	3.25	41.125
1	2	199	199	2	4	16	168	1.5	3	4.25	41.125
1	26	198	198	26	4	2	46	1.75	2.5	3.25	35
1	22	198	198	22	2	19	156	2.75	3.75	4.5	51.625
1	21	198	198	21	4	3	152	1.25	2.75	3	34.125
1	18	198	198	18	6	32	110	1.25	2.25	3	30.625
1	17	198	198	17	6	7	116	1.75	3	3.75	40.25
1	11	198	198	11	4	1	176	3.5	3.5	4	50.75
1	10	198	198	10	3	28	103	2.75	3.75	4.25	50.75
1	9	198	198	9	2	14	172	2	3	3.75	41.125
1	8	198	198	8	7	9	108	1.5	2.25	3.25	32.375
1	7	198	198	7	2	34	151	2.25	3	3.75	42
1	6	198	198	6	4	6	54	2	2.25	NA	#VALUE!
1	3	198	198	3	5	21	198	1.75	3	3.25	38.5
1	2	198	198	2	1	15	199	1.5	2.5	3.5	35
1	1	198	198	1	4	23	135	2.75	3.5	4.25	49
1	26	197	197	26	2	2	11	3.25	3.75	4.25	52.5
1	23	197	197	23	3	18	123	3	3.25	3.75	46.375
1	21	197	197	21	2	3	104	1.75	2	3.25	31.5
1	20	197	197	20	1	9	139	1.75	3	3.25	38.5
1	18	197	197	18	7	32	134	1.5	2.5	3.25	34.125
1	17	197	197	17	3	6	153	2.25	4	4.5	51.625
1	15	197	197	15	6	13	189	2.5	3.5	3.75	46.375
1	12	197	197	12	7	34	108	2.5	3.25	3.75	44.625
1	10	197	197	10	3	28	119	2.25	4.25	4.25	52.5
1	9	197	197	9	6	15	150	2.25	3.5	4.5	48.125
1	7	197	197	7	1	34	125	1.75	4.25	3	46.375
1	6	197	197	6	7	7	43	2	3.25	3.5	42
1	3	197	197	3	1	21	107	2.25	3.5	3.5	44.625
1	1	197	197	1	3	23	107	2.75	3.75	4.25	50.75
1	26	196	196	26	4	2	47	1.75	3	3.5	39.375
1	24	196	196	24	1	24	141	3	4.25	4.5	56
1	23	196	196	23	4	18	143	3	4	4.75	55.125
1	21	196	196	21	3	3	112	1.25	3	3	35.875
1	12	196	196	12	1	32	158	3	3.75	4	50.75
1	9	196	196	9	5	15	117	2	3.25	3.25	41.125
1	8	196	196	8	7	9	113	1.25	2.25	3	30.625
1	7	196	196	7	6	35	148	1.25	3	3.75	38.5
1	6	196	196	6	7	7	56	1.75	2.25	3.5	34.125
1	5	196	196	5	5	36	180	1.25	3.25	3.25	38.5
1	4	196	196	4	4	29	197	1.5	2	3	29.75
1	3	196	196	3	5	21	184	1.75	3.25	3.25	40.25
1	2	196	196	2	2	16	130	1.75	3	3.25	38.5
1	26	195	195	26	3	2	37	2	3	3.25	39.375
1	25	195	195	25	3	26	150	1.75	3	3	37.625
1	23	195	195	23	5	18	162	3	3.75	4.25	51.625
1	20	195	195	20	4	9	200	1.5	2.5	3.25	34.125
1	18	195	195	18	5	31	198	1.5	3	3.25	37.625
1	17	195	195	17	1	6	107	2	3.25	4.25	44.625
1	15	195	195	15	3	13	124	2.25	3.5	3.75	45.5
1	12	195	195	12	5	33	160	2.25	3.25	3.5	42.875
1	10	195	195	10	7	28	190	2.75	3.75	4.5	51.625
1	8	195	195	8	5	8	160	1.25	2	3	28.875
1	7	195	195	7	3	34	169	1.75	3.25	3.5	41.125
1	6	195	195	6	1	5	68	2.25	3.25	4.25	45.5
1	5	195	195	5	6	1	18	2.25	3	3.25	40.25
1	4	195	195	4	6	30	145	2	3	3	38.5
1	3	195	195	3	7	22	138	2	3.25	3.5	42
1	2	195	195	2	8	17	151	1.75	3	4	41.125
1	1	195	195	1	2	22	182	2.25	3.5	4.25	47.25
1	26	194	194	26	3	2	35	1.5	2.5	3.25	34.125
1	25	194	194	25	6	27	115	1.5	3	3.25	37.625
1	22	194	194	22	6	20	138	3	4	4.25	53.375
1	21	194	194	21	2	2	193	1.25	3	3.5	37.625
1	20	194	194	20	6	10	157	1.5	2.25	3	31.5
1	18	194	194	18	5	31	188	1.25	1.75	3	27.125
1	17	194	194	17	4	6	175	3.25	3.5	4.25	50.75
1	12	194	194	12	6	33	165	2.25	3.25	4.25	45.5
1	11	194	194	11	2	1	126	NA	4	4.25	#VALUE!
1	10	194	194	10	7	29	110	2.75	3.25	4	46.375
1	9	194	194	9	6	15	145	2	3.5	3.75	44.625
1	8	194	194	8	4	8	146	1.25	2	3.25	29.75
1	7	194	194	7	1	34	128	1.5	3	3.25	37.625
1	6	194	194	6	7	7	40	2.5	3.25	4.25	46.375
1	3	194	194	3	1	21	111	1.5	3	3.25	37.625
1	2	194	194	2	1	16	104	2	3	3.5	40.25
1	1	194	194	1	3	23	104	2.5	4	4.5	52.5
1	25	193	193	25	5	26	189	1.75	3.75	4.25	47.25
1	24	193	193	24	4	25	112	2.75	4	4.5	53.375
1	22	193	193	22	6	20	141	2.25	4	4.75	52.5
1	21	193	193	21	7	4	111	1.25	3	3.5	37.625
1	18	193	193	18	1	30	199	1.75	2.25	4	35.875
1	17	193	193	17	3	6	162	2	3.75	4.25	48.125
1	15	193	193	15	1	12	183	2.25	3.25	3.5	42.875
1	12	193	193	12	3	33	112	2.25	4	3.75	49
1	10	193	193	10	5	28	158	2.25	3.5	4.25	47.25
1	9	193	193	9	4	14	196	2	3	4	42
1	8	193	193	8	5	8	163	1.25	2.25	3.25	31.5
1	7	193	193	7	6	35	144	1.5	2.5	3.5	35
1	6	193	193	6	1	5	67	3	3.5	4.25	49.875
1	5	193	193	5	3	36	139	1.25	2	2.75	28
1	4	193	193	4	7	30	168	1.5	3	3.25	37.625
1	3	193	193	3	2	21	128	2	2.25	3.25	34.125
1	1	193	193	1	3	23	113	2	3.75	4.25	48.125
1	26	192	192	26	4	2	43	3	3.5	3.5	47.25
1	25	192	192	25	8	27	149	1.5	3	3.25	37.625
1	24	192	192	24	7	25	168	2.25	3.75	4.25	49
1	23	192	192	23	7	18	199	2.25	3.75	4.25	49
1	22	192	192	22	4	19	195	2.75	3.75	4.25	50.75
1	21	192	192	21	7	4	105	2.25	3.5	4.25	47.25
1	20	192	192	20	5	10	123	2.25	3.25	4	44.625
1	18	192	192	18	6	32	112	2.25	4	4.25	50.75
1	17	192	192	17	7	7	151	2.5	3.5	4	47.25
1	15	192	192	15	1	12	170	2.5	3	3.75	42.875
1	11	192	192	11	5	2	103	2.75	4	4.5	53.375
1	10	192	192	10	3	28	113	2.5	3.75	4.25	49.875
1	9	192	192	9	2	14	158	1.75	3	3.25	38.5
1	7	192	192	7	8	35	185	1.5	2	3.25	30.625
1	6	192	192	6	4	6	52	2.25	3.5	NA	#VALUE!
1	4	192	192	4	6	30	141	1.75	2.75	3.25	36.75
1	2	192	192	2	3	16	154	2.25	3.25	4.25	45.5
1	26	191	191	26	1	1	67	2.25	3.25	4.25	45.5
1	25	191	191	25	6	27	106	1.5	3.25	3.25	39.375
1	23	191	191	23	5	18	169	2.5	3.75	4.5	50.75
1	22	191	191	22	8	20	184	2.75	4	4.25	52.5
1	21	191	191	21	8	4	121	1.75	3.25	3.75	42
1	20	191	191	20	1	9	137	1.75	3	4.25	42
1	18	191	191	18	3	31	148	1.5	3	3.25	37.625
1	17	191	191	17	4	6	178	2.25	3.75	4.5	49.875
1	15	191	191	15	8	14	118	2.75	3.5	3.5	46.375
1	12	191	191	12	8	34	110	2.75	3.5	3.75	47.25
1	11	191	191	11	3	1	164	2.75	3.5	4.5	49.875
1	10	191	191	10	2	27	192	2	3.25	3.5	42
1	9	191	191	9	5	15	123	2	3	3.25	39.375
1	8	191	191	8	2	7	187	1.25	2	2.25	26.25
1	1	191	191	1	7	24	110	2.25	4.25	4.5	53.375
1	25	190	190	25	7	27	141	1.5	3.25	3.75	41.125
1	23	190	190	23	6	18	184	2.25	3.25	3.75	43.75
1	22	190	190	22	3	19	177	2.25	3.25	4.5	46.375
1	21	190	190	21	1	2	184	1.75	3	3.75	40.25
1	20	190	190	20	5	10	124	2	2.5	3.75	37.625
1	18	190	190	18	2	31	127	1.25	3	3	35.875
1	15	190	190	15	2	12	186	2.25	3.5	3.5	44.625
1	12	190	190	12	1	32	160	2.25	3.75	4.25	49
1	11	190	190	11	7	2	148	3.5	4	4.5	56
1	10	190	190	10	7	29	105	2.25	3.5	4.5	48.125
1	9	190	190	9	4	15	111	1.75	3.25	4.25	43.75
1	8	190	190	8	5	8	169	1.25	1.5	3	25.375
1	6	190	190	6	7	7	37	2.25	3.5	3.5	44.625
1	4	190	190	4	5	30	122	1.75	3.25	3.25	40.25
1	3	190	190	3	6	22	106	1.75	3	4.5	42.875
1	2	190	190	2	3	16	142	2.25	3.25	4.25	45.5
1	1	190	190	1	8	24	115	1.75	3.75	4	46.375
1	26	189	189	26	2	2	5	1.5	1.75	3.75	30.625
1	25	189	189	25	7	27	134	1.75	2.75	3.25	36.75
1	24	189	189	24	1	24	137	3.25	4.25	4.75	57.75
1	23	189	189	23	6	18	190	2.75	4.25	4.25	54.25
1	22	189	189	22	1	19	132	3	4	4.25	53.375
1	21	189	189	21	7	4	104	1.25	3.25	4	41.125
1	20	189	189	20	6	10	149	2.25	3.5	4.25	47.25
1	18	189	189	18	4	31	175	1.75	3.5	4.25	45.5
1	17	189	189	17	6	7	125	2.5	3.75	4.25	49.875
1	15	189	189	15	6	13	174	2.25	3.5	3.75	45.5
1	12	189	189	12	7	33	189	3.25	3.5	3.5	48.125
1	11	189	189	11	3	1	153	3	3	4.25	46.375
1	8	189	189	8	7	9	102	1.75	3	3.25	38.5
1	7	189	189	7	2	34	154	1.25	1.75	3	27.125
1	5	189	189	5	7	1	29	2	2.25	3	33.25
1	4	189	189	4	8	30	179	1.75	2.75	3	35.875
1	3	189	189	3	2	21	129	2.5	3.5	4.25	48.125
1	2	189	189	2	8	17	155	2	3.25	4.5	45.5
1	1	189	189	1	6	23	174	3	4	4.25	53.375
1	26	188	188	26	3	2	21	1.75	2.25	3.25	33.25
1	25	188	188	25	7	27	135	1.5	3	3.25	37.625
1	24	188	188	24	7	25	171	3	4.25	4.5	56
1	21	188	188	21	3	3	120	1.5	1.75	3	28
1	20	188	188	20	1	9	152	2.25	3.25	4.25	45.5
1	18	188	188	18	8	32	146	1.25	1.75	3	27.125
1	17	188	188	17	6	7	110	2.25	3.5	4.25	47.25
1	12	188	188	12	2	32	187	2.25	3.5	4	46.375
1	11	188	188	11	4	1	186	3	3.5	4.25	49.875
1	10	188	188	10	3	28	117	2.75	4.25	4.5	55.125
1	9	188	188	9	6	15	159	1.75	3	3.25	38.5
1	8	188	188	8	4	8	136	1.25	2	2.5	27.125
1	7	188	188	7	8	35	178	1.25	3.25	4.25	42
1	6	188	188	6	3	6	30	2.75	3.75	3.75	49
1	4	188	188	4	5	30	113	2.5	3.5	3	43.75
1	2	188	188	2	4	16	164	1.5	2.75	4	38.5
1	26	187	187	26	3	2	24	1.75	2.25	3.25	33.25
1	25	187	187	25	1	25	193	1.5	2.25	3.25	32.375
1	23	187	187	23	5	18	149	2.5	3.5	4.5	49
1	22	187	187	22	4	19	197	2.75	3.5	3.75	47.25
1	21	187	187	21	5	3	172	1.25	2	3.25	29.75
1	20	187	187	20	7	10	180	1.25	3.25	3.25	38.5
1	12	187	187	12	4	33	127	3	3.25	3.5	45.5
1	11	187	187	11	6	2	119	3.5	3.5	4.5	52.5
1	9	187	187	9	1	14	143	2.25	3.25	4.25	45.5
1	8	187	187	8	6	8	195	1.25	2.25	3	30.625
1	7	187	187	7	2	34	158	1.75	2.25	3	32.375
1	1	187	187	1	6	23	175	2.5	3.75	4.25	49.875
1	26	186	186	26	6	3	9	2	3	3.5	40.25
1	25	186	186	25	3	26	147	2.25	3.25	3.5	42.875
1	23	186	186	23	4	18	138	2.25	2.75	4.25	42
1	22	186	186	22	8	20	183	3.25	3.75	4.25	52.5
1	19	186	186	19	6	5	26	2.25	3.5	4.25	47.25
1	18	186	186	18	3	31	135	1.75	3.25	3.25	40.25
1	17	186	186	17	8	7	163	2	3.75	4.5	49
1	15	186	186	15	4	13	134	2	3	4	42
1	12	186	186	12	7	33	187	2.25	3.5	3.75	45.5
1	11	186	186	11	6	2	130	3.5	3.75	4.5	54.25
1	10	186	186	10	4	28	132	2	3.5	4.25	46.375
1	8	186	186	8	4	8	140	1.25	2	3	28.875
1	7	186	186	7	5	35	115	1.75	3	3.5	39.375
1	6	186	186	6	2	6	7	3	2	4.25	39.375
1	5	186	186	5	1	35	194	1.25	2.5	3.5	34.125
1	3	186	186	3	1	21	106	2.5	3.25	3.25	42.875
1	25	185	185	25	3	26	156	1.75	3	3.5	39.375
1	23	185	185	23	1	17	171	3.5	4.25	4.75	58.625
1	22	185	185	22	7	20	168	2.75	4	4.25	52.5
1	19	185	185	19	4	4	53	2.5	4	4	50.75
1	17	185	185	17	7	7	138	3	3.75	4.25	51.625
1	16	185	185	16	8	5	197	2.5	3	3.5	42
1	15	185	185	15	5	13	152	2.25	3.5	4.25	47.25
1	11	185	185	11	5	1	200	3.75	4	4.5	56.875
1	10	185	185	10	1	27	174	2.75	4.25	4.25	54.25
1	9	185	185	9	7	15	175	1.75	3.25	4.25	43.75
1	8	185	185	8	5	8	159	1.25	2.75	3	34.125
1	7	185	185	7	6	35	135	1.5	3	3.25	37.625
1	6	185	185	6	7	7	57	2.25	3.25	3.5	42.875
1	5	185	185	5	5	36	193	1.25	2.25	3.5	32.375
1	4	185	185	4	1	29	139	1.25	2.5	3	32.375
1	2	185	185	2	2	16	119	1.75	3.25	4.25	43.75
1	26	184	184	26	4	2	49	3	3.5	4.25	49.875
1	25	184	184	25	3	26	148	2.25	3.25	3.5	42.875
1	24	184	184	24	7	25	161	3.25	4.25	4.5	56.875
1	23	184	184	23	3	18	115	3	4.25	4.5	56
1	22	184	184	22	7	20	175	2	3.25	3.75	42.875
1	21	184	184	21	3	3	131	1.25	3.75	4.5	46.375
1	19	184	184	19	3	4	26	2	3.25	4.25	44.625
1	16	184	184	16	6	5	144	2	3.25	3.5	42
1	12	184	184	12	2	32	195	3.25	4	4	53.375
1	11	184	184	11	5	2	107	2.75	3.25	4.25	47.25
1	10	184	184	10	4	28	136	1.75	3.5	4.5	46.375
1	8	184	184	8	5	8	155	1.25	2.25	3	30.625
1	7	184	184	7	7	35	166	1.25	2.25	3	30.625
1	5	184	184	5	1	36	104	1.5	2.75	3.25	35.875
1	4	184	184	4	6	30	146	1.75	2.25	3	32.375
1	1	184	184	1	6	23	186	2.75	3.5	NA	#VALUE!
1	26	183	183	26	7	3	31	3	3.25	3.5	45.5
1	25	183	183	25	2	26	117	2	3	3.25	39.375
1	24	183	183	24	2	24	153	3.25	4	4.5	55.125
1	23	183	183	23	2	17	192	2.5	3	4.5	45.5
1	22	183	183	22	2	19	169	2.75	3.75	4.25	50.75
1	20	183	183	20	5	10	140	1.5	2.25	3.25	32.375
1	18	183	183	18	5	31	182	2	3	3	38.5
1	17	183	183	17	6	7	114	2.5	3.75	4.25	49.875
1	16	183	183	16	4	5	102	2.25	3.5	4	46.375
1	15	183	183	15	6	13	186	2.25	3.25	3.5	42.875
1	12	183	183	12	4	33	129	2.25	3	3.25	40.25
1	10	183	183	10	4	28	143	1.75	3.25	4.25	43.75
1	9	183	183	9	4	14	197	2	3.75	4.25	48.125
1	8	183	183	8	1	7	179	1.25	1.75	2.5	25.375
1	7	183	183	7	1	34	127	1.25	3	3	35.875
1	6	183	183	6	2	6	14	1.75	2.25	3.5	34.125
1	5	183	183	5	2	36	130	1.75	2.25	3	32.375
1	4	183	183	4	1	29	128	1.5	3.25	3.75	41.125
1	3	183	183	3	8	22	154	1.75	3.25	3.5	41.125
1	2	183	183	2	6	17	105	1.25	4.25	4.5	49.875
1	1	183	183	1	5	23	151	1.75	3.75	4	46.375
1	25	182	182	25	2	26	122	1.75	4	4	48.125
1	24	182	182	24	8	25	182	2.75	3.75	4.25	50.75
1	23	182	182	23	5	18	156	2	3.25	4.25	44.625
1	22	182	182	22	1	19	130	2.75	3.75	4.25	50.75
1	21	182	182	21	5	3	161	1.75	2.25	3.25	33.25
1	18	182	182	18	6	32	103	1.5	3	3.25	37.625
1	17	182	182	17	5	6	198	3	4	4.5	54.25
1	15	182	182	15	5	13	167	2.25	3.5	4.25	47.25
1	11	182	182	11	6	2	128	3	3.5	4.5	50.75
1	8	182	182	8	4	8	132	1.5	2.5	3	33.25
1	6	182	182	6	3	6	43	2.75	3.25	4.25	47.25
1	5	182	182	5	2	36	113	2.25	3.5	3.5	44.625
1	4	182	182	4	3	29	168	1.25	2.25	3.25	31.5
1	3	182	182	3	4	21	180	2	3	3.5	40.25
1	2	182	182	2	3	16	147	2.5	3.25	4.25	46.375
1	1	182	182	1	1	22	170	2.5	3.25	4.25	46.375
1	23	181	181	23	2	17	183	2.5	3.75	4.5	50.75
1	22	181	181	22	5	20	124	2.25	3.25	4.5	46.375
1	21	181	181	21	3	3	129	1.25	3.75	4.5	46.375
1	20	181	181	20	8	10	188	1.5	3.25	3	38.5
1	19	181	181	19	3	4	23	3.5	4.25	4.5	57.75
1	17	181	181	17	4	6	165	2.5	3.25	4	45.5
1	15	181	181	15	4	13	141	2.5	3.5	4.25	48.125
1	14	181	181	14	3	8	48	2.25	3.25	3.25	42
1	12	181	181	12	6	33	181	3.5	4	4.25	55.125
1	11	181	181	11	7	2	145	3.25	3.5	4.25	50.75
1	9	181	181	9	7	15	166	1.25	3	3.5	37.625
1	8	181	181	8	2	7	190	1.25	2.25	3	30.625
1	7	181	181	7	3	34	170	1.5	2.75	3.25	35.875
1	4	181	181	4	4	30	108	1.5	3.25	3.5	40.25
1	3	181	181	3	1	20	194	2.25	3	4	42.875
1	2	181	181	2	7	17	136	2.25	3.25	3.5	42.875
1	1	181	181	1	3	23	118	1.5	3.25	3.25	39.375
1	26	180	180	26	7	3	28	3	3.5	4	49
1	25	180	180	25	2	26	131	2.5	3.25	4.25	46.375
1	24	180	180	24	6	25	154	2.5	3.75	4.25	49.875
1	23	180	180	23	7	18	200	3	3.75	4.25	51.625
1	22	180	180	22	1	19	133	3.25	4	4.5	55.125
1	21	180	180	21	3	3	125	2.25	3.25	4.25	45.5
1	20	180	180	20	4	10	102	1.75	3.25	3.5	41.125
1	17	180	180	17	7	7	149	2	3.5	4	45.5
1	16	180	180	16	4	5	117	2	3	3.5	40.25
1	15	180	180	15	7	14	109	2.25	3	3.5	41.125
1	11	180	180	11	2	1	139	3.25	4	4.5	55.125
1	10	180	180	10	3	28	107	2.5	3.75	3.75	48.125
1	9	180	180	9	8	15	186	1.75	3.5	3.5	42.875
1	8	180	180	8	4	8	137	1.5	2.25	3.25	32.375
1	7	180	180	7	1	34	123	1.25	2.75	3.5	35.875
1	6	180	180	6	4	6	63	2	3.5	4.25	46.375
1	5	180	180	5	1	36	106	1.25	2.25	3.5	32.375
1	4	180	180	4	7	30	163	1.25	3	3.25	36.75
1	3	180	180	3	4	21	166	2.5	3.5	3.5	45.5
1	2	180	180	2	4	16	179	2.25	3.75	4.25	49
1	1	180	180	1	7	24	108	2.75	3.75	4	49.875
1	26	179	179	26	7	3	29	2	2.25	3	33.25
1	25	179	179	25	5	26	198	1.75	3.25	3.25	40.25
1	23	179	179	23	3	18	118	2.5	3.75	4.25	49.875
1	22	179	179	22	3	19	191	2	3.75	4.25	48.125
1	21	179	179	21	7	4	102	1.25	2.5	3.25	33.25
1	20	179	179	20	6	10	161	2	3	3.25	39.375
1	19	179	179	19	7	5	36	2.5	3.75	4	49
1	18	179	179	18	4	31	172	1.25	2.5	3	32.375
1	17	179	179	17	3	6	157	2.75	3.75	4.25	50.75
1	15	179	179	15	3	13	108	1.75	3.25	3.75	42
1	14	179	179	14	5	8	79	2.5	3.5	4.25	48.125
1	12	179	179	12	6	33	186	3	3.25	3.75	46.375
1	11	179	179	11	1	1	117	2.75	3.25	4.25	47.25
1	10	179	179	10	8	29	117	2.25	4.25	4.5	53.375
1	8	179	179	8	6	8	175	1.5	2.25	3	31.5
1	7	179	179	7	1	34	136	2.5	3.5	4	47.25
1	5	179	179	5	2	36	129	1.75	3	4.25	42
1	4	179	179	4	3	29	183	1.5	3	3.25	37.625
1	3	179	179	3	2	21	132	1.75	2.75	3.25	36.75
1	2	179	179	2	2	16	136	2	3	3.5	40.25
1	26	178	178	26	3	2	30	1.75	3	3.5	39.375
1	25	178	178	25	7	27	129	1.75	3	3.5	39.375
1	24	178	178	24	7	25	157	2.5	3.5	4	47.25
1	23	178	178	23	6	18	189	3	4	4.5	54.25
1	21	178	178	21	8	4	127	1.25	3.5	4.5	44.625
1	19	178	178	19	3	4	41	2.5	3.25	4.5	47.25
1	16	178	178	16	1	4	152	2.5	3.5	4.25	48.125
1	15	178	178	15	1	12	176	1.75	3	3.25	38.5
1	14	178	178	14	3	8	46	2.25	3.25	3.75	43.75
1	12	178	178	12	5	33	152	2.5	3	3.25	41.125
1	11	178	178	11	1	1	116	3	3.25	4.25	48.125
1	10	178	178	10	3	28	111	2.25	3.75	3.75	47.25
1	9	178	178	9	6	15	144	2.5	3.5	4.25	48.125
1	8	178	178	8	6	8	191	1.25	2	2.75	28
1	7	178	178	7	1	34	121	2.75	3.25	3.25	43.75
1	6	178	178	6	1	5	71	3	3.75	4.25	51.625
1	5	178	178	5	8	1	46	2.25	3.25	3.25	42
1	4	178	178	4	1	29	143	1.75	3	3.25	38.5
1	3	178	178	3	1	21	104	1.5	2.25	3.25	32.375
1	2	178	178	2	5	16	194	2.5	3.5	4	47.25
1	1	178	178	1	2	22	184	2.5	3.25	4.25	46.375
1	26	177	177	26	8	3	49	2.5	3.25	3.5	43.75
1	25	177	177	25	8	27	148	1.75	2.75	3.25	36.75
1	23	177	177	23	1	17	174	3.5	4.25	4.75	58.625
1	22	177	177	22	7	20	160	3.25	4	4	53.375
1	21	177	177	21	2	3	107	2.25	3.75	4.25	49
1	20	177	177	20	2	9	169	1.75	3.25	3	39.375
1	19	177	177	19	4	4	65	2.5	3.5	4	47.25
1	18	177	177	18	3	31	143	1.25	1.75	3	27.125
1	17	177	177	17	7	7	143	2	3.5	4.25	46.375
1	16	177	177	16	1	4	136	2	3	4.25	42.875
1	15	177	177	15	3	13	110	2.25	3.25	3.5	42.875
1	12	177	177	12	1	32	156	2.5	3.25	3.75	44.625
1	10	177	177	10	3	28	121	2.5	3.75	4.25	49.875
1	9	177	177	9	5	15	127	1.5	2.25	3.25	32.375
1	7	177	177	7	2	34	164	1.25	2.5	3	32.375
1	6	177	177	6	6	7	20	2.5	3.5	4.25	48.125
1	4	177	177	4	7	30	172	1.5	2	3	29.75
1	3	177	177	3	4	21	161	2.5	3.5	4.25	48.125
1	1	177	177	1	6	23	182	3	4	4.25	53.375
1	26	176	176	26	2	1	76	1.75	3.25	4.5	44.625
1	25	176	176	25	1	25	200	1.5	3	3.25	37.625
1	23	176	176	23	2	17	187	2	3.25	3.75	42.875
1	22	176	176	22	7	20	171	2.5	3	4.25	44.625
1	20	176	176	20	2	9	159	1.25	2.25	3.25	31.5
1	19	176	176	19	7	5	39	2.25	3.25	4.25	45.5
1	18	176	176	18	1	30	189	1.25	1.75	3	27.125
1	17	176	176	17	2	6	133	1.5	3.5	4.25	44.625
1	16	176	176	16	5	5	124	2	3.25	3.75	42.875
1	15	176	176	15	3	13	113	2.5	3.5	4.25	48.125
1	12	176	176	12	6	33	174	3.25	4	4.25	54.25
1	9	176	176	9	3	14	176	1.75	3.25	3.75	42
1	8	176	176	8	6	8	181	1.5	1.75	3	28
1	7	176	176	7	1	34	131	1.5	3	3.25	37.625
1	6	176	176	6	1	5	69	2.25	3	3.5	41.125
1	5	176	176	5	1	36	105	1.25	3.25	2.25	35
1	4	176	176	4	7	30	171	2.25	3.25	3.75	43.75
1	3	176	176	3	3	21	153	1.75	2.5	3.25	35
1	2	176	176	2	6	17	119	2	3.5	3.75	44.625
1	1	176	176	1	2	22	199	1.75	2.25	3	32.375
1	25	175	175	25	5	26	190	2.25	3.5	4.25	47.25
1	24	175	175	24	1	24	128	3	3.75	4.5	52.5
1	23	175	175	23	5	18	154	3.25	4.25	4.5	56.875
1	22	175	175	22	3	19	192	2.75	3.75	4.5	51.625
1	21	175	175	21	6	3	190	2.25	3.25	4.25	45.5
1	20	175	175	20	3	9	185	1.5	2.25	3.25	32.375
1	18	175	175	18	3	31	153	1.25	1.75	2.25	24.5
1	17	175	175	17	2	6	134	2.75	3.75	4.25	50.75
1	16	175	175	16	3	4	185	1.75	2.5	4.25	38.5
1	15	175	175	15	2	12	199	2.25	3.5	3.5	44.625
1	12	175	175	12	6	33	184	2.5	3.75	3.75	48.125
1	11	175	175	11	3	1	159	3	3.75	4.5	52.5
1	8	175	175	8	5	8	170	1.5	1.75	2.75	27.125
1	7	175	175	7	3	34	166	1.5	1.75	3	28
1	6	175	175	6	6	7	25	1.75	3	3.5	39.375
1	5	175	175	5	4	36	155	2.25	3	3.5	41.125
1	3	175	175	3	8	22	153	2.75	3.75	4.25	50.75
1	2	175	175	2	8	17	156	1.75	2.25	3.25	33.25
1	1	175	175	1	7	23	193	2	3.75	4.25	48.125
1	26	174	174	26	5	2	78	1.75	2.5	3.25	35
1	25	174	174	25	4	26	157	2.25	3.25	3.25	42
1	24	174	174	24	2	24	156	2.75	3.75	4	49.875
1	23	174	174	23	5	18	157	2.5	3.5	4.25	48.125
1	22	174	174	22	3	19	187	3	4	4.5	54.25
1	21	174	174	21	4	3	138	2	3	3.5	40.25
1	20	174	174	20	3	9	193	1.25	3.25	3.25	38.5
1	18	174	174	18	5	31	186	1.25	1.75	3	27.125
1	17	174	174	17	2	6	128	2	3	4.25	42.875
1	16	174	174	16	1	4	135	1.75	3	3.75	40.25
1	14	174	174	14	4	8	73	2.25	3.5	NA	#VALUE!
1	12	174	174	12	7	33	191	2.75	3.5	3.75	47.25
1	11	174	174	11	7	2	141	2.5	3.25	4.5	47.25
1	10	174	174	10	7	29	103	2.5	4	4.5	52.5
1	9	174	174	9	7	15	172	1.75	2.75	4.5	41.125
1	8	174	174	8	4	8	150	1.5	3.25	4	42
1	5	174	174	5	1	36	101	1.75	2.25	3.25	33.25
1	4	174	174	4	8	30	186	2.25	3	3.5	41.125
1	3	174	174	3	5	21	195	2.75	3.25	3.5	44.625
1	2	174	174	2	5	16	193	2.75	3.5	3.5	46.375
1	1	174	174	1	6	23	185	3	3.5	4.25	49.875
1	26	173	173	26	6	3	12	2	3	3.5	40.25
1	25	173	173	25	7	27	124	1.75	3.5	3.25	42
1	24	173	173	24	1	24	126	2.5	3	4	43.75
1	23	173	173	23	7	19	111	3.5	4	4.5	56
1	22	173	173	22	2	19	158	2.25	4	4.25	50.75
1	20	173	173	20	5	10	120	1.25	2.75	3	34.125
1	19	173	173	19	4	4	64	2.25	3.5	4	46.375
1	18	173	173	18	1	31	110	2.25	3.25	3.5	42.875
1	17	173	173	17	8	7	159	2	3.75	4.25	48.125
1	16	173	173	16	2	4	156	2.25	3.25	4.25	45.5
1	15	173	173	15	6	13	175	1.75	3	3.25	38.5
1	14	173	173	14	1	7	72	1.75	3	3	37.625
1	12	173	173	12	2	32	184	2.25	3	3.75	42
1	11	173	173	11	3	1	154	3	3.5	4.25	49.875
1	10	173	173	10	7	28	191	3.5	4	4.5	56
1	9	173	173	9	5	15	128	1.75	3.5	3.75	43.75
1	7	173	173	7	6	35	150	3	3	3.5	43.75
1	3	173	173	3	4	21	164	1.25	2.5	3.25	33.25
1	2	173	173	2	7	17	131	1.75	3	3.5	39.375
1	1	173	173	1	7	23	196	2.75	3.75	4.25	50.75
1	26	172	172	26	2	1	79	1.75	3	3.25	38.5
1	25	172	172	25	2	26	121	2	3.5	4.25	46.375
1	24	172	172	24	1	24	133	3.25	4.25	4.25	56
1	23	172	172	23	4	18	147	2.75	4.25	4.5	55.125
1	22	172	172	22	7	20	180	2	3.5	4	45.5
1	21	172	172	21	1	2	186	1.25	1.75	3	27.125
1	18	172	172	18	8	32	150	1.25	1.75	3	27.125
1	17	172	172	17	1	6	106	1.75	3.75	3.75	45.5
1	15	172	172	15	3	13	109	2.25	3.75	4.25	49
1	14	172	172	14	3	8	44	1.75	3.25	4.25	43.75
1	12	172	172	12	4	33	133	1.75	3	3.5	39.375
1	7	172	172	7	5	35	127	2.5	3.25	3.5	43.75
1	5	172	172	5	4	36	174	2	2.25	3.25	34.125
1	2	172	172	2	7	17	139	2.25	3.25	4.25	45.5
1	1	172	172	1	6	23	179	2.5	3.75	4.25	49.875
1	26	171	171	26	7	3	44	1.5	2.25	3	31.5
1	22	171	171	22	4	19	199	3	3.75	4.25	51.625
1	21	171	171	21	4	3	147	2.25	3.75	3.75	47.25
1	19	171	171	19	6	5	12	2.5	3.5	4	47.25
1	18	171	171	18	2	31	124	2	3.25	3.5	42
1	16	171	171	16	7	5	169	1.5	3	3.75	39.375
1	15	171	171	15	7	14	114	1.75	3.5	3.5	42.875
1	12	171	171	12	8	34	111	3	4.25	4.25	55.125
1	11	171	171	11	1	1	104	2.25	3.25	4.25	45.5
1	10	171	171	10	7	29	107	3.25	4	4.5	55.125
1	9	171	171	9	7	15	165	2.5	3.5	4.5	49
1	8	171	171	8	4	8	142	1.25	2.25	3	30.625
1	6	171	171	6	4	6	61	2	3.5	3.5	43.75
1	4	171	171	4	1	29	131	1.5	2.25	3	31.5
1	3	171	171	3	6	22	124	2.25	3	3	39.375
1	1	171	171	1	7	23	194	2.5	3.5	4.25	48.125
1	26	170	170	26	3	2	27	2	3	3.25	39.375
1	25	170	170	25	8	27	152	2.5	4	3.75	49.875
1	23	170	170	23	3	18	107	3	4.25	4.5	56
1	21	170	170	21	3	3	116	1.25	2.75	4	37.625
1	20	170	170	20	4	10	118	1.75	3	3	37.625
1	18	170	170	18	1	30	198	1.25	2	3	28.875
1	17	170	170	17	2	6	131	3	3.5	4.25	49.875
1	16	170	170	16	5	5	138	2	3.5	4.25	46.375
1	14	170	170	14	7	9	53	3	NA	NA	#VALUE!
1	12	170	170	12	4	33	132	2	3.5	3.5	43.75
1	11	170	170	11	3	1	145	3	4	4.25	53.375
1	9	170	170	9	1	14	149	1.75	3.25	3.75	42
1	8	170	170	8	5	8	171	1.25	1.75	3	27.125
1	7	170	170	7	4	34	197	1.75	3	3	37.625
1	6	170	170	6	2	6	26	2.5	3.25	4	45.5
1	4	170	170	4	2	29	158	1.5	3	3.25	37.625
1	2	170	170	2	2	16	132	1.75	3.25	4.25	43.75
1	1	170	170	1	4	23	138	2	3	3.25	39.375
1	26	169	169	26	6	3	6	1.75	2.25	3.25	33.25
1	23	169	169	23	3	18	106	3.25	4.25	4.5	56.875
1	22	169	169	22	2	19	153	2.25	3.25	4	44.625
1	21	169	169	21	7	3	200	2	3	4.25	42.875
1	20	169	169	20	1	9	133	1.5	3	3.25	37.625
1	19	169	169	19	7	5	44	2.5	3.75	4.25	49.875
1	18	169	169	18	6	32	119	1.75	3.5	3.25	42
1	17	169	169	17	6	7	122	2	3.5	4.25	46.375
1	16	169	169	16	5	5	134	2.25	3.5	4.25	47.25
1	14	169	169	14	3	8	35	2.25	3	3.25	40.25
1	11	169	169	11	8	2	162	2	3.5	4.25	46.375
1	10	169	169	10	6	28	179	2.75	4	4.5	53.375
1	9	169	169	9	5	15	132	1.5	3.25	3.5	40.25
1	7	169	169	7	4	35	102	1.25	2.75	4	37.625
1	6	169	169	6	2	6	16	2.25	3	3.5	41.125
1	5	169	169	5	8	1	44	1.75	2.25	2.25	29.75
1	2	169	169	2	4	16	162	1.5	3	3.5	38.5
1	25	168	168	25	4	26	164	1.75	3	3.25	38.5
1	24	168	168	24	6	25	153	2.5	3.75	4.25	49.875
1	21	168	168	21	1	2	174	1.75	2	3.25	31.5
1	20	168	168	20	2	9	167	1.75	3	3.25	38.5
1	18	168	168	18	2	31	128	1.25	1.75	3	27.125
1	15	168	168	15	5	13	154	2.5	4	3.75	49.875
1	14	168	168	14	5	9	9	2.25	3.5	4.25	47.25
1	12	168	168	12	3	33	105	2	3.25	3.75	42.875
1	9	168	168	9	5	15	134	2	3	4.25	42.875
1	7	168	168	7	4	34	192	1.75	3.25	3.5	41.125
1	6	168	168	6	2	6	11	2.25	3	3.5	41.125
1	5	168	168	5	4	36	157	2.25	2.5	3.25	36.75
1	4	168	168	4	6	30	137	2.25	3.25	3.75	43.75
1	3	168	168	3	1	21	110	2	3	3.25	39.375
1	2	168	168	2	2	16	137	1.75	2.25	3	32.375
1	1	168	168	1	4	23	146	2.25	3.5	4.25	47.25
1	26	167	167	26	5	2	73	2.25	3	4	42.875
1	25	167	167	25	1	26	107	1.5	3.75	4.25	46.375
1	24	167	167	24	6	25	140	3	4.25	4.25	55.125
1	23	167	167	23	7	19	108	2	3.25	4.5	45.5
1	22	167	167	22	6	20	137	2.75	4.5	4.75	57.75
1	21	167	167	21	2	2	194	2.5	3.75	4.25	49.875
1	20	167	167	20	2	9	158	1.75	3	3.25	38.5
1	19	167	167	19	1	3	72	3	3.25	4	47.25
1	18	167	167	18	6	32	102	1.25	2.25	3	30.625
1	16	167	167	16	8	5	189	2	3.5	3.75	44.625
1	15	167	167	15	4	13	137	2.25	3.25	3.75	43.75
1	14	167	167	14	3	8	45	2.25	3	4.25	43.75
1	12	167	167	12	2	32	192	3.5	4.25	4.25	56.875
1	11	167	167	11	3	1	149	3	3.75	4.25	51.625
1	10	167	167	10	2	27	190	2.5	3.75	4.25	49.875
1	9	167	167	9	4	14	199	2	3.5	3.75	44.625
1	7	167	167	7	1	34	140	3	3.5	3.5	47.25
1	6	167	167	6	2	6	9	2.25	3.5	3.25	43.75
1	3	167	167	3	5	21	183	2.25	3	3.75	42
1	2	167	167	2	3	16	148	1.75	2.25	3.5	34.125
1	26	166	166	26	1	1	70	1.75	3	3.25	38.5
1	25	166	166	25	4	26	159	1.75	3.75	3.75	45.5
1	24	166	166	24	4	25	107	2	3.75	4.25	48.125
1	23	166	166	23	2	18	102	2.5	4	4.5	52.5
1	22	166	166	22	7	20	161	2.5	4	4.25	51.625
1	21	166	166	21	1	2	176	2	3	4	42
1	20	166	166	20	7	10	170	2.25	3.75	4.25	49
1	19	166	166	19	4	4	51	1.75	3.5	4.25	45.5
1	17	166	166	17	1	6	110	2	3.5	4.25	46.375
1	16	166	166	16	4	5	101	2	3.25	3.75	42.875
1	15	166	166	15	8	14	121	2.5	3.5	3.75	46.375
1	14	166	166	14	2	8	34	1.75	2.75	3.25	36.75
1	11	166	166	11	3	1	160	2.5	3	4.5	45.5
1	10	166	166	10	5	28	154	1.75	3.25	4	42.875
1	9	166	166	9	2	14	153	2.75	3.25	4.25	47.25
1	8	166	166	8	3	8	110	1.5	2.5	3	33.25
1	6	166	166	6	2	6	25	2.5	3.5	4	47.25
1	5	166	166	5	6	1	10	1.75	1.75	3	28.875
1	3	166	166	3	3	21	152	2	3	3.25	39.375
1	2	166	166	2	1	15	200	1.75	2.25	3	32.375
1	1	166	166	1	2	22	193	2.5	3.5	4.25	48.125
1	26	165	165	26	7	3	27	2.5	3.5	4.25	48.125
1	24	165	165	24	3	24	170	3.5	4.25	4.25	56.875
1	23	165	165	23	2	17	189	2.75	4	4.5	53.375
1	22	165	165	22	5	20	122	1.75	3.25	4.25	43.75
1	20	165	165	20	3	9	191	1.75	3.5	4.25	45.5
1	18	165	165	18	1	31	106	1.25	2.25	3	30.625
1	16	165	165	16	8	5	188	1.75	3.25	4	42.875
1	15	165	165	15	3	13	128	2.75	3.5	3.75	47.25
1	14	165	165	14	3	8	53	2	3	3.5	40.25
1	12	165	165	12	1	32	167	2.5	3.25	3.25	42.875
1	10	165	165	10	3	28	101	2.25	3	4.25	43.75
1	9	165	165	9	5	15	121	2	3.25	3.5	42
1	8	165	165	8	5	8	158	1.5	1.75	3	28
1	7	165	165	7	8	35	175	2.25	3	3.25	40.25
1	5	165	165	5	7	1	35	2	1.75	3	29.75
1	4	165	165	4	4	29	196	1.75	3	3.5	39.375
1	2	165	165	2	4	16	175	1.5	3	4.25	41.125
1	1	165	165	1	3	23	117	1.75	3.5	4	44.625
1	26	164	164	26	8	3	51	2.5	3.25	4.25	46.375
1	24	164	164	24	1	24	132	3	4.25	4.5	56
1	23	164	164	23	3	18	116	3	4.25	4.5	56
1	22	164	164	22	5	20	123	2.25	3.5	4.25	47.25
1	20	164	164	20	8	10	185	1.5	2.25	3.25	32.375
1	19	164	164	19	2	4	7	3.75	4	4.25	56
1	18	164	164	18	1	31	109	1.75	3	4.25	42
1	17	164	164	17	1	6	105	2	3.5	4	45.5
1	16	164	164	16	1	4	133	2	3	3.5	40.25
1	15	164	164	15	6	13	185	2	3.5	4	45.5
1	14	164	164	14	1	8	1	3	3.5	3.5	47.25
1	11	164	164	11	6	2	117	2.25	3.25	4.25	45.5
1	10	164	164	10	5	28	152	1.75	3.5	4.25	45.5
1	9	164	164	9	4	15	108	1.75	3.5	3.75	43.75
1	8	164	164	8	1	7	183	2.75	3.5	3.5	46.375
1	4	164	164	4	4	29	189	1.75	3	3.25	38.5
1	3	164	164	3	4	21	179	1.75	3.5	3.5	42.875
1	2	164	164	2	3	16	150	2	3	3.5	40.25
1	1	164	164	1	8	24	120	2.5	3.75	4.25	49.875
1	26	163	163	26	1	1	61	3.25	3.25	3.75	47.25
1	25	163	163	25	4	26	167	1.75	3	4.25	42
1	24	163	163	24	4	25	111	3.25	4	4.5	55.125
1	23	163	163	23	7	18	195	3	4	4.5	54.25
1	21	163	163	21	7	4	116	1.75	3	3.5	39.375
1	19	163	163	19	3	4	36	2.25	3	3.25	40.25
1	18	163	163	18	3	31	146	1.5	3	3.25	37.625
1	17	163	163	17	1	6	108	2.5	3.5	4.25	48.125
1	16	163	163	16	7	5	170	2	3.25	3.75	42.875
1	15	163	163	15	4	13	129	2.5	3.75	4	49
1	12	163	163	12	5	33	158	1.75	3	3.5	39.375
1	11	163	163	11	5	1	196	2.75	3	4	44.625
1	10	163	163	10	6	28	173	3.25	4.25	4.5	56.875
1	9	163	163	9	7	15	181	2.75	3.75	4.25	50.75
1	8	163	163	8	2	7	191	1.5	1.5	3.25	27.125
1	5	163	163	5	1	35	192	1.25	1.75	3	27.125
1	4	163	163	4	3	29	182	1.5	3	3.25	37.625
1	3	163	163	3	3	21	150	1.75	3	3	37.625
1	2	163	163	2	5	16	190	2.25	3.5	4.25	47.25
1	1	163	163	1	1	22	176	2.5	3.5	4.25	48.125
1	26	162	162	26	2	1	77	3	3.5	3.75	48.125
1	25	162	162	25	4	26	178	1.75	3	4.25	42
1	23	162	162	23	4	18	142	3.25	3.75	4.75	54.25
1	22	162	162	22	4	20	112	2.25	4	4.5	51.625
1	21	162	162	21	4	3	149	1.5	2.25	3.25	32.375
1	20	162	162	20	2	9	156	1.5	2.25	3	31.5
1	19	162	162	19	3	4	27	2.75	4.25	4.25	54.25
1	17	162	162	17	4	6	168	2.75	3.75	4.25	50.75
1	16	162	162	16	4	5	120	1.75	3.25	3.75	42
1	15	162	162	15	7	13	197	2.25	3.25	4	44.625
1	14	162	162	14	7	9	48	3.25	3.75	4.25	52.5
1	11	162	162	11	6	2	129	1.75	3.5	4.5	46.375
1	10	162	162	10	4	28	135	1.5	3	3.25	37.625
1	7	162	162	7	6	35	132	1.75	2.5	3.75	36.75
1	5	162	162	5	4	36	170	1.25	1.5	2.25	22.75
1	4	162	162	4	4	30	103	1.5	2.5	3	33.25
1	2	162	162	2	6	17	106	1.25	3.25	3.25	38.5
1	25	161	161	25	3	26	138	2.25	3.25	3.25	42
1	24	161	161	24	8	25	187	3.25	4	4.25	54.25
1	23	161	161	23	6	18	186	2.25	3.75	4.25	49
1	22	161	161	22	3	19	173	2.5	3.25	3.5	43.75
1	21	161	161	21	2	3	105	2.25	3	3.75	42
1	20	161	161	20	6	10	150	1.25	3.5	3.25	40.25
1	19	161	161	19	3	4	39	2	3	3.75	41.125
1	16	161	161	16	6	5	154	2	3.25	3.75	42.875
1	15	161	161	15	1	12	184	2	3	3.25	39.375
1	14	161	161	14	7	9	61	2	3	3.5	40.25
1	10	161	161	10	3	28	102	1.75	3.75	4.25	47.25
1	8	161	161	8	2	8	101	1.5	NA	4.25	#VALUE!
1	7	161	161	7	3	34	165	1.25	2.25	3	30.625
1	6	161	161	6	8	7	63	2.25	3.25	4.25	45.5
1	5	161	161	5	6	36	199	1.75	3	3	37.625
1	4	161	161	4	6	30	142	1.5	2.75	3.75	37.625
1	2	161	161	2	5	16	197	1.75	3.75	4	46.375
1	26	160	160	26	4	2	54	2.25	3	3	39.375
1	25	160	160	25	1	26	101	2	3.25	3.5	42
1	24	160	160	24	4	24	200	3.5	4	4.5	56
1	23	160	160	23	7	19	101	3.25	4.25	4.5	56.875
1	22	160	160	22	4	20	108	2.5	4	4.25	51.625
1	21	160	160	21	7	4	109	1.25	3	3.75	38.5
1	18	160	160	18	4	31	162	1.25	2.25	2.25	28
1	17	160	160	17	5	7	108	2.25	3.5	4.25	47.25
1	16	160	160	16	6	5	153	1.75	3.5	3.75	43.75
1	11	160	160	11	5	1	190	3.75	4	4.5	56.875
1	10	160	160	10	5	28	164	3.25	NA	4.5	#VALUE!
1	9	160	160	9	1	14	150	2	3.5	4	45.5
1	7	160	160	7	4	34	200	2.75	3.5	3.25	45.5
1	6	160	160	6	3	6	32	2.75	3.25	4.25	47.25
1	5	160	160	5	6	1	11	2.5	3	3.25	41.125
1	4	160	160	4	6	30	148	1.5	2.25	3.25	32.375
1	3	160	160	3	4	21	168	1.75	3.25	4	42.875
1	2	160	160	2	8	17	158	1.75	3	3.75	40.25
1	1	160	160	1	7	24	109	2.5	3.25	4.25	46.375
1	25	159	159	25	1	25	192	2	3.5	4	45.5
1	24	159	159	24	5	25	125	3.25	4	4.5	55.125
1	21	159	159	21	6	3	177	2	3.25	4	43.75
1	19	159	159	19	4	4	63	1.75	2.75	3	35.875
1	17	159	159	17	8	7	157	1.75	4	4.5	49.875
1	16	159	159	16	4	4	199	2.25	3.5	3.75	45.5
1	15	159	159	15	1	12	169	2.25	3.5	4	46.375
1	12	159	159	12	2	32	180	3	3.75	3.75	49.875
1	10	159	159	10	4	28	133	2	3.5	4.5	47.25
1	9	159	159	9	3	14	188	2	3.25	4	43.75
1	8	159	159	8	8	9	128	1.5	2	3	29.75
1	7	159	159	7	1	34	142	1.75	3	3.25	38.5
1	6	159	159	6	6	7	32	2	3	3.5	40.25
1	5	159	159	5	3	36	148	1.5	1.75	2.25	25.375
1	3	159	159	3	3	21	154	1.75	3	3.5	39.375
1	2	159	159	2	5	16	199	2.25	3.5	3.5	44.625
1	1	159	159	1	6	23	173	2.5	3.75	4	49
1	26	158	158	26	6	3	22	3.5	3.5	3.5	49
1	25	158	158	25	4	26	177	1.5	2.25	3.25	32.375
1	24	158	158	24	3	24	172	2	3.75	4.75	49.875
1	23	158	158	23	1	17	164	3.5	4	4.5	56
1	22	158	158	22	7	20	178	2.25	4	4	49.875
1	21	158	158	21	4	3	144	1.75	2.75	3.25	36.75
1	20	158	158	20	5	10	126	1.75	2.25	3	32.375
1	19	158	158	19	1	3	64	3	3.5	4.25	49.875
1	18	158	158	18	5	31	178	1.5	2.5	3.25	34.125
1	17	158	158	17	8	7	162	2.5	3.75	4.25	49.875
1	16	158	158	16	8	5	195	3	3.75	4.25	51.625
1	15	158	158	15	1	12	179	1.75	2.25	3.25	33.25
1	12	158	158	12	2	32	189	3.25	3.5	4	49.875
1	11	158	158	11	5	1	197	2.75	3.75	4.25	50.75
1	10	158	158	10	6	28	172	2.75	4	4.5	53.375
1	9	158	158	9	8	15	192	1.5	3	3.25	37.625
1	8	158	158	8	7	9	104	1.5	2.25	4.5	36.75
1	6	158	158	6	6	7	23	1.75	3	4.25	42
1	5	158	158	5	7	1	20	1.75	1.75	3	28.875
1	4	158	158	4	4	30	104	1.5	2.5	3.25	34.125
1	2	158	158	2	3	16	151	1.5	2.75	3.25	35.875
1	1	158	158	1	5	23	162	3	3.75	4.25	51.625
1	26	157	157	26	7	3	36	2.75	3.25	4	46.375
1	25	157	157	25	6	27	101	1.75	3	3.25	38.5
1	24	157	157	24	2	24	158	3.5	3.75	4.25	53.375
1	23	157	157	23	2	17	184	1.75	3	4.5	42.875
1	22	157	157	22	1	19	148	2.5	4	4.25	51.625
1	21	157	157	21	1	2	181	2	2.25	3.75	35.875
1	18	157	157	18	2	31	116	1.25	2.5	3	32.375
1	17	157	157	17	1	6	119	1.75	3.5	4	44.625
1	15	157	157	15	3	13	120	2.25	3.5	4	46.375
1	12	157	157	12	1	32	176	2.25	2.25	3.5	35.875
1	11	157	157	11	6	2	114	2.75	3	4.25	45.5
1	10	157	157	10	7	29	109	3	4.25	4.5	56
1	9	157	157	9	6	15	140	2	3.25	3.75	42.875
1	8	157	157	8	5	8	173	1.5	1.75	3	28
1	7	157	157	7	8	35	183	2.25	3.25	3.25	42
1	6	157	157	6	4	6	56	2.25	3	3.5	41.125
1	2	157	157	2	5	16	198	1.75	3	3.75	40.25
1	1	157	157	1	3	23	122	2.25	3	3.75	42
1	26	156	156	26	3	2	18	2.25	3	3.5	41.125
1	24	156	156	24	7	25	176	2.5	3.5	4.25	48.125
1	22	156	156	22	2	19	161	2.5	3.75	3.75	48.125
1	21	156	156	21	7	4	103	1.25	2.25	3.25	31.5
1	19	156	156	19	5	5	1	2.25	4	3.5	48.125
1	18	156	156	18	4	31	173	1.5	3	3	36.75
1	17	156	156	17	7	7	150	2.5	3.75	4.25	49.875
1	16	156	156	16	3	4	182	2.25	2.75	3.5	39.375
1	15	156	156	15	7	14	106	2.25	3.5	3.75	45.5
1	14	156	156	14	7	9	51	2.25	3.25	3.5	42.875
1	11	156	156	11	4	1	174	2.5	2.5	3.5	38.5
1	9	156	156	9	8	15	185	2	3.75	4.25	48.125
1	8	156	156	8	1	7	165	1.5	2.5	3.25	34.125
1	7	156	156	7	6	35	143	1.5	2.5	3	33.25
1	6	156	156	6	1	5	77	2.75	3.5	3.5	46.375
1	5	156	156	5	3	36	143	1.25	2.5	3	32.375
1	4	156	156	4	6	30	153	2.25	3.25	3.5	42.875
1	3	156	156	3	3	21	140	1.75	3	3.5	39.375
1	2	156	156	2	3	16	139	2	3.25	3.25	41.125
1	1	156	156	1	2	22	190	2.75	3.5	4.25	49
1	24	155	155	24	3	24	177	2.25	3	4.25	43.75
1	23	155	155	23	3	18	108	3	3.5	4.25	49.875
1	22	155	155	22	1	19	134	2.5	3.75	4.25	49.875
1	20	155	155	20	3	9	181	1.5	3.5	3	40.25
1	19	155	155	19	7	5	43	2.5	4	4.25	51.625
1	18	155	155	18	5	31	183	2	3.75	4.25	48.125
1	16	155	155	16	2	4	173	2	3.25	4.25	44.625
1	11	155	155	11	6	2	121	2.25	3	4.25	43.75
1	10	155	155	10	1	27	176	2.5	4.25	4.75	55.125
1	9	155	155	9	2	14	154	2.25	3.5	3.5	44.625
1	8	155	155	8	2	8	102	1.5	2.5	3	33.25
1	7	155	155	7	5	35	116	1.25	3	3.25	36.75
1	5	155	155	5	7	1	19	2.25	3.25	4	44.625
1	4	155	155	4	3	29	180	2	3.25	3.75	42.875
1	3	155	155	3	1	20	195	2	3	3.5	40.25
1	2	155	155	2	5	16	191	2	3	3.25	39.375
1	25	154	154	25	4	26	172	1.75	3	3.25	38.5
1	23	154	154	23	7	19	112	3.25	4	4.5	55.125
1	22	154	154	22	2	19	149	2.5	3.75	4.25	49.875
1	21	154	154	21	8	4	122	1.25	2.5	3	32.375
1	19	154	154	19	4	4	54	1.75	3.25	3.75	42
1	18	154	154	18	1	31	105	1.25	3.25	3.5	39.375
1	17	154	154	17	1	6	112	2	3.5	3.75	44.625
1	16	154	154	16	6	5	159	2.25	3	4.25	43.75
1	15	154	154	15	1	12	168	2.25	3	3.75	42
1	14	154	154	14	5	9	6	2.25	3	3.75	42
1	12	154	154	12	7	34	103	2.5	3.5	4.25	48.125
1	11	154	154	11	1	1	115	3	3.75	4.25	51.625
1	10	154	154	10	2	27	189	2.25	3.75	4.25	49
1	8	154	154	8	2	7	195	1.5	2.25	3.25	32.375
1	7	154	154	7	6	35	152	1.25	2.5	3	32.375
1	6	154	154	6	2	6	28	2.75	3.5	3.5	46.375
1	5	154	154	5	7	1	26	1.75	2.25	2.5	30.625
1	3	154	154	3	4	21	160	1.75	3.5	4.25	45.5
1	2	154	154	2	2	16	124	1.5	3	3.25	37.625
1	1	154	154	1	4	23	133	1.75	2.25	3.5	34.125
1	24	153	153	24	7	25	172	3.25	4.25	4.5	56.875
1	22	153	153	22	2	19	152	2.25	3.75	4.25	49
1	20	153	153	20	1	9	147	1.75	3	3.5	39.375
1	19	153	153	19	8	5	53	2.75	3.75	4.25	50.75
1	18	153	153	18	1	31	103	1.75	3.25	3.25	40.25
1	16	153	153	16	4	5	119	2.25	3.75	4	48.125
1	15	153	153	15	7	14	102	2.25	3.75	3.75	47.25
1	14	153	153	14	4	8	75	2.5	3	3.5	42
1	12	153	153	12	4	33	123	2	3	3.25	39.375
1	11	153	153	11	3	1	166	3	3	4	45.5
1	10	153	153	10	3	28	120	2.25	3.5	4.25	47.25
1	9	153	153	9	4	15	115	2	3	4.25	42.875
1	8	153	153	8	3	8	111	1.75	3	3.25	38.5
1	7	153	153	7	1	34	126	1.5	3	3	36.75
1	6	153	153	6	3	6	44	2.25	3	3.25	40.25
1	5	153	153	5	6	1	6	2	3	3.25	39.375
1	4	153	153	4	8	30	184	1.25	1.5	2.25	22.75
1	3	153	153	3	5	21	187	1.75	2.25	3.5	34.125
1	2	153	153	2	3	16	145	1.75	3	3.5	39.375
1	26	152	152	26	4	2	41	3	3.5	4.5	50.75
1	25	152	152	25	4	26	175	2.25	3	4	42.875
1	24	152	152	24	2	24	164	3.5	4	4.5	56
1	23	152	152	23	6	18	185	2.5	3.75	4.25	49.875
1	22	152	152	22	3	19	174	2.75	3.25	4.25	47.25
1	21	152	152	21	7	4	115	1.75	2.75	3.25	36.75
1	20	152	152	20	4	10	116	1.75	3	3.75	40.25
1	19	152	152	19	7	5	49	2.25	3.25	4	44.625
1	18	152	152	18	5	31	192	1.5	3	3	36.75
1	17	152	152	17	2	6	123	2.5	3.25	4.25	46.375
1	16	152	152	16	7	5	180	2.5	3.75	4.5	50.75
1	11	152	152	11	8	2	159	3.25	3.75	4.25	52.5
1	10	152	152	10	6	28	177	2.75	3.5	4.25	49
1	9	152	152	9	8	15	188	2.25	3.25	3.75	43.75
1	8	152	152	8	1	7	166	1.75	1.75	2.75	28
1	7	152	152	7	4	34	191	1.75	3.25	3.5	41.125
1	6	152	152	6	4	6	67	2.75	3.25	4.25	47.25
1	5	152	152	5	2	36	114	2.25	3	3.75	42
1	4	152	152	4	2	29	148	1.5	2.25	3.25	32.375
1	3	152	152	3	2	21	120	1.75	2.75	3	35.875
1	1	152	152	1	1	22	177	3.25	3.75	4.25	52.5
1	26	151	151	26	2	2	4	3.25	3.5	4	49.875
1	25	151	151	25	5	26	199	1.75	3.25	3.5	41.125
1	24	151	151	24	1	24	130	2.75	4	4.5	53.375
1	22	151	151	22	1	19	144	2.5	3.75	4.25	49.875
1	21	151	151	21	7	4	117	2	2.25	3.25	34.125
1	20	151	151	20	1	9	148	1.25	2.25	3.75	33.25
1	19	151	151	19	3	4	30	2.5	3.75	4.25	49.875
1	17	151	151	17	2	6	125	2.5	3.25	4.25	46.375
1	15	151	151	15	2	12	185	2.25	3.75	3.75	47.25
1	12	151	151	12	6	33	175	3	3.5	3.25	46.375
1	11	151	151	11	7	2	140	2.25	3	4.5	44.625
1	10	151	151	10	7	28	189	2.25	3.75	4.25	49
1	9	151	151	9	1	14	137	2.25	3	4.25	43.75
1	6	151	151	6	5	6	79	2.25	2.75	4.25	42
1	4	151	151	4	5	30	130	1.5	1.75	3	28
1	3	151	151	3	1	20	193	1.5	3.25	3.75	41.125
1	1	151	151	1	6	23	189	1.75	3	3.25	38.5
1	26	150	150	26	5	2	67	1.5	2.25	2.75	30.625
1	24	150	150	24	8	25	189	2.5	3.75	4.5	50.75
1	21	150	150	21	3	3	119	1.5	2.75	3.25	35.875
1	19	150	150	19	1	3	73	2.75	3.5	3.75	47.25
1	17	150	150	17	6	7	128	1.75	3.5	4.25	45.5
1	16	150	150	16	1	4	145	2	3	4	42
1	15	150	150	15	7	13	199	2	3	4	42
1	12	150	150	12	4	33	134	2.25	3.25	3.25	42
1	10	150	150	10	5	28	165	2.25	4.25	4.25	52.5
1	8	150	150	8	8	9	122	1.5	2.5	3.75	35.875
1	7	150	150	7	2	34	147	2.5	3.25	3.75	44.625
1	6	150	150	6	5	7	6	1.75	3.25	4.25	43.75
1	5	150	150	5	5	36	191	2	2.25	3.25	34.125
1	2	150	150	2	7	17	133	1.5	3.5	3.75	42.875
1	26	149	149	26	6	3	11	1.5	2.25	3	31.5
1	25	149	149	25	1	26	103	1.5	3.25	4	42
1	23	149	149	23	4	18	140	2.5	3.75	4.5	50.75
1	22	149	149	22	6	20	153	3	4	4.25	53.375
1	21	149	149	21	2	3	101	2.25	2.75	3.25	38.5
1	20	149	149	20	6	10	143	1.25	2.75	3.25	35
1	18	149	149	18	6	31	200	1.25	2.25	3.25	31.5
1	15	149	149	15	4	13	130	1.75	2.75	3.25	36.75
1	14	149	149	14	5	9	13	2	3	3.25	39.375
1	11	149	149	11	7	2	151	3	3.5	4.5	50.75
1	10	149	149	10	2	27	191	2.75	4	4.5	53.375
1	9	149	149	9	4	15	101	1.75	3	3.5	39.375
1	8	149	149	8	7	9	114	1.25	1.75	3.25	28
1	6	149	149	6	3	6	38	2.5	3.25	4	45.5
1	5	149	149	5	4	36	160	2.25	3	3.25	40.25
1	4	149	149	4	6	30	133	1.75	3	3.25	38.5
1	3	149	149	3	7	22	135	1.25	2.5	3	32.375
1	2	149	149	2	7	17	143	1.5	3	3.75	39.375
1	1	149	149	1	5	23	154	1.75	3.25	4	42.875
1	24	148	148	24	6	25	151	3.25	3.75	4.5	53.375
1	23	148	148	23	8	19	120	3	4.25	4.5	56
1	22	148	148	22	7	20	174	3	4	4.5	54.25
1	20	148	148	20	5	10	139	1.5	3	3.75	39.375
1	19	148	148	19	2	4	10	2.25	3	3.75	42
1	17	148	148	17	1	6	120	2.5	3.75	4	49
1	16	148	148	16	3	4	192	2.25	3.5	3.75	45.5
1	15	148	148	15	4	13	132	2.25	3.5	4	46.375
1	14	148	148	14	2	8	13	2.25	3.25	3.25	42
1	12	148	148	12	3	33	116	2.25	3.5	3.5	44.625
1	11	148	148	11	1	1	106	3	3.5	4.25	49.875
1	10	148	148	10	3	28	104	2.25	3.5	4.25	47.25
1	7	148	148	7	6	35	134	1.75	3.25	3.5	41.125
1	6	148	148	6	3	6	48	3	3.75	4.25	51.625
1	3	148	148	3	5	22	102	1.75	4	4.25	49
1	25	147	147	25	3	26	142	2.25	3.25	3.75	43.75
1	24	147	147	24	7	25	173	3	4.25	4.25	55.125
1	23	147	147	23	5	18	160	2	3	3.5	40.25
1	21	147	147	21	6	3	178	1.25	2.5	3	32.375
1	20	147	147	20	6	10	154	1.5	2.5	3	33.25
1	19	147	147	19	8	5	54	2.5	3.75	4	49
1	18	147	147	18	8	32	149	1.75	2.75	3.25	36.75
1	17	147	147	17	3	6	159	3.25	3.75	4.25	52.5
1	16	147	147	16	3	4	186	2	3	3.5	40.25
1	14	147	147	14	8	9	67	2.75	3.5	3.75	47.25
1	12	147	147	12	4	33	128	2.5	3	3.5	42
1	10	147	147	10	2	27	194	2.5	3.75	4.5	50.75
1	9	147	147	9	5	15	119	2.25	3.5	4	46.375
1	7	147	147	7	6	35	133	1.5	3.25	3.5	40.25
1	5	147	147	5	3	36	132	1.25	1.5	2.5	23.625
1	3	147	147	3	5	21	200	2.5	3	3.25	41.125
1	2	147	147	2	4	16	169	2.25	3.75	4.25	49
1	26	146	146	26	7	3	37	2.25	3.5	3.25	43.75
1	24	146	146	24	6	25	144	3	3.75	4.25	51.625
1	23	146	146	23	3	18	122	3.5	4.25	4.5	57.75
1	22	146	146	22	1	19	129	2.5	3.75	4	49
1	20	146	146	20	7	10	181	2.25	3.5	3.5	44.625
1	19	146	146	19	6	5	27	2.75	3.75	4.25	50.75
1	18	146	146	18	7	32	121	2	3.25	3.5	42
1	17	146	146	17	4	6	167	2.75	3.75	4.25	50.75
1	16	146	146	16	2	4	175	2.5	3.75	4.25	49.875
1	15	146	146	15	7	14	113	3	3.25	4	47.25
1	14	146	146	14	2	8	33	2	3	4.25	42.875
1	12	146	146	12	6	33	183	2.5	3.25	3.75	44.625
1	11	146	146	11	2	1	143	2.75	3.75	4.25	50.75
1	10	146	146	10	8	29	116	2.75	3.75	4.5	51.625
1	9	146	146	9	3	14	177	2	3.25	3.75	42.875
1	7	146	146	7	8	35	177	1.5	3	3.25	37.625
1	4	146	146	4	8	30	180	2	3	3.25	39.375
1	3	146	146	3	2	21	125	1.25	3	3.5	37.625
1	1	146	146	1	4	23	132	2	3.25	3.75	42.875
1	26	145	145	26	7	3	34	2.5	3.25	4.25	46.375
1	25	145	145	25	2	26	126	1.75	3.5	3.5	42.875
1	24	145	145	24	6	25	149	3	4	4.25	53.375
1	22	145	145	22	2	19	157	2.25	4	4.25	50.75
1	19	145	145	19	4	4	57	2	3	4.25	42.875
1	18	145	145	18	5	31	193	1.5	3.25	3.75	41.125
1	16	145	145	16	5	5	139	2	3	3.75	41.125
1	15	145	145	15	5	13	164	2	3	3.75	41.125
1	11	145	145	11	3	1	146	3	3.75	4.25	51.625
1	10	145	145	10	7	28	197	1.75	3	3.5	39.375
1	8	145	145	8	7	9	105	1.25	3.25	4	41.125
1	6	145	145	6	6	7	24	2.75	3.25	4	46.375
1	3	145	145	3	7	22	137	1.25	3	4.25	40.25
1	2	145	145	2	7	17	128	1.75	3.25	4	42.875
1	1	145	145	1	4	23	141	2.75	3.75	4.5	51.625
1	26	144	144	26	7	3	35	1.75	3	3.25	38.5
1	25	144	144	25	8	27	145	1.75	3.5	3.75	43.75
1	23	144	144	23	3	18	113	3	3.5	3.5	47.25
1	20	144	144	20	4	10	112	1.25	3.5	4.5	44.625
1	19	144	144	19	3	4	35	2.25	2.25	4	37.625
1	18	144	144	18	2	31	125	1.25	3	3.25	36.75
1	17	144	144	17	3	6	152	2.75	3.75	4.25	50.75
1	16	144	144	16	2	4	164	1.75	3	3.75	40.25
1	15	144	144	15	4	13	143	2.5	3.25	4.25	46.375
1	14	144	144	14	4	8	72	2.25	NA	NA	#VALUE!
1	12	144	144	12	1	32	174	1.5	3.25	3.75	41.125
1	11	144	144	11	1	1	108	2.25	3.25	4.25	45.5
1	10	144	144	10	8	29	120	2	3.5	4.25	46.375
1	9	144	144	9	7	15	176	1.75	3.75	4.25	47.25
1	7	144	144	7	6	35	131	1.75	3	3.25	38.5
1	6	144	144	6	1	6	5	1.75	2.5	3.5	35.875
1	5	144	144	5	5	36	196	1.5	3	3.25	37.625
1	3	144	144	3	7	22	133	2	3	3.25	39.375
1	2	144	144	2	1	15	198	2.25	3	3.75	42
1	1	144	144	1	3	23	103	2	3	4	42
1	26	143	143	26	1	1	53	3	3.25	4	47.25
1	23	143	143	23	3	18	117	2.5	4	4.25	51.625
1	22	143	143	22	1	19	141	2	3	3.75	41.125
1	20	143	143	20	6	10	144	1.5	3.5	4.25	44.625
1	17	143	143	17	2	6	126	2.75	4	4.5	53.375
1	15	143	143	15	7	14	112	2.25	3.5	4	46.375
1	12	143	143	12	7	33	193	3	3.5	3.75	48.125
1	10	143	143	10	2	27	188	2.5	3.75	4.5	50.75
1	9	143	143	9	3	14	182	2	3	3.25	39.375
1	8	143	143	8	8	9	119	1.5	2.25	3.25	32.375
1	6	143	143	6	4	6	51	3	3.75	4.25	51.625
1	5	143	143	5	3	36	142	1.25	2.25	3.25	31.5
1	4	143	143	4	6	30	134	1.75	3	3.5	39.375
1	3	143	143	3	3	21	149	1.25	1.75	2.5	25.375
1	2	143	143	2	3	16	160	1.75	3.25	3.75	42
1	1	143	143	1	7	23	199	2.5	3.5	3.75	46.375
1	26	142	142	26	1	1	59	1.5	3	3.75	39.375
1	25	142	142	25	3	26	143	2.25	3	3.25	40.25
1	24	142	142	24	4	25	109	2.25	3.75	4.25	49
1	23	142	142	23	2	17	193	3.75	4	4.5	56.875
1	22	142	142	22	3	19	180	2.25	3.75	4.25	49
1	20	142	142	20	2	9	164	1.25	2	3	28.875
1	18	142	142	18	3	31	144	2.25	3.25	3.5	42.875
1	15	142	142	15	3	13	125	1.75	3	3.25	38.5
1	12	142	142	12	4	33	140	3	3.5	3.75	48.125
1	11	142	142	11	3	1	147	3.25	4	4.5	55.125
1	9	142	142	9	1	14	138	2	3.5	3.5	43.75
1	8	142	142	8	5	8	167	1.75	3	3.25	38.5
1	7	142	142	7	1	34	137	1.75	NA	3.25	#VALUE!
1	6	142	142	6	5	6	78	2.25	3	3.5	41.125
1	5	142	142	5	3	36	149	2	3	3.5	40.25
1	4	142	142	4	2	29	165	1.75	3.25	3.25	40.25
1	3	142	142	3	4	21	172	1.75	3	3.5	39.375
1	2	142	142	2	4	16	170	2.25	3.25	4	44.625
1	25	141	141	25	4	26	163	1.75	3.25	3.75	42
1	24	141	141	24	5	25	113	3.25	4	4.5	55.125
1	23	141	141	23	1	17	176	3.5	3.75	4.5	54.25
1	22	141	141	22	7	20	173	2.25	4.25	4.5	53.375
1	20	141	141	20	3	9	190	1.5	3.5	3.75	42.875
1	18	141	141	18	2	31	123	1.25	1.75	2.25	24.5
1	17	141	141	17	5	6	193	3.25	3.75	4.25	52.5
1	16	141	141	16	5	5	141	1.75	3.5	4.25	45.5
1	15	141	141	15	8	14	125	2.5	3.75	3.75	48.125
1	10	141	141	10	5	28	145	1.75	3.25	3.75	42
1	8	141	141	8	1	7	177	2	3	3.25	39.375
1	6	141	141	6	3	6	50	1.75	3.25	4	42.875
1	5	141	141	5	3	36	145	1.75	2.25	3.25	33.25
1	3	141	141	3	8	22	147	1.75	2.5	3.75	36.75
1	2	141	141	2	1	16	107	2.5	3.25	4	45.5
1	1	141	141	1	7	23	198	1.75	3.25	3.75	42
1	23	140	140	23	7	19	104	3	3.75	4.5	52.5
1	22	140	140	22	5	20	121	2.75	4	4.25	52.5
1	21	140	140	21	5	3	156	1.75	3	4	41.125
1	19	140	140	19	4	4	58	1.75	3.25	3.75	42
1	17	140	140	17	2	6	130	2	3.75	4.25	48.125
1	16	140	140	16	3	4	183	2.75	3.25	3.75	45.5
1	14	140	140	14	8	9	66	2.25	3.25	3.75	43.75
1	12	140	140	12	1	32	170	2.5	4	3.75	49.875
1	10	140	140	10	5	28	146	2.75	3.5	4.25	49
1	5	140	140	5	7	1	32	2.25	3.25	3.25	42
1	3	140	140	3	4	21	163	1.5	2.75	3.25	35.875
1	2	140	140	2	2	16	128	1.75	3	3.5	39.375
1	1	140	140	1	3	23	112	2.5	3.75	4.5	50.75
1	26	139	139	26	1	1	63	1.75	3.25	4.25	43.75
1	25	139	139	25	5	26	191	2.5	3.75	4.25	49.875
1	24	139	139	24	4	24	198	2.25	3.75	4.25	49
1	23	139	139	23	2	17	197	2.75	3.5	4	48.125
1	20	139	139	20	6	10	146	1.25	3	3	35.875
1	19	139	139	19	1	3	80	2.5	3.75	4.5	50.75
1	16	139	139	16	4	5	108	2	3.5	3.75	44.625
1	15	139	139	15	7	13	198	2.25	3.25	4.25	45.5
1	14	139	139	14	7	9	55	2.5	3.25	NA	#VALUE!
1	12	139	139	12	1	32	173	2.25	3.25	3.5	42.875
1	11	139	139	11	2	1	134	2.5	3	4.25	44.625
1	10	139	139	10	2	27	186	2.25	3.75	4.25	49
1	9	139	139	9	4	15	110	1.5	2.75	4.5	40.25
1	8	139	139	8	2	7	197	1.5	2.75	3.25	35.875
1	7	139	139	7	5	35	112	2.75	3.5	4	48.125
1	6	139	139	6	3	6	47	2	3	3.75	41.125
1	5	139	139	5	1	35	188	1.25	2.75	3.5	35.875
1	4	139	139	4	1	29	127	1.5	1.75	3	28
1	3	139	139	3	2	21	115	1.75	3.25	3.25	40.25
1	2	139	139	2	5	16	200	1.75	2.75	3.25	36.75
1	1	139	139	1	2	22	196	2	3.25	3.25	41.125
1	26	138	138	26	3	2	17	2.25	3	3.5	41.125
1	25	138	138	25	8	27	155	1.75	3	3.25	38.5
1	24	138	138	24	6	25	142	2.5	3.75	4.5	50.75
1	23	138	138	23	3	18	111	3	4	4.5	54.25
1	22	138	138	22	4	20	106	2.5	3.75	4.25	49.875
1	21	138	138	21	4	3	146	1.5	2.5	3.5	35
1	20	138	138	20	6	10	158	1.5	2.25	3	31.5
1	19	138	138	19	4	4	52	3	3.5	4	49
1	16	138	138	16	2	4	171	2.5	3.25	3.75	44.625
1	15	138	138	15	8	14	124	2	3.25	3.5	42
1	14	138	138	14	8	9	65	2.25	3.25	4.25	45.5
1	12	138	138	12	5	33	147	2.5	3.25	4	45.5
1	10	138	138	10	6	28	171	2.5	3.75	4.5	50.75
1	9	138	138	9	4	15	113	2	3.75	4.25	48.125
1	7	138	138	7	1	34	133	2	2.75	3.25	37.625
1	6	138	138	6	6	7	28	2	3	3.25	39.375
1	4	138	138	4	2	29	161	1.5	3	3.25	37.625
1	3	138	138	3	1	21	103	1.75	3	3.25	38.5
1	2	138	138	2	5	16	186	1.5	3	3.5	38.5
1	1	138	138	1	7	23	195	2.5	3.5	3.75	46.375
1	24	137	137	24	4	25	101	3	4	4.25	53.375
1	23	137	137	23	2	17	186	2	3.75	4.5	49
1	21	137	137	21	6	3	192	1.25	3	4.25	40.25
1	19	137	137	19	7	5	34	2.5	3.25	4.25	46.375
1	18	137	137	18	1	30	193	1.25	1.75	2.25	24.5
1	16	137	137	16	1	4	138	2	3.5	4.25	46.375
1	15	137	137	15	4	13	150	2.25	3.75	3.75	47.25
1	11	137	137	11	2	1	124	3.5	3.75	4	52.5
1	9	137	137	9	1	14	135	1.5	3.25	3.5	40.25
1	8	137	137	8	3	8	109	1.25	2.25	3	30.625
1	7	137	137	7	8	35	179	2.25	3.5	3.75	45.5
1	5	137	137	5	6	1	14	2.25	3.25	3.5	42.875
1	4	137	137	4	6	30	152	1.5	3	3.5	38.5
1	2	137	137	2	2	16	120	1.75	3.5	4.25	45.5
1	1	137	137	1	4	23	142	1.75	3	3.75	40.25
1	25	136	136	25	6	27	111	2.25	2.75	3.5	39.375
1	24	136	136	24	3	24	180	3	3.5	4.25	49.875
1	23	136	136	23	5	18	163	2.5	4	4.5	52.5
1	22	136	136	22	7	20	177	2	4	4.25	49.875
1	21	136	136	21	4	3	151	2.25	3	4	42.875
1	20	136	136	20	3	9	194	1.25	2.25	2.5	28.875
1	17	136	136	17	5	6	190	2.75	4	4.5	53.375
1	16	136	136	16	7	5	165	2	3.5	4	45.5
1	12	136	136	12	2	32	198	2.5	3	3.75	42.875
1	11	136	136	11	5	2	106	3	4	4.5	54.25
1	10	136	136	10	1	27	167	2.25	3.25	3.75	43.75
1	9	136	136	9	2	14	165	2.25	3.25	3.75	43.75
1	8	136	136	8	8	9	125	1.25	1.5	3	25.375
1	5	136	136	5	6	36	200	1.5	3.25	3.5	40.25
1	4	136	136	4	5	30	112	1.5	3	3.25	37.625
1	2	136	136	2	7	17	140	1.25	3	3.25	36.75
1	26	135	135	26	7	3	41	3.25	3.75	4.25	52.5
1	25	135	135	25	4	26	166	2.25	3.75	4.25	49
1	23	135	135	23	7	19	110	2.75	4.25	4.5	55.125
1	22	135	135	22	6	20	147	2	3.5	4.25	46.375
1	21	135	135	21	7	4	107	1.25	2	3	28.875
1	20	135	135	20	7	10	173	2	3	3	38.5
1	19	135	135	19	3	4	40	2	3.75	4.25	48.125
1	17	135	135	17	1	6	109	1.75	3	3.75	40.25
1	16	135	135	16	2	4	172	2	3.25	4.25	44.625
1	15	135	135	15	4	13	135	2.75	3.75	4.25	50.75
1	12	135	135	12	3	33	101	2.75	4	4	51.625
1	11	135	135	11	5	1	192	3.25	3.75	4.25	52.5
1	10	135	135	10	2	27	199	2.25	3.25	3.5	42.875
1	9	135	135	9	1	14	148	1.75	3	3.75	40.25
1	7	135	135	7	4	34	187	1.5	3	3.25	37.625
1	6	135	135	6	5	7	3	2.25	3	3.5	41.125
1	5	135	135	5	4	36	153	1.25	2.25	3.25	31.5
1	4	135	135	4	1	29	144	1.25	1.75	3	27.125
1	3	135	135	3	3	21	144	1.5	2.25	3.25	32.375
1	2	135	135	2	4	16	176	1.75	3.25	3.5	41.125
1	1	135	135	1	8	24	116	2.25	3.5	4	46.375
1	24	134	134	24	7	25	158	2.5	3.75	4.25	49.875
1	23	134	134	23	5	18	151	3	3.75	4.5	52.5
1	22	134	134	22	5	20	136	2.75	4.25	4.5	55.125
1	21	134	134	21	2	2	196	2	2	3.5	33.25
1	20	134	134	20	7	10	178	1.25	3	3	35.875
1	17	134	134	17	5	6	195	2.5	3	4.25	44.625
1	16	134	134	16	3	4	188	1.75	2.5	3.5	35.875
1	15	134	134	15	2	13	103	2.5	3.5	3.75	46.375
1	13	134	134	13	6	12	122	2.25	3.5	4.25	47.25
1	13	134	134	13	5	11	199	2.25	3.5	4.25	47.25
1	12	134	134	12	3	33	102	3	3.75	3.75	49.875
1	11	134	134	11	4	1	179	2.25	3	4.25	43.75
1	9	134	134	9	5	15	122	1.75	3	3.25	38.5
1	8	134	134	8	6	8	187	1.5	3.25	3.25	39.375
1	6	134	134	6	5	7	9	2	3.25	4	43.75
1	5	134	134	5	2	36	123	1.25	1.75	3	27.125
1	4	134	134	4	7	30	160	2	3.75	4.25	48.125
1	3	134	134	3	4	21	159	1.75	3	3.25	38.5
1	2	134	134	2	1	16	109	2	3.25	4.25	44.625
1	1	134	134	1	3	23	116	2	3.5	4.25	46.375
1	25	133	133	25	3	26	141	2	3.25	4.25	44.625
1	24	133	133	24	2	24	148	3.25	4.25	4.5	56.875
1	23	133	133	23	6	18	179	2.5	3.25	4.25	46.375
1	22	133	133	22	8	20	182	2.75	4	4.25	52.5
1	21	133	133	21	6	3	183	1.75	2.25	3.25	33.25
1	19	133	133	19	3	4	42	3	4	4.5	54.25
1	18	133	133	18	2	31	121	1.25	2	3	28.875
1	17	133	133	17	8	7	155	2.5	3.75	4.25	49.875
1	16	133	133	16	1	4	137	2	2.25	3.75	35.875
1	13	133	133	13	6	12	118	2	3	3.25	39.375
1	12	133	133	12	6	33	166	3	3.5	4	49
1	10	133	133	10	4	28	130	1.5	3	4.25	41.125
1	9	133	133	9	3	14	179	2.75	3.75	4.25	50.75
1	8	133	133	8	1	7	169	2.25	3.25	3.5	42.875
1	7	133	133	7	4	34	196	1.75	3.25	3.25	40.25
1	5	133	133	5	6	1	12	2	3.25	3.5	42
1	4	133	133	4	4	30	110	1.5	1.5	3	26.25
1	3	133	133	3	7	22	146	1.75	3.25	3.25	40.25
1	1	133	133	1	5	23	166	1.75	3.25	4	42.875
1	25	132	132	25	2	26	114	1.75	3	3.75	40.25
1	24	132	132	24	6	25	135	3.25	4.5	4.75	59.5
1	20	132	132	20	2	9	170	1.75	2.25	3	32.375
1	19	132	132	19	8	5	59	2	3.25	4.25	44.625
1	18	132	132	18	5	31	197	1.25	3	3	35.875
1	16	132	132	16	1	4	140	2	3.25	4	43.75
1	15	132	132	15	5	13	155	2.25	3.5	3.75	45.5
1	13	132	132	13	4	11	172	2	3	3.75	41.125
1	12	132	132	12	7	33	192	2.25	3	3.5	41.125
1	11	132	132	11	1	1	112	2.5	3.25	4.5	47.25
1	10	132	132	10	2	27	183	2.5	4	4.5	52.5
1	9	132	132	9	2	14	160	2	3.25	4	43.75
1	7	132	132	7	2	34	145	1.5	2.25	3	31.5
1	4	132	132	4	5	30	116	1.25	3.25	3.25	38.5
1	3	132	132	3	5	21	190	2.25	3.5	3.75	45.5
1	2	132	132	2	5	16	195	3	3.25	3.75	46.375
1	1	132	132	1	2	22	186	2.25	3.5	3.25	43.75
1	26	131	131	26	6	3	16	3.5	3.5	4.5	52.5
1	24	131	131	24	4	25	106	3	4	4.25	53.375
1	23	131	131	23	2	18	103	3	3.25	4.25	48.125
1	21	131	131	21	8	4	125	1.75	3.25	4	42.875
1	20	131	131	20	3	9	189	1.75	2.5	3.5	35.875
1	18	131	131	18	6	32	116	2	3.25	4	43.75
1	15	131	131	15	1	12	172	2.5	3.75	4	49
1	13	131	131	13	5	12	103	2	3	4	42
1	12	131	131	12	2	32	196	2.25	3.25	3.5	42.875
1	11	131	131	11	5	1	191	3.75	3.75	4.5	55.125
1	10	131	131	10	6	28	169	2.5	4.25	4.5	54.25
1	9	131	131	9	4	14	198	2	3.25	3.5	42
1	8	131	131	8	4	8	152	1.5	1.75	2.25	25.375
1	4	131	131	4	2	29	147	1.5	2.5	3.5	35
1	3	131	131	3	6	22	111	1.75	3	3.5	39.375
1	1	131	131	1	1	22	162	2.5	4	4.5	52.5
1	25	130	130	25	6	27	120	1.5	3	3.25	37.625
1	24	130	130	24	7	25	165	2.25	3	4	42.875
1	23	130	130	23	6	18	187	2	3.5	4.25	46.375
1	22	130	130	22	2	19	162	3.25	4	4.25	54.25
1	21	130	130	21	3	3	126	1.25	2.75	3.75	36.75
1	20	130	130	20	5	10	129	1.25	2.25	3	30.625
1	19	130	130	19	7	5	51	3.5	4	4.5	56
1	18	130	130	18	2	31	117	1.75	3.25	3.75	42
1	17	130	130	17	7	7	139	1.75	3.25	4	42.875
1	16	130	130	16	7	5	184	2.5	3.75	4.25	49.875
1	15	130	130	15	6	13	194	2.5	3.5	3.75	46.375
1	13	130	130	13	6	12	123	1.75	2.5	3.25	35
1	9	130	130	9	7	15	179	2	3.25	4.25	44.625
1	8	130	130	8	6	8	179	1.25	2.5	3.5	34.125
1	7	130	130	7	5	35	111	2	3.25	3.25	41.125
1	5	130	130	5	3	36	140	1.25	1.75	3	27.125
1	4	130	130	4	5	30	123	1.5	2.5	3.25	34.125
1	2	130	130	2	4	16	167	1.25	2.5	4	35.875
1	1	130	130	1	6	23	170	2.25	3.5	4.25	47.25
1	25	129	129	25	7	27	131	1.5	3	3.5	38.5
1	24	129	129	24	4	25	103	3.75	4.25	4.75	59.5
1	21	129	129	21	4	3	135	1.25	2.75	3	34.125
1	20	129	129	20	7	10	183	2	3.25	4.25	44.625
1	19	129	129	19	6	5	23	3	3.5	4	49
1	17	129	129	17	3	6	151	1.75	3.5	4.25	45.5
1	16	129	129	16	1	4	150	1.75	3	4.25	42
1	15	129	129	15	1	12	164	2	2.25	3.25	34.125
1	14	129	129	14	6	9	42	3	3.5	4.25	49.875
1	13	129	129	13	5	11	186	1.75	2.25	3	32.375
1	13	129	129	13	4	11	164	1.75	2.25	3	32.375
1	11	129	129	11	4	1	182	2	2.25	3.25	34.125
1	10	129	129	10	2	27	179	2.25	4.25	4.5	53.375
1	9	129	129	9	5	15	124	1.5	2.75	3.25	35.875
1	7	129	129	7	6	35	138	1.25	2.5	3.25	33.25
1	6	129	129	6	3	6	46	1.75	2.5	3.25	35
1	5	129	129	5	1	36	108	2.75	3.25	3.5	44.625
1	4	129	129	4	4	29	192	1.75	2.25	3.25	33.25
1	2	129	129	2	6	17	123	1.5	3.25	3.5	40.25
1	1	129	129	1	4	23	126	2.5	4	4.5	52.5
1	26	128	128	26	7	3	45	2	3.25	3.5	42
1	25	128	128	25	3	26	140	2.25	3.25	3.25	42
1	24	128	128	24	6	25	150	2	3	4.25	42.875
1	23	128	128	23	7	19	109	2.5	3.5	4.5	49
1	21	128	128	21	3	3	121	1.75	3.25	3.25	40.25
1	20	128	128	20	4	10	108	1.25	1.75	3	27.125
1	19	128	128	19	1	3	61	2.25	3.25	3.25	42
1	18	128	128	18	2	31	131	1.25	2.25	3	30.625
1	16	128	128	16	6	5	150	2.5	3.75	3.75	48.125
1	15	128	128	15	1	12	174	1.75	3.25	4	42.875
1	14	128	128	14	6	9	32	2.25	3.25	4.25	45.5
1	13	128	128	13	2	11	123	2	3.5	4.25	46.375
1	12	128	128	12	6	33	185	2.5	3.5	3.5	45.5
1	10	128	128	10	5	28	159	1.75	3.5	4.25	45.5
1	9	128	128	9	1	14	141	2.25	3.75	4.25	49
1	8	128	128	8	1	7	167	1.25	NA	2.5	#VALUE!
1	7	128	128	7	1	34	130	2.5	4.75	4.25	56.875
1	5	128	128	5	8	1	50	2.5	3.25	3.25	42.875
1	1	128	128	1	3	23	111	2.75	4	4.25	52.5
1	26	127	127	26	6	3	24	1.5	2	3	29.75
1	24	127	127	24	5	25	130	3	4	4.25	53.375
1	23	127	127	23	4	18	145	2.75	3.75	4.25	50.75
1	21	127	127	21	5	3	155	1.25	3.25	3.5	39.375
1	20	127	127	20	1	9	136	2	3.25	4.25	44.625
1	19	127	127	19	6	5	29	2.75	3.25	3.75	45.5
1	18	127	127	18	5	31	179	1.5	3	3.5	38.5
1	17	127	127	17	7	7	133	2.5	3.5	4.25	48.125
1	16	127	127	16	6	5	143	2	2.5	3.25	35.875
1	15	127	127	15	3	13	107	2.5	3.5	3.5	45.5
1	14	127	127	14	6	9	31	2.25	2.25	4.25	38.5
1	13	127	127	13	3	11	159	1.75	2.25	3	32.375
1	13	127	127	13	2	11	138	1.75	3.25	3	39.375
1	12	127	127	12	4	33	141	3.25	4	3.75	52.5
1	11	127	127	11	8	2	164	2.75	2.5	4.25	42
1	8	127	127	8	7	9	107	1.5	2.25	3	31.5
1	7	127	127	7	5	35	126	1.75	3.5	3.25	42
1	4	127	127	4	5	30	124	1.5	2.25	3	31.5
1	3	127	127	3	4	21	173	1.5	2.25	3.25	32.375
1	2	127	127	2	1	16	102	2.25	3.5	3.75	45.5
1	1	127	127	1	1	22	169	2.75	4	4.25	52.5
1	26	126	126	26	1	1	62	3.25	3.5	3.5	48.125
1	25	126	126	25	6	27	110	1.75	3	3.5	39.375
1	24	126	126	24	8	25	183	1.75	3.5	4.25	45.5
1	23	126	126	23	3	18	121	1.75	3.5	4.25	45.5
1	22	126	126	22	5	20	119	1.75	3.75	4.25	47.25
1	21	126	126	21	5	3	169	1.75	2	3	30.625
1	20	126	126	20	1	9	131	1.75	3	3.25	38.5
1	19	126	126	19	2	4	19	2.75	4	4.25	52.5
1	18	126	126	18	3	31	138	1.25	2.25	3	30.625
1	16	126	126	16	5	5	130	1.75	3.5	4	44.625
1	15	126	126	15	2	12	198	2.5	3.75	3.75	48.125
1	14	126	126	14	1	8	3	2	3.25	3.5	42
1	13	126	126	13	1	10	199	2	3.5	4.25	46.375
1	12	126	126	12	3	33	104	3	3.5	3.25	46.375
1	10	126	126	10	1	27	170	1.75	3.75	4.5	48.125
1	9	126	126	9	8	15	191	2	3.25	3.5	42
1	8	126	126	8	2	7	193	1.25	1.75	3.25	28
1	7	126	126	7	5	35	128	1.75	3	3.25	38.5
1	6	126	126	6	6	7	15	2.25	3	4.25	43.75
1	5	126	126	5	7	1	30	2.5	3.25	4	45.5
1	4	126	126	4	1	29	135	1.5	2.25	3.25	32.375
1	2	126	126	2	2	16	133	2.25	3.25	4.25	45.5
1	1	126	126	1	6	23	169	1.25	3.25	4	41.125
1	26	125	125	26	4	2	57	3	3.5	4.25	49.875
1	24	125	125	24	6	25	139	2.75	3.75	4.25	50.75
1	23	125	125	23	3	18	114	2.5	3.5	4.5	49
1	22	125	125	22	4	19	200	3	3.75	4	50.75
1	21	125	125	21	4	3	133	1.25	2.25	4.25	35
1	16	125	125	16	5	5	132	1.75	3	3.25	38.5
1	15	125	125	15	6	13	190	2	3.25	3.25	41.125
1	13	125	125	13	5	11	192	2	3	4	42
1	11	125	125	11	1	1	121	3	3.5	4.25	49.875
1	10	125	125	10	2	27	193	2.75	3.25	3.75	45.5
1	9	125	125	9	1	14	140	2.25	3.5	4.25	47.25
1	8	125	125	8	1	7	178	1.25	2.25	3	30.625
1	6	125	125	6	6	7	19	2.5	2.75	3.75	41.125
1	4	125	125	4	6	30	143	1.5	3	3.25	37.625
1	2	125	125	2	3	16	144	1.75	3	3.5	39.375
1	26	124	124	26	6	3	7	1.75	3	3.25	38.5
1	25	124	124	25	1	26	109	1.75	3.25	3.25	40.25
1	24	124	124	24	7	25	163	3.25	4.25	4.5	56.875
1	23	124	124	23	6	18	192	3.25	4	4.75	56
1	22	124	124	22	2	19	167	2.5	3.25	3.25	42.875
1	21	124	124	21	6	3	191	1.25	3	3.25	36.75
1	20	124	124	20	2	9	163	1.75	3.5	3.5	42.875
1	17	124	124	17	2	6	122	2.25	3.75	4.25	49
1	16	124	124	16	8	5	192	2.5	3.75	4.25	49.875
1	15	124	124	15	5	13	166	1.75	3.25	4.25	43.75
1	14	124	124	14	1	8	4	2.25	3.25	4.25	45.5
1	13	124	124	13	3	11	146	2	2.75	3.5	38.5
1	13	124	124	13	2	11	125	2	3.25	3.75	42.875
1	12	124	124	12	6	33	180	2.75	3.25	3.5	44.625
1	11	124	124	11	5	2	108	3	3.25	4.25	48.125
1	10	124	124	10	6	28	184	2.75	3.75	4.5	51.625
1	9	124	124	9	7	15	164	2.75	3.5	4.5	49.875
1	8	124	124	8	6	8	182	1.5	1.75	3.25	28.875
1	7	124	124	7	6	35	146	1.5	3.25	3.25	39.375
1	6	124	124	6	6	7	36	2	3	3.25	39.375
1	5	124	124	5	1	35	198	1.25	3	3.25	36.75
1	4	124	124	4	1	29	124	2.25	3.25	3.5	42.875
1	3	124	124	3	5	21	196	2	3.5	3.5	43.75
1	2	124	124	2	4	16	178	2.25	3.25	4	44.625
1	25	123	123	25	8	27	151	1.5	3.25	3.25	39.375
1	24	123	123	24	3	24	182	2.75	4.25	4.5	55.125
1	22	123	123	22	2	19	170	1.75	3.75	4.25	47.25
1	21	123	123	21	2	2	189	1.25	3	3.75	38.5
1	20	123	123	20	6	10	148	1.25	3.5	3.75	42
1	19	123	123	19	5	4	80	2	3	3.25	39.375
1	18	123	123	18	3	31	141	1.75	3	3.5	39.375
1	17	123	123	17	5	6	187	2.75	3.75	4.25	50.75
1	15	123	123	15	5	13	160	2.75	3.75	4	49.875
1	13	123	123	13	6	12	120	2	3.5	3.75	44.625
1	12	123	123	12	2	32	188	2.5	3.75	3.75	48.125
1	11	123	123	11	7	2	137	2.25	3.25	4.25	45.5
1	9	123	123	9	4	15	109	2	2.75	3.25	37.625
1	8	123	123	8	5	8	153	1.5	2.75	3.25	35.875
1	7	123	123	7	1	34	124	1.5	2.25	3	31.5
1	6	123	123	6	8	7	62	2	3.25	4.25	44.625
1	5	123	123	5	7	1	23	2.25	3	3.25	40.25
1	4	123	123	4	3	29	176	1.5	2.25	3.25	32.375
1	3	123	123	3	2	21	130	1.75	3.25	3.25	40.25
1	25	122	122	25	6	27	122	1.75	3	3.25	38.5
1	24	122	122	24	4	24	192	3	3.75	4.25	51.625
1	23	122	122	23	8	19	116	2.25	3.25	3.75	43.75
1	22	122	122	22	4	19	194	2.75	3.25	4.25	47.25
1	20	122	122	20	5	10	127	1.75	2.75	3.25	36.75
1	18	122	122	18	6	32	106	1.75	2.75	3	35.875
1	17	122	122	17	3	6	156	2	3.75	4.25	48.125
1	16	122	122	16	8	5	193	2.75	3.25	4.25	47.25
1	14	122	122	14	1	7	74	2.25	3.25	NA	#VALUE!
1	13	122	122	13	6	12	119	1.75	3	3.5	39.375
1	12	122	122	12	8	34	109	2.25	3.5	3.75	45.5
1	11	122	122	11	5	2	109	3	4.25	4.25	55.125
1	10	122	122	10	5	28	157	2	3.75	4.25	48.125
1	9	122	122	9	1	14	142	2.25	3.5	3.5	44.625
1	8	122	122	8	2	7	199	1.5	3.25	3.25	39.375
1	6	122	122	6	7	7	45	3	3.5	4.25	49.875
1	5	122	122	5	5	36	182	1.25	1.5	3	25.375
1	4	122	122	4	2	29	163	1.75	3	3.25	38.5
1	3	122	122	3	1	21	109	2	3.5	3.5	43.75
1	2	122	122	2	3	16	146	2	3	3.5	40.25
1	25	121	121	25	4	26	174	1.25	NA	NA	#VALUE!
1	24	121	121	24	1	24	125	2.5	3.75	4.25	49.875
1	22	121	121	22	1	19	127	3	4.25	4.5	56
1	20	121	121	20	1	9	144	1.75	2.5	4	37.625
1	19	121	121	19	2	4	9	2.25	3	4.5	44.625
1	18	121	121	18	3	31	152	1.25	2.25	3	30.625
1	17	121	121	17	3	6	148	2.25	3.5	4.5	48.125
1	16	121	121	16	6	5	163	1.75	3.25	3.75	42
1	12	121	121	12	3	33	119	2.75	4	4	51.625
1	11	121	121	11	6	2	118	3	4	4.25	53.375
1	9	121	121	9	7	15	174	1.75	3.5	4	44.625
1	8	121	121	8	3	8	116	1.75	2.75	NA	#VALUE!
1	7	121	121	7	5	35	121	1.5	2.25	3.75	34.125
1	6	121	121	6	6	7	27	2.25	3	3.5	41.125
1	5	121	121	5	1	35	196	2	3	3.5	40.25
1	4	121	121	4	6	30	138	2.5	3	4.25	44.625
1	3	121	121	3	6	22	104	2	2.5	3.25	35.875
1	2	121	121	2	2	16	121	1.75	2.5	3.5	35.875
1	1	121	121	1	2	22	200	2.5	3.75	4	49
1	26	120	120	26	3	2	32	1.5	2	3	29.75
1	25	120	120	25	2	26	119	1.75	3	3.25	38.5
1	24	120	120	24	3	24	188	2.5	3.25	4.5	47.25
1	23	120	120	23	4	18	146	2.5	3.25	4.5	47.25
1	22	120	120	22	3	19	182	3	4	4.5	54.25
1	21	120	120	21	2	2	191	1.75	2.25	3.5	34.125
1	20	120	120	20	7	10	163	2	2.5	3	35
1	18	120	120	18	1	31	108	1.25	3	3.75	38.5
1	17	120	120	17	6	7	111	2.5	4	4.25	51.625
1	16	120	120	16	6	5	146	2.5	3.5	4.25	48.125
1	15	120	120	15	5	13	171	2.25	3.5	4.25	47.25
1	14	120	120	14	5	9	15	2	3	3.25	39.375
1	13	120	120	13	3	11	150	2.75	3.5	4	48.125
1	12	120	120	12	5	33	162	3.5	4.25	4	56
1	11	120	120	11	1	1	107	3	3.75	4.25	51.625
1	9	120	120	9	7	15	173	2.25	3.75	4.5	49.875
1	6	120	120	6	7	7	38	2	3	4	42
1	4	120	120	4	7	30	159	1.5	2.5	3	33.25
1	3	120	120	3	7	22	140	2	3.25	4.25	44.625
1	1	120	120	1	6	23	183	2.5	3.75	4.25	49.875
1	24	119	119	24	1	24	138	3.25	4.25	4.25	56
1	23	119	119	23	1	17	169	3.5	4.25	4.75	58.625
1	21	119	119	21	4	3	143	1.25	3.5	3.5	41.125
1	19	119	119	19	5	4	75	2	3.25	3.25	41.125
1	18	119	119	18	2	31	120	1.25	3	3	35.875
1	17	119	119	17	5	7	102	2.5	3.5	4.25	48.125
1	16	119	119	16	2	4	167	2	3.75	4.25	48.125
1	15	119	119	15	4	13	142	2.5	3.25	4.25	46.375
1	14	119	119	14	4	8	70	2.5	4	NA	#VALUE!
1	13	119	119	13	7	12	140	2	2.5	3	35
1	12	119	119	12	3	33	103	3	4	4	52.5
1	9	119	119	9	5	15	137	2.25	3.5	3.5	44.625
1	8	119	119	8	8	9	127	1.75	2.25	3.25	33.25
1	7	119	119	7	2	34	163	1.5	2.25	3	31.5
1	6	119	119	6	3	6	40	2	3	3.25	39.375
1	3	119	119	3	5	21	194	2.5	3.5	4.25	48.125
1	2	119	119	2	4	16	172	1.5	3.25	4.25	42.875
1	1	119	119	1	7	23	200	3	4	4.25	53.375
1	20	118	118	20	6	10	151	1.5	2.25	3	31.5
1	18	118	118	18	2	31	130	2	3	3.25	39.375
1	17	118	118	17	4	6	185	2	3.25	3.75	42.875
1	16	118	118	16	7	5	186	2	3.25	3.5	42
1	15	118	118	15	1	12	166	1.75	3.25	3.75	42
1	13	118	118	13	8	12	152	1.75	3	3.25	38.5
1	12	118	118	12	1	32	175	3	3.5	4.25	49.875
1	11	118	118	11	4	1	184	3	3.75	4.25	51.625
1	10	118	118	10	1	27	173	2.5	4.25	4.5	54.25
1	7	118	118	7	4	34	198	2.25	3.25	3.25	42
1	6	118	118	6	3	6	49	3	3.75	4.25	51.625
1	5	118	118	5	7	1	21	1.75	2.25	3.25	33.25
1	4	118	118	4	1	29	125	2	3.5	4.25	46.375
1	3	118	118	3	3	21	142	1.5	3.25	3.25	39.375
1	2	118	118	2	1	15	195	3	3.75	4.25	51.625
1	1	118	118	1	5	23	168	2.25	3.5	3.75	45.5
1	25	117	117	25	2	26	133	2	3	3.25	39.375
1	24	117	117	24	3	24	171	2.25	3.5	4.25	47.25
1	23	117	117	23	4	18	141	2.75	4	4.5	53.375
1	22	117	117	22	2	19	165	3	4	4.25	53.375
1	21	117	117	21	5	3	171	1.25	1.75	3	27.125
1	20	117	117	20	7	10	168	1.25	3.5	4.25	43.75
1	19	117	117	19	2	4	8	3	3.75	4.5	52.5
1	16	117	117	16	6	5	155	2.25	3.5	4.5	48.125
1	13	117	117	13	2	11	134	2.75	3.5	4.25	49
1	13	117	117	13	1	11	112	2	3.5	4.25	46.375
1	11	117	117	11	4	1	167	3	3	4.25	46.375
1	10	117	117	10	6	28	182	2.75	3.75	4.25	50.75
1	8	117	117	8	6	8	194	1.75	3	3.25	38.5
1	7	117	117	7	2	34	153	1.75	3	3.5	39.375
1	6	117	117	6	5	7	4	2.25	3.25	4	44.625
1	4	117	117	4	1	29	132	1.5	3	3.5	38.5
1	3	117	117	3	3	21	146	1.75	3	4	41.125
1	2	117	117	2	1	16	111	2	3.25	3.75	42.875
1	25	116	116	25	3	26	152	2	3	3.25	39.375
1	24	116	116	24	5	25	120	3	3.75	4.75	53.375
1	23	116	116	23	5	18	150	3.5	4.5	4.75	60.375
1	21	116	116	21	4	3	150	2.25	3.25	4	44.625
1	20	116	116	20	6	10	152	2	3.25	3.75	42.875
1	19	116	116	19	1	3	77	2.5	3.75	NA	#VALUE!
1	18	116	116	18	7	32	133	2.25	3	3.25	40.25
1	17	116	116	17	4	6	184	2.25	3.75	4.5	49.875
1	16	116	116	16	4	5	109	1.5	3	3.5	38.5
1	13	116	116	13	5	11	194	1.75	3.5	4.25	45.5
1	12	116	116	12	8	34	112	3.25	4	4.25	54.25
1	11	116	116	11	3	1	162	3.5	4	4.5	56
1	10	116	116	10	6	28	180	2.75	4	4.25	52.5
1	9	116	116	9	8	15	193	1.5	3	3.5	38.5
1	8	116	116	8	1	7	171	1.5	3.5	3.25	41.125
1	6	116	116	6	1	5	74	2.25	3	3.75	42
1	5	116	116	5	3	36	131	1.5	2.5	3	33.25
1	4	116	116	4	8	30	181	1.25	1.75	3	27.125
1	3	116	116	3	1	21	112	1.75	2.5	3.25	35
1	2	116	116	2	3	16	155	1.75	3.25	3.75	42
1	1	116	116	1	5	23	156	2.5	3.75	4	49
1	25	115	115	25	3	26	145	2	3.25	3.75	42.875
1	24	115	115	24	1	24	134	3.25	4.25	4.75	57.75
1	22	115	115	22	4	20	102	2.5	3.75	4.5	50.75
1	21	115	115	21	1	2	183	2.25	2.75	4.25	42
1	18	115	115	18	1	31	101	1.75	3.25	3.25	40.25
1	17	115	115	17	6	7	124	1.75	3.25	4	42.875
1	16	115	115	16	1	4	134	2	3	3.5	40.25
1	14	115	115	14	4	8	69	3	3.25	4	47.25
1	13	115	115	13	4	11	173	1.75	2.25	3	32.375
1	13	115	115	13	2	11	126	1.75	2.25	3	32.375
1	12	115	115	12	5	33	155	2.25	3.75	4	48.125
1	11	115	115	11	1	1	103	3.5	3.75	4.25	53.375
1	9	115	115	9	5	15	130	2.25	3.25	3.75	43.75
1	8	115	115	8	1	7	180	1.25	2.25	3	30.625
1	7	115	115	7	5	35	109	1.75	4	4.25	49
1	6	115	115	6	7	7	54	2.25	3	3.5	41.125
1	5	115	115	5	1	35	195	1.25	3	3.25	36.75
1	4	115	115	4	2	29	160	2.25	3.75	4.25	49
1	3	115	115	3	2	21	118	1.75	2	3.5	32.375
1	1	115	115	1	2	22	198	2.25	3	3.25	40.25
1	25	114	114	25	3	26	151	1.5	2.5	3	33.25
1	24	114	114	24	2	24	162	3.25	4	4.5	55.125
1	23	114	114	23	6	18	183	3	4	4.5	54.25
1	22	114	114	22	1	19	137	3.25	3	3.5	44.625
1	21	114	114	21	6	3	181	1.75	3.25	3.75	42
1	20	114	114	20	1	9	138	1.75	3	3.5	39.375
1	19	114	114	19	3	4	28	2.5	3.25	4.25	46.375
1	17	114	114	17	1	6	113	2.25	3.75	4.25	49
1	14	114	114	14	6	9	38	2.25	3.25	NA	#VALUE!
1	12	114	114	12	1	32	157	2.5	3.25	4.25	46.375
1	10	114	114	10	6	28	188	2.75	4	4.5	53.375
1	9	114	114	9	3	14	194	1.75	3	3.5	39.375
1	7	114	114	7	4	35	101	1.5	2.25	3	31.5
1	6	114	114	6	5	7	10	1.75	3.25	4.25	43.75
1	5	114	114	5	2	36	115	2.25	2.25	3.5	35.875
1	3	114	114	3	6	22	118	2.5	3.5	4.25	48.125
1	2	114	114	2	6	17	109	1.25	3	3.25	36.75
1	1	114	114	1	5	23	159	2.5	3.5	4.25	48.125
1	25	113	113	25	1	25	195	2.25	3	3.25	40.25
1	23	113	113	23	7	19	103	2	4	4.25	49.875
1	22	113	113	22	3	19	171	2.75	3.5	4.5	49.875
1	21	113	113	21	3	3	127	1.25	2.75	3.25	35
1	20	113	113	20	1	9	141	1.25	2.5	3.25	33.25
1	18	113	113	18	6	32	108	1.5	3.75	4.25	46.375
1	17	113	113	17	4	6	182	2.75	3	4.25	45.5
1	16	113	113	16	4	5	105	1.25	2.75	3.5	35.875
1	15	113	113	15	5	13	170	2.25	3.25	3.75	43.75
1	13	113	113	13	8	12	154	2.25	3.25	4.25	45.5
1	13	113	113	13	7	12	131	2.25	3.25	4.25	45.5
1	12	113	113	12	1	32	164	2	3.75	3.75	46.375
1	11	113	113	11	4	1	171	3.25	3	4.5	48.125
1	10	113	113	10	4	28	124	2.75	4.25	4.5	55.125
1	9	113	113	9	2	14	167	2	3.25	3.75	42.875
1	8	113	113	8	3	8	130	1.5	2.75	2.75	34.125
1	6	113	113	6	5	7	5	2.5	3.5	3.5	45.5
1	5	113	113	5	2	36	119	2.25	3.25	3.75	43.75
1	4	113	113	4	7	30	176	1.5	2.25	3	31.5
1	3	113	113	3	5	21	189	2.25	3	3.5	41.125
1	25	112	112	25	5	26	195	1.5	2.5	3.25	34.125
1	24	112	112	24	8	25	188	3	4.25	4.25	55.125
1	23	112	112	23	7	18	197	3.25	4.25	4.25	56
1	22	112	112	22	6	20	151	1.75	4.25	4.25	50.75
1	21	112	112	21	6	3	193	1.25	3	3.25	36.75
1	20	112	112	20	1	9	151	1.75	3	3.5	39.375
1	19	112	112	19	2	4	14	3	4	4.5	54.25
1	17	112	112	17	2	6	136	3	3.75	4.25	51.625
1	16	112	112	16	1	4	147	2.25	3.75	4.5	49.875
1	14	112	112	14	8	9	75	3	3.75	NA	#VALUE!
1	13	112	112	13	7	12	141	2	3.25	4.25	44.625
1	12	112	112	12	5	33	151	2.75	3.75	4	49.875
1	11	112	112	11	1	1	122	2	2.25	4.75	39.375
1	10	112	112	10	8	29	112	2.25	4	4.5	51.625
1	9	112	112	9	5	15	120	1.75	3.25	3.5	41.125
1	8	112	112	8	2	8	107	1.75	3.25	3.25	40.25
1	5	112	112	5	1	35	189	2	3	3.5	40.25
1	4	112	112	4	3	29	171	2	3.25	4.25	44.625
1	3	112	112	3	3	21	148	1.5	3	3.5	38.5
1	2	112	112	2	7	17	146	1.5	3.25	4.25	42.875
[truncated: 7,235 more rows]
