# Supplementary material for: Resistance to Gray Leaf Spot of Maize: Genetic Architecture and Mechanisms Elucidated through Nested Association Mapping and Near-Isogenic Line Analysis
Source: PLoS Genet. 2015 Mar 12;11(3):e1005045. doi: 10.1371/journal.pgen.1005045 (PMC4357430; doi:10.1371/journal.pgen.1005045)
Supplement: S3 Table — (XLSX) [file pgen.1005045.s003.xlsx]

## Sheet: venationforasreml
POP	ENTRY	NumberOfLesions_1	lesionarea	lesionwidth	lesionheight	amjvd	amnvd
1	3	1	0.00410022	0.109215	0.0375427	0.0637088	0.0193402
1	4	1	0.00397209	0.105802	0.0375427	0.0955631	0.0238908
1	5	1	0.00236462	0.0989761	0.0238908	0.0944255	0.0204778
1	6	9	0.00338363	0.0959424	0.0352674	0.137656	0.0204778
1	7	0	0	0	0	0.104664	0.0170648
1	8	8	0.00118049	0.0601536	0.0196246	0.0978384	0.0204778
1	10	0	0	0	0	0.0557452	0.0216155
1	11	1	0.00309846	0.129693	0.0238908	0.0944255	0.0204778
1	12	5	0.00138616	0.0580205	0.0238908	0.0648464	0.0204778
1	13	4	0.00082922	0.0571672	0.0145051	0.0489192	0.0170648
1	14	2	0.00020967	0.0204778	0.0102389	0.114903	0.0193402
1	15	0	0	0	0	0.129693	0.0170648
1	17	3	0.00330684	0.0830489	0.039818	0.133106	0.0216155
1	22	1	0.00097846	0.0716724	0.0136519	0.134243	0.0216155
1	23	0	0	0	0	0.0773606	0.0193402
1	24	2	0.00027665	0.0324232	0.00853242	0.11149	0.0204778
1	32	0	0	0	0	0.0819113	0.0227531
1	34	1	0.00450792	0.146758	0.0307167	0.0989761	0.0238908
1	36	7	0.00094114	0.0521697	0.01804	0.134243	0.0227531
1	37	1	0.00786264	0.153584	0.0511945	0.118316	0.0204778
1	38	3	0.00068984	0.0466439	0.0147895	0.0887372	0.0216155
1	39	7	0.00825132	0.216967	0.0380302	0.0978384	0.0250284
1	40	2	0.00012231	0.0238908	0.00511945	0.0944255	0.0261661
1	41	4	0.00285385	0.0955631	0.0298635	0.112628	0.0182025
1	43	1	0.00146769	0.0614335	0.0238908	0.110353	0.0238908
1	44	1	0.00102506	0.0750853	0.0136519	0.114903	0.0193402
1	45	6	0.00061607	0.0386803	0.0159272	0.122867	0.0238908
1	46	2	0.00251605	0.0921502	0.0273038	0.0773606	0.0204778
1	47	14	0.00156373	0.0697221	0.0224281	0.153584	0.0227531
1	48	5	0.00276998	0.0989761	0.0279864	0.113766	0.0182025
1	49	0	0	0	0	0.102389	0.0193402
1	50	9	0.00245838	0.0997346	0.0246492	0.108077	0.0204778
1	51	3	0.00134086	0.0420933	0.0318544	0.117179	0.0227531
1	52	0	0	0	0	0.0796359	0.0227531
1	53	0	0	0	0	0.0887372	0.0227531
1	54	0	0	0	0	0.0955631	0.0238908
1	55	7	0.00273499	0.0862994	0.0316919	0.0944255	0.0182025
1	56	0	0	0	0	0.0796359	0.0216155
1	57	3	0.00081539	0.039818	0.0204778	0.0534698	0.0204778
1	58	6	0.0017712	0.0676906	0.0261661	0.102389	0.0273038
1	59	8	0.00207377	0.0900171	0.0230375	0.0659841	0.0204778
1	60	3	0.00055912	0.0409556	0.0136519	0.114903	0.0182025
1	61	4	0.00085615	0.0477816	0.0179181	0.110353	0.0273038
1	62	3	0.00097846	0.0614335	0.0159272	0.10694	0.0193402
1	63	1	0.00587077	0.122867	0.0477816	0.0921502	0.0227531
1	64	4	0.00204429	0.0998293	0.0204778	0.112628	0.0216155
1	65	8	0.00128423	0.0716724	0.0179181	0.0978384	0.0238908
1	66	4	0.00335036	0.100683	0.0332764	0.0819113	0.0216155
1	67	1	0.00209671	0.0614335	0.0341297	0.114903	0.0204778
1	68	4	0.00136577	0.0571672	0.0238908	0.103527	0.0216155
1	69	2	0.00070764	0.0460751	0.0153584	0.104664	0.0182025
1	70	0	0	0	0	0.117179	0.0193402
1	71	2	0.00134539	0.112628	0.0119454	0.0875995	0.0204778
1	73	0	0	0	0	0.0853242	0.0204778
1	74	14	0.0015547	0.058508	0.0265724	0.109215	0.0250284
1	76	0	0	0	0	0.0989761	0.0204778
1	78	2	0.00039604	0.0290102	0.0136519	0.101251	0.0204778
1	79	1	0.00168901	0.0989761	0.0170648	0.076223	0.0204778
1	80	0	0	0	0	0.0705347	0.0182025
1	81	11	0.00198272	0.0840831	0.0235805	0.101251	0.0227531
1	82	6	0.0007455	0.0409556	0.0182025	0.13083	0.0193402
1	83	6	0.00190095	0.0711035	0.0267349	0.0921502	0.0250284
1	85	2	0.00026209	0.0307167	0.00853242	0.0932878	0.0204778
1	86	0	0	0	0	0.0967008	0.0193402
1	87	10	0.00259852	0.115358	0.0225256	0.07281	0.0182025
1	88	3	0.0008115	0.0375427	0.0216155	0.118316	0.0250284
1	89	6	0.00237335	0.092719	0.0255973	0.0910125	0.0182025
1	90	1	0.00524176	0.170648	0.0307167	0.100114	0.0227531
1	91	12	0.00136917	0.0617179	0.0221843	0.0944255	0.0216155
1	93	0	0	0	0	0.0682594	0.0170648
1	94	3	0.00065231	0.0409556	0.0159272	0.0648464	0.0204778
1	96	11	0.00097731	0.0583308	0.0167546	0.121729	0.0250284
1	97	0	0	0	0	0.0602958	0.0193402
1	98	7	0.00117149	0.0546075	0.0214529	0.0750853	0.0170648
1	99	4	0.00088091	0.0469283	0.0187713	0.103527	0.0250284
1	100	21	0.00167301	0.0797985	0.0209654	0.10694	0.0193402
1	101	11	0.00107627	0.0533664	0.0201675	0.0602958	0.0204778
1	104	6	0.00196469	0.0784983	0.0250284	0.0921502	0.0204778
1	105	5	0.00135867	0.0552901	0.0245734	0.11149	0.0216155
1	106	2	0.00030577	0.0255973	0.0119454	0.101251	0.0204778
1	107	9	0.00111335	0.0599166	0.0185817	0.0967008	0.197099
1	108	0	0	0	0	0.0750853	0.0216155
1	109	1	0.00118813	0.0580205	0.0204778	0.125142	0.0193402
1	110	0	0	0	0	0.0944255	0.0204778
1	111	0	0	0	0	0.0955631	0.0227531
1	112	2	0.00027956	0.0273038	0.0102389	0.11149	0.0216155
1	114	2	0.0001922	0.0187713	0.0102389	0.0682594	0.0182025
1	115	2	0.00036692	0.0307167	0.0119454	0.119454	0.0227531
1	116	3	0.00100564	0.0420933	0.0238908	0.119454	0.0238908
1	118	6	0.00226366	0.0750853	0.0301479	0.135381	0.0261661
1	119	3	0.00094222	0.0637088	0.0147895	0.0864619	0.0238908
1	120	5	0.0013377	0.0675768	0.0197952	0.0716724	0.0182025
1	121	1	0.00167736	0.0614335	0.0273038	0.0557452	0.0216155
1	126	3	0.00043746	0.0295791	0.0147895	0.07281	0.0182025
1	127	4	0.00117066	0.0571672	0.0204778	0.100114	0.0193402
1	128	14	0.00287477	0.101658	0.0282789	0.0830489	0.0238908
1	129	7	0.00105121	0.065334	0.0160897	0.0967008	0.0204778
1	130	0	0	0	0	0.10694	0.0227531
1	131	3	0.00151429	0.0739477	0.0204778	0.135381	0.0238908
1	132	1	0.00153758	0.0750853	0.0204778	0.0944255	0.0182025
1	133	0	0	0	0	0.12628	0.0170648
1	134	6	0.00060701	0.0381115	0.0159272	0.104664	0.0193402
1	135	7	0.00197856	0.0989761	0.0199903	0.0944255	0.0204778
1	137	0	0	0	0	0.120592	0.0204778
1	138	2	0.00042808	0.0358362	0.0119454	0.109215	0.0216155
1	139	1	0.00408857	0.0921502	0.0443686	0.129693	0.0182025
1	140	9	0.00222872	0.108836	0.0204778	0.125142	0.0193402
1	141	13	0.00209919	0.0850617	0.0246784	0.125142	0.0216155
1	143	3	0.0009707	0.0568828	0.0170648	0.0614335	0.0273038
1	144	4	0.00085761	0.052901	0.0162116	0.0921502	0.0193402
1	145	4	0.00141455	0.0571672	0.024744	0.120592	0.0227531
1	146	1	0.00151429	0.0887372	0.0170648	0.134243	0.0193402
1	149	19	0.00170311	0.0831687	0.0204778	0.109215	0.0204778
1	151	3	0.001082	0.0500569	0.0216155	0.0864619	0.0204778
1	152	1	0.00167736	0.0819113	0.0204778	0.153584	0.0216155
1	154	2	0.00034945	0.0341297	0.0102389	0.116041	0.0204778
1	156	2	0.00048923	0.0477816	0.0102389	0.0944255	0.0182025
1	157	5	0.00089459	0.0409556	0.021843	0.0944255	0.0182025
1	158	0	0	0	0	0.069397	0.0193402
1	159	0	0	0	0	0.0898749	0.0193402
1	160	1	0.00326154	0.119454	0.0273038	0.114903	0.0216155
1	163	2	0.00075423	0.0631399	0.0119454	0.116041	0.0193402
1	164	0	0	0	0	0.0989761	0.0216155
1	165	12	0.00754231	0.15785	0.0477816	0.0898749	0.0273038
1	166	6	0.00456227	0.10694	0.0426621	0.122867	0.0182025
1	168	2	0.00023297	0.0273038	0.00853242	0.0989761	0.0216155
1	170	0	0	0	0	0.128555	0.0261661
1	171	3	0.00049182	0.0432309	0.0113766	0.102389	0.0238908
1	172	4	0.00670946	0.163823	0.0409556	0.102389	0.0227531
1	173	2	0.00037275	0.0273038	0.0136519	0.0921502	0.0238908
1	174	4	0.00153758	0.0819113	0.0187713	0.113766	0.0204778
1	175	4	0.00061154	0.0477816	0.0127986	0.122867	0.0193402
1	176	0	0	0	0	0.0705347	0.0182025
1	177	3	0.00060572	0.0409556	0.0147895	0.104664	0.0216155
1	178	0	0	0	0	0.144482	0.0170648
1	181	2	0.00038731	0.0324232	0.0119454	0.117179	0.0250284
1	182	7	0.0019883	0.079961	0.0248659	0.069397	0.0216155
1	183	0	0	0	0	0.10694	0.0182025
1	184	14	0.00213088	0.0865431	0.0246221	0.0648464	0.0238908
1	187	6	0.00132791	0.0648464	0.0204778	0.102389	0.0227531
1	189	10	0.00156729	0.0665529	0.0235495	0.0853242	0.0216155
1	190	0	0	0	0	0.100114	0.0250284
1	191	7	0.00081634	0.0492443	0.0165773	0.0841866	0.0238908
1	193	3	0.00023297	0.0227531	0.0102389	0.117179	0.0193402
1	194	23	0.00199	0.0918534	0.0216649	0.104096	0.0204778
1	195	3	0.0006989	0.0409556	0.0170648	0.117179	0.0204778
1	197	10	0.00127177	0.0703072	0.0180887	0.0967008	0.0182025
1	198	4	0.00111606	0.0622867	0.0179181	0.118316	0.0204778
2	1	0	0	0	0	0.128555	0.0204778
2	3	0	0	0	0	0.110353	0.0193402
2	4	10	0.00448171	0.162116	0.0276451	0.150171	0.0182025
2	6	0	0	0	0	0.113766	0.0204778
2	7	0	0	0	0	0.102389	0.0238908
2	8	2	0.00160165	0.0938567	0.0170648	0.0944255	0.0204778
2	9	0	0	0	0	0.0978384	0.0204778
2	10	0	0	0	0	0.10694	0.0204778
2	11	0	0	0	0	0.0955631	0.0204778
2	13	4	0.00097701	0.0520478	0.0187713	0.122867	0.0193402
2	14	3	0.00084127	0.0568828	0.0147895	0.108077	0.0193402
2	16	0	0	0	0	0.103527	0.0227531
2	17	1	0.0028189	0.0750853	0.0375427	0.0932878	0.0250284
2	18	11	0.00443947	0.132485	0.0335092	0.0978384	0.0204778
2	19	0	0	0	0	0.0807736	0.0193402
2	20	0	0	0	0	0.103527	0.0204778
2	21	1	0.00195692	0.0819113	0.0238908	0.0807736	0.0182025
2	22	2	0.00076879	0.056314	0.0136519	0.120592	0.0193402
2	23	0	0	0	0	0.0671217	0.0193402
2	25	2	0.00138907	0.0904437	0.0153584	0.0875995	0.0227531
2	26	0	0	0	0	0.10694	0.0182025
2	27	0	0	0	0	0.076223	0.0193402
2	28	0	0	0	0	0.118316	0.0204778
2	30	3	0.00235167	0.0898749	0.0261661	0.109215	0.0216155
2	31	0	0	0	0	0.0898749	0.0216155
2	32	0	0	0	0	0.0853242	0.0216155
2	33	0	0	0	0	0.0921502	0.0250284
2	34	1	0.00594066	0.174061	0.0341297	0.100114	0.0204778
2	35	0	0	0	0	0.0819113	0.0238908
2	36	3	0.00190257	0.11149	0.0170648	0.0967008	0.0238908
2	38	0	0	0	0	0.134243	0.0204778
2	40	2	0.00131335	0.0699659	0.0187713	0.0864619	0.0193402
2	41	0	0	0	0	0.0864619	0.0227531
2	43	0	0	0	0	0.0864619	0.0204778
2	44	2	0.0005533	0.0324232	0.0170648	0.113766	0.0216155
2	46	0	0	0	0	0.0944255	0.0216155
2	47	1	0.0021433	0.0784983	0.0273038	0.100114	0.0204778
2	48	1	0.00158418	0.0580205	0.0273038	0.0864619	0.0170648
2	49	8	0.00344173	0.132253	0.0260239	0.129693	0.0250284
2	50	0	0	0	0	0.076223	0.0204778
2	52	0	0	0	0	0.104664	0.0182025
2	53	0	0	0	0	0.137656	0.0216155
2	54	6	0.00229893	0.115472	0.019909	0.112628	0.0216155
2	56	0	0	0	0	0.0944255	0.0216155
2	57	0	0	0	0	0.0967008	0.0193402
2	58	0	0	0	0	0.114903	0.0182025
2	61	0	0	0	0	0.11149	0.0204778
2	65	0	0	0	0	0.0864619	0.0204778
2	66	3	0.00120366	0.0705347	0.0170648	0.0875995	0.0261661
2	68	0	0	0	0	0.0967008	0.0216155
2	70	0	0	0	0	0.069397	0.0204778
2	71	0	0	0	0	0.0967008	0.0227531
2	72	3	0.00630565	0.191126	0.032992	0.076223	0.0182025
2	73	0	0	0	0	0.0955631	0.0216155
2	74	0	0	0	0	0.0944255	0.0216155
2	75	0	0	0	0	0.0830489	0.0193402
2	76	0	0	0	0	0.118316	0.0216155
2	77	1	0.00618528	0.201365	0.0307167	0.0580205	0.0238908
2	80	0	0	0	0	0.0978384	0.0193402
2	82	0	0	0	0	0.10694	0.0204778
2	83	2	0.00048923	0.0477816	0.0102389	0.102389	0.0204778
2	85	1	0.00314506	0.0921502	0.0341297	0.07281	0.0182025
2	87	7	0.00432178	0.147733	0.029254	0.110353	0.0204778
2	88	0	0	0	0	0.0875995	0.0261661
2	89	0	0	0	0	0.0841866	0.0250284
2	92	0	0	0	0	0.139932	0.0182025
2	92	0	0	0	0	0.0819113	0.0227531
2	94	1	0.00146769	0.0716724	0.0204778	0.0819113	0.0182025
2	95	0	0	0	0	0.0875995	0.0273038
2	96	2	0.00027956	0.0204778	0.0136519	0.0955631	0.0261661
2	97	0	0	0	0	0.110353	0.0216155
2	98	0	0	0	0	0.0989761	0.0216155
2	99	0	0	0	0	0.10694	0.0295791
2	100	1	0.00187539	0.0784983	0.0238908	0.0967008	0.0216155
2	101	1	0.00130462	0.0546075	0.0238908	0.0819113	0.0193402
2	102	0	0	0	0	0.0864619	0.0273038
2	104	0	0	0	0	0.121729	0.0193402
2	105	0	0	0	0	0.105802	0.0204778
2	107	0	0	0	0	0.119454	0.0216155
2	108	0	0	0	0	0.109215	0.0193402
2	109	1	0.00138616	0.0580205	0.0238908	0.122867	0.0273038
2	112	0	0	0	0	0.17975	0.0216155
2	114	0	0	0	0	0.0887372	0.0204778
2	116	0	0	0	0	0.124005	0.0261661
2	117	1	0.00391385	0.143345	0.0273038	0.12628	0.0216155
2	119	4	0.00237918	0.0733788	0.0324232	0.100114	0.0216155
2	121	0	0	0	0	0.113766	0.0204778
2	122	0	0	0	0	0.0671217	0.0238908
2	124	0	0	0	0	0.143345	0.0227531
2	125	0	0	0	0	0.104664	0.0182025
2	126	0	0	0	0	0.0830489	0.0250284
2	127	0	0	0	0	0.105802	0.0182025
2	129	1	0.00221319	0.0648464	0.0341297	0.159272	0.0193402
2	130	0	0	0	0	0.11149	0.0295791
2	132	0	0	0	0	0.121729	0.0227531
2	134	0	0	0	0	0.105802	0.0182025
2	135	3	0.00355922	0.142207	0.0250284	0.0682594	0.0227531
2	136	3	0.00135121	0.0659841	0.0204778	0.0807736	0.0204778
2	137	1	0.00177055	0.0648464	0.0273038	0.128555	0.0238908
2	138	0	0	0	0	0.0705347	0.0204778
2	139	1	0.0070822	0.129693	0.0546075	0.0932878	0.0204778
2	140	0	0	0	0	0.113766	0.0204778
2	141	0	0	0	0	0.0989761	0.0170648
2	142	1	0.00328484	0.16041	0.0204778	0.12628	0.0204778
2	143	0	0	0	0	0.129693	0.0193402
2	144	0	0	0	0	0.0898749	0.0170648
2	145	0	0	0	0	0.0921502	0.0204778
2	149	0	0	0	0	0.0887372	0.0216155
2	150	2	0.00170066	0.124573	0.0136519	0.113766	0.0204778
2	153	0	0	0	0	0.0989761	0.0216155
2	154	0	0	0	0	0.110353	0.0216155
2	155	2	0.0013978	0.0682594	0.0204778	0.108077	0.0238908
2	156	0	0	0	0	0.105802	0.0204778
2	157	0	0	0	0	0.0580205	0.0204778
2	158	0	0	0	0	0.0784983	0.0216155
2	159	0	0	0	0	0.104664	0.0238908
2	160	0	0	0	0	0.0819113	0.0216155
2	161	0	0	0	0	0.114903	0.0227531
2	162	0	0	0	0	0.137656	0.0159272
2	163	3	0.00132274	0.0830489	0.0159272	0.10694	0.0227531
2	164	0	0	0	0	0.076223	0.0193402
2	165	0	0	0	0	0.0944255	0.0204778
2	166	0	0	0	0	0.0944255	0.0227531
2	167	0	0	0	0	0.0887372	0.0182025
2	168	0	0	0	0	0.0853242	0.0204778
2	169	0	0	0	0	0.16041	0.0204778
2	170	2	0.00046885	0.0392491	0.0119454	0.117179	0.0182025
2	172	0	0	0	0	0.0705347	0.0227531
2	173	0	0	0	0	0.0625711	0.0204778
2	174	0	0	0	0	0.0932878	0.0204778
2	175	1	0.00391385	0.163823	0.0238908	0.122867	0.0204778
2	176	1	0.00384396	0.187713	0.0204778	0.109215	0.0204778
2	178	0	0	0	0	0.125142	0.0227531
2	179	0	0	0	0	0.101251	0.0204778
2	180	0	0	0	0	0.0967008	0.0250284
2	181	0	0	0	0	0.116041	0.0193402
2	182	0	0	0	0	0.125142	0.0250284
2	183	1	0.00393715	0.0887372	0.0443686	0.10694	0.0204778
2	185	2	0.00039604	0.0290102	0.0136519	0.10694	0.0204778
2	188	1	0.00230638	0.0614335	0.0375427	0.0887372	0.0182025
2	189	0	0	0	0	0.0875995	0.0182025
2	190	0	0	0	0	0.0773606	0.0193402
2	192	0	0	0	0	0.102389	0.0250284
2	194	0	0	0	0	0.0602958	0.0261661
2	195	5	0.0015935	0.0648464	0.0245734	0.0921502	0.0204778
2	196	0	0	0	0	0.0955631	0.0204778
2	198	0	0	0	0	0.0875995	0.0193402
2	199	4	0.00152885	0.0716724	0.0213311	0.100114	0.0216155
3	1	0	0	0	0	0.110353	0.0250284
3	4	1	0.00220154	0.0921502	0.0238908	0.121729	0.0216155
3	6	0	0	0	0	0.0955631	0.0227531
3	7	1	0.00326154	0.0682594	0.0477816	0.101251	0.0193402
3	8	0	0	0	0	0.0978384	0.0216155
3	9	0	0	0	0	0.0864619	0.0261661
3	10	3	0.00113895	0.0500569	0.0227531	0.0819113	0.0250284
3	11	2	0.00047176	0.0307167	0.0153584	0.103527	0.0204778
3	12	10	0.00128132	0.0682594	0.0187713	0.112628	0.0238908
3	13	0	0	0	0	0.112628	0.0227531
3	14	0	0	0	0	0.129693	0.0227531
3	16	6	0.00143922	0.0790671	0.0182025	0.0841866	0.0182025
3	17	2	0.00027956	0.0204778	0.0136519	0.0796359	0.0193402
3	20	0	0	0	0	0.0910125	0.0193402
3	22	0	0	0	0	0.0944255	0.0204778
3	24	0	0	0	0	0.0705347	0.0204778
3	26	7	0.00151548	0.0609459	0.0248659	0.0955631	0.0193402
3	27	3	0.00132791	0.0648464	0.0204778	0.101251	0.0261661
3	29	3	0.00208635	0.0705347	0.0295791	0.10694	0.0182025
3	32	0	0	0	0	0.101251	0.0204778
3	34	0	0	0	0	0.0830489	0.0250284
3	35	0	0	0	0	0.0568828	0.0216155
3	36	3	0.00167736	0.0819113	0.0204778	0.0875995	0.0182025
3	37	6	0.00155214	0.0665529	0.023322	0.0978384	0.0238908
3	38	0	0	0	0	0.151308	0.0216155
3	39	1	0.00212	0.0887372	0.0238908	0.0773606	0.0204778
3	42	0	0	0	0	0.100114	0.0238908
3	45	0	0	0	0	0.0887372	0.0216155
3	46	1	0.00293539	0.122867	0.0238908	0.0955631	0.0193402
3	47	0	0	0	0	0.0864619	0.0193402
3	49	1	0.00279561	0.0819113	0.0341297	0.118316	0.0238908
3	50	0	0	0	0	0.0932878	0.0409556
3	52	0	0	0	0	0.0705347	0.0216155
3	53	0	0	0	0	0.0784983	0.0193402
3	55	0	0	0	0	0.0955631	0.0193402
3	56	0	0	0	0	0.0637088	0.0182025
3	58	11	0.00365913	0.112318	0.0325783	0.125142	0.0182025
3	59	1	0.00181714	0.0409556	0.0443686	0.0989761	0.0341297
3	61	0	0	0	0	0.0967008	0.0193402
3	65	4	0.00089692	0.0477816	0.0187713	0.101251	0.0238908
3	66	15	0.00153665	0.0662116	0.0232082	0.0648464	0.0204778
3	68	0	0	0	0	0.0807736	0.0261661
3	69	0	0	0	0	0.109215	0.0170648
3	70	5	0.00109029	0.0443686	0.0245734	0.116041	0.0182025
3	71	7	0.00154044	0.0702096	0.0219405	0.0864619	0.0193402
3	72	0	0	0	0	0.0557452	0.0159272
3	73	3	0.00066784	0.0489192	0.0136519	0.0875995	0.0204778
3	75	0	0	0	0	0.0955631	0.0204778
3	76	2	0.00071637	0.0699659	0.0102389	0.110353	0.0204778
3	77	0	0	0	0	0.128555	0.0182025
3	78	0	0	0	0	0.0853242	0.0238908
3	80	7	0.00142276	0.0648464	0.0219405	0.0819113	0.0182025
3	81	0	0	0	0	0.0864619	0.0204778
3	82	3	0.00107683	0.0591581	0.0182025	0.0739477	0.0182025
3	84	12	0.00191842	0.0875995	0.0218999	0.114903	0.0238908
3	85	1	0.00252769	0.105802	0.0238908	0.0796359	0.0250284
3	86	0	0	0	0	0.0659841	0.0216155
3	92	4	0.00090275	0.052901	0.0170648	0.0989761	0.0204778
3	93	0	0	0	0	0.10694	0.0193402
3	94	0	0	0	0	0.11149	0.0182025
3	95	0	0	0	0	0.101251	0.0182025
3	97	0	0	0	0	0.102389	0.0193402
3	98	2	0.0003844	0.0375427	0.0102389	0.0682594	0.0204778
3	100	14	0.00187592	0.0719161	0.0260848	0.105802	0.0193402
3	102	7	0.00162602	0.0877621	0.0185276	0.0921502	0.0216155
3	103	1	0.00125802	0.0614335	0.0204778	0.0887372	0.0204778
3	105	0	0	0	0	0.105802	0.0193402
3	106	3	0.00104318	0.0705347	0.0147895	0.0910125	0.0238908
3	107	1	0.00333143	0.0887372	0.0375427	0.120592	0.0182025
3	108	0	0	0	0	0.0819113	0.0204778
3	112	0	0	0	0	0.120592	0.0204778
3	113	12	0.00368064	0.148749	0.024744	0.0887372	0.0216155
3	114	0	0	0	0	0.0921502	0.0204778
3	115	0	0	0	0	0.0932878	0.0216155
3	116	0	0	0	0	0.136519	0.0193402
3	117	0	0	0	0	0.100114	0.0193402
3	118	0	0	0	0	0.10694	0.0238908
3	119	8	0.00210945	0.081058	0.0260239	0.0898749	0.0216155
3	121	1	0.00111824	0.0546075	0.0204778	0.0932878	0.0250284
3	122	1	0.00378572	0.0853242	0.0443686	0.110353	0.0204778
3	123	0	0	0	0	0.0716724	0.0227531
3	124	1	0.00104835	0.0511945	0.0204778	0.121729	0.0238908
3	127	0	0	0	0	0.0944255	0.0216155
3	131	0	0	0	0	0.0637088	0.0193402
3	132	2	0.00115319	0.0614335	0.0187713	0.0807736	0.0193402
3	133	0	0	0	0	0.104664	0.0193402
3	134	2	0.00046885	0.0392491	0.0119454	0.0739477	0.0216155
3	135	0	0	0	0	0.0841866	0.0193402
3	138	0	0	0	0	0.0830489	0.0216155
3	139	0	0	0	0	0.134243	0.0182025
3	140	0	0	0	0	0.110353	0.0193402
3	141	0	0	0	0	0.104664	0.0204778
3	142	7	0.00189417	0.0809361	0.0234032	0.0580205	0.0227531
3	143	0	0	0	0	0.125142	0.0284414
3	144	6	0.00166507	0.0944255	0.0176337	0.10694	0.0147895
3	145	9	0.00221448	0.0671217	0.032992	0.122867	0.0250284
3	146	0	0	0	0	0.0784983	0.0216155
3	147	0	0	0	0	0.100114	0.0182025
3	148	2	0.00057659	0.0375427	0.0153584	0.0819113	0.0227531
3	149	0	0	0	0	0.0875995	0.0227531
3	151	0	0	0	0	0.129693	0.0295791
3	152	2	0.00025626	0.0187713	0.0136519	0.0967008	0.0182025
3	153	0	0	0	0	0.102389	0.0238908
3	154	1	0.00090857	0.0443686	0.0204778	0.0989761	0.0182025
3	155	3	0.00062125	0.036405	0.0170648	0.113766	0.0238908
3	156	0	0	0	0	0.0705347	0.0204778
3	163	1	0.00205011	0.0750853	0.0273038	0.0921502	0.0216155
3	164	0	0	0	0	0.0784983	0.0204778
3	166	0	0	0	0	0.069397	0.0193402
3	167	2	0.00026209	0.0307167	0.00853242	0.128555	0.0204778
3	168	7	0.00123758	0.0667967	0.0185276	0.110353	0.0204778
3	171	0	0	0	0	0.0773606	0.0250284
3	173	0	0	0	0	0.11149	0.0341297
3	174	0	0	0	0	0.0841866	0.0227531
3	175	0	0	0	0	0.0967008	0.0216155
3	176	7	0.00156896	0.0804486	0.0195027	0.0671217	0.0193402
3	177	0	0	0	0	0.069397	0.0193402
3	178	0	0	0	0	0.102389	0.0216155
3	179	0	0	0	0	0.0819113	0.0216155
3	180	1	0.00629011	0.204778	0.0307167	0.118316	0.0182025
3	181	0	0	0	0	0.129693	0.0273038
3	182	0	0	0	0	0.0796359	0.0193402
3	183	0	0	0	0	0.114903	0.0159272
3	186	0	0	0	0	0.0841866	0.0238908
3	189	2	0.00100176	0.0733788	0.0136519	0.117179	0.0216155
3	190	0	0	0	0	0.109215	0.0193402
3	193	3	0.0006989	0.0511945	0.0136519	0.0614335	0.0216155
3	194	1	0.00146769	0.0477816	0.0307167	0.0864619	0.0193402
3	195	0	0	0	0	0.0819113	0.0227531
3	196	0	0	0	0	0.0955631	0.0227531
3	197	2	0.00032615	0.0273038	0.0119454	0.117179	0.0261661
3	199	0	0	0	0	0.105802	0.0238908
3	200	0	0	0	0	0.110353	0.0250284
4	1	2	0.00069308	0.0580205	0.0119454	0.0716724	0.0227531
4	2	0	0	0	0	0.0716724	0.0204778
4	3	6	0.00358317	0.128555	0.0278726	0.135381	0.0238908
4	8	0	0	0	0	0.0671217	0.0182025
4	9	4	0.00155942	0.107509	0.0145051	0.0864619	0.0284414
4	10	1	0.00321495	0.0784983	0.0409556	0.101251	0.0216155
4	13	0	0	0	0	0.117179	0.0204778
4	14	0	0	0	0	0.13083	0.0261661
4	16	3	0.00102894	0.0602958	0.0170648	0.101251	0.0204778
4	20	3	0.0006989	0.0409556	0.0170648	0.122867	0.0193402
4	24	2	0.00027665	0.0324232	0.00853242	0.0955631	0.0216155
4	25	0	0	0	0	0.101251	0.0182025
4	30	4	0.00176545	0.0827645	0.0213311	0.103527	0.0204778
4	32	4	0.00144148	0.056314	0.0255973	0.101251	0.0147895
4	39	9	0.00140427	0.0822905	0.0170648	0.110353	0.0295791
4	42	0	0	0	0	0.118316	0.0261661
4	43	6	0.00339744	0.119454	0.0284414	0.0932878	0.0193402
4	44	0	0	0	0	0.150171	0.0216155
4	46	1	0.00212	0.0887372	0.0238908	0.104664	0.0204778
4	49	2	0.0001922	0.0187713	0.0102389	0.112628	0.0227531
4	50	3	0.00062125	0.0455063	0.0136519	0.0796359	0.0216155
4	51	1	0.00698902	0.170648	0.0409556	0.109215	0.0318544
4	52	0	0	0	0	0.103527	0.0193402
4	53	1	0.00262088	0.0511945	0.0511945	0.118316	0.0250284
4	54	0	0	0	0	0.117179	0.0238908
4	56	1	0.00202682	0.0989761	0.0204778	0.128555	0.0261661
4	60	1	0.00326154	0.136519	0.0238908	0.114903	0.0193402
4	61	2	0.0001922	0.0187713	0.0102389	0.102389	0.0204778
4	62	3	0.00136674	0.0546075	0.0250284	0.0807736	0.0193402
4	63	1	0.02014	0.31058	0.0648464	0.100114	0.0238908
4	69	2	0.00023297	0.0170648	0.0136519	0.113766	0.0204778
4	70	6	0.00116807	0.0540387	0.0216155	0.0853242	0.0227531
4	72	2	0.0121609	0.245734	0.0494881	0.122867	0.0182025
4	75	0	0	0	0	0.125142	0.0216155
4	77	2	0.00041643	0.0221843	0.0187713	0.109215	0.0238908
4	79	1	0.00090857	0.0443686	0.0204778	0.0989761	0.0193402
4	80	0	0	0	0	0.0625711	0.0216155
4	82	15	0.00266618	0.0937429	0.0284414	0.0944255	0.0238908
4	85	7	0.00165597	0.0789859	0.0209654	0.119454	0.0170648
4	87	0	0	0	0	0.105802	0.0261661
4	88	0	0	0	0	0.113766	0.0273038
4	90	0	0	0	0	0.0944255	0.0216155
4	91	1	0.00104835	0.0614335	0.0170648	0.102389	0.0238908
4	92	0	0	0	0	0.119454	0.0284414
4	93	0	0	0	0	0.118316	0.0250284
4	94	0	0	0	0	0.0546075	0.0193402
4	97	2	0.00122308	0.0511945	0.0238908	0.143345	0.0238908
4	98	0	0	0	0	0.108077	0.0193402
4	99	1	0.00279561	0.0511945	0.0546075	0.131968	0.0193402
4	101	0	0	0	0	0.0659841	0.0227531
4	102	5	0.00100456	0.0525597	0.0191126	0.110353	0.0238908
4	103	4	0.00113135	0.0631399	0.0179181	0.0932878	0.0204778
4	104	1	0.00102506	0.0375427	0.0273038	0.118316	0.0227531
4	111	0	0	0	0	0.0944255	0.0182025
4	112	4	0.0198925	0.253413	0.0784983	0.117179	0.0204778
4	113	0	0	0	0	0.07281	0.0250284
4	115	3	0.00084257	0.0352674	0.0238908	0.0944255	0.0216155
4	121	4	0.00323824	0.118601	0.0273038	0.127418	0.0204778
4	122	0	0	0	0	0.0921502	0.0193402
4	123	0	0	0	0	0.13083	0.0273038
4	124	6	0.00498517	0.123436	0.0403868	0.155859	0.0250284
4	125	1	0.00326154	0.0955631	0.0341297	0.11149	0.0204778
4	129	0	0	0	0	0.0955631	0.0216155
4	130	2	0.00033198	0.0324232	0.0102389	0.110353	0.0204778
4	131	1	0.00090857	0.0443686	0.0204778	0.0750853	0.0216155
4	132	4	0.00510271	0.139078	0.0366894	0.0648464	0.0261661
4	133	0	0	0	0	0.069397	0.0204778
4	135	3	0.00068337	0.0375427	0.0182025	0.137656	0.0193402
4	137	1	0.00472923	0.0989761	0.0477816	0.0625711	0.0227531
4	138	12	0.00145119	0.0654152	0.0221843	0.118316	0.0318544
4	142	0	0	0	0	0.103527	0.0216155
4	143	1	0.00260923	0.109215	0.0238908	0.122867	0.0273038
4	149	13	0.00483062	0.140457	0.0343922	0.0580205	0.0216155
4	151	0	0	0	0	0.110353	0.0261661
4	152	0	0	0	0	0.0898749	0.0204778
4	155	18	0.00342462	0.122867	0.0278726	0.0659841	0.0227531
4	156	3	0.00070408	0.036405	0.0193402	0.122867	0.0193402
4	158	0	0	0	0	0.0955631	0.0238908
4	161	3	0.000497	0.0273038	0.0182025	0.100114	0.0284414
4	162	0	0	0	0	0.104664	0.0227531
4	163	0	0	0	0	0.124005	0.0238908
4	164	0	0	0	0	0.0807736	0.0216155
4	165	13	0.00184113	0.0834865	0.022053	0.113766	0.0204778
4	168	6	0.00542814	0.132537	0.0409556	0.0807736	0.0204778
4	170	2	0.00026209	0.0255973	0.0102389	0.0739477	0.0193402
4	171	2	0.00026209	0.0255973	0.0102389	0.109215	0.0216155
4	176	2	0.00068143	0.0665529	0.0102389	0.0864619	0.0204778
4	177	1	0.00114154	0.0477816	0.0238908	0.114903	0.0193402
4	179	4	0.00199187	0.0972696	0.0204778	0.0750853	0.0216155
4	180	1	0.00455451	0.0784983	0.0580205	0.0932878	0.0204778
4	181	7	0.00135977	0.0633837	0.0214529	0.0967008	0.0216155
4	183	18	0.0022687	0.103148	0.0219947	0.119454	0.0204778
4	184	10	0.00227294	0.0843003	0.0269625	0.069397	0.0227531
4	185	0	0	0	0	0.12628	0.0159272
4	189	0	0	0	0	0.128555	0.0250284
4	190	2	0.00030577	0.0358362	0.00853242	0.100114	0.0204778
4	193	7	0.00124091	0.0706972	0.0175524	0.104664	0.0170648
4	195	4	0.00055039	0.0358362	0.0153584	0.0819113	0.0204778
5	1	1	0.00093187	0.0341297	0.0273038	0.0921502	0.0204778
5	4	0	0	0	0	0.0671217	0.0250284
5	10	1	0.00099011	0.0580205	0.0170648	0.0739477	0.0204778
5	14	0	0	0	0	0.11149	0.0204778
5	15	0	0	0	0	0.0739477	0.0227531
5	17	0	0	0	0	0.0841866	0.0204778
5	20	0	0	0	0	0.121729	0.0193402
5	32	0	0	0	0	0.0944255	0.0182025
5	39	0	0	0	0	0.121729	0.0261661
5	45	0	0	0	0	0.101251	0.0238908
5	47	1	0.00097846	0.0409556	0.0238908	0.0875995	0.0193402
5	54	0	0	0	0	0.109215	0.0204778
5	57	0	0	0	0	0.105802	0.0238908
5	80	1	0.00563781	0.150171	0.0375427	0.109215	0.0227531
5	81	5	0.00107631	0.0450512	0.0238908	0.110353	0.0227531
5	82	0	0	0	0	0.0716724	0.0204778
5	83	1	0.00260923	0.109215	0.0238908	0.0887372	0.0216155
5	91	0	0	0	0	0.143345	0.0204778
5	104	0	0	0	0	0.0807736	0.0204778
5	106	0	0	0	0	0.108077	0.0216155
5	121	1	0.00179385	0.0750853	0.0238908	0.0819113	0.0227531
5	128	0	0	0	0	0.0887372	0.0227531
5	133	0	0	0	0	0.0955631	0.0204778
5	136	0	0	0	0	0.0910125	0.0204778
5	142	1	0.00174725	0.0853242	0.0204778	0.0932878	0.0227531
5	153	0	0	0	0	0.112628	0.0204778
5	160	3	0.00063419	0.039818	0.0159272	0.110353	0.0227531
5	162	0	0	0	0	0.121729	0.0227531
5	166	0	0	0	0	0.0978384	0.0250284
5	183	1	0.00138616	0.0580205	0.0238908	0.0898749	0.0216155
5	184	1	0.00603385	0.25256	0.0238908	0.0978384	0.0250284
5	186	1	0.00318	0.133106	0.0238908	0.076223	0.0227531
5	189	0	0	0	0	0.0864619	0.0227531
6	1	3	0.00099011	0.0511945	0.0193402	0.108077	0.0227531
6	2	0	0	0	0	0.0921502	0.0216155
6	3	0	0	0	0	0.0625711	0.0204778
6	5	0	0	0	0	0.10694	0.0227531
6	6	0	0	0	0	0.129693	0.0216155
6	7	13	0.00262026	0.103964	0.0252035	0.11149	0.0216155
6	8	9	0.00291755	0.120212	0.02427	0.0580205	0.0170648
6	9	1	0.00138616	0.0580205	0.0238908	0.11149	0.0216155
6	10	0	0	0	0	0.0864619	0.0273038
6	11	3	0.00100176	0.0489192	0.0204778	0.076223	0.0193402
6	12	0	0	0	0	0.103527	0.0193402
6	13	3	0.00044134	0.0352674	0.0125142	0.0443686	0.0227531
6	14	0	0	0	0	0.0898749	0.0261661
6	15	7	0.00308848	0.109215	0.0282789	0.122867	0.0238908
6	16	2	0.00060572	0.0443686	0.0136519	0.108077	0.0193402
6	18	1	0.00378572	0.0853242	0.0443686	0.101251	0.0182025
6	20	1	0.00424	0.0887372	0.0477816	0.0682594	0.0227531
6	23	2	0.00081247	0.052901	0.0153584	0.105802	0.0216155
6	26	1	0.00377407	0.0921502	0.0409556	0.0921502	0.0295791
6	27	5	0.00077532	0.043686	0.0177474	0.109215	0.0227531
6	28	1	0.0035877	0.0955631	0.0375427	0.168373	0.0261661
6	31	5	0.00236229	0.115358	0.0204778	0.101251	0.0216155
6	34	0	0	0	0	0.0796359	0.0261661
6	36	2	0.00256264	0.187713	0.0136519	0.120592	0.0170648
6	38	13	0.00217239	0.0803361	0.0270412	0.143345	0.0227531
6	41	9	0.002617	0.127797	0.0204778	0.117179	0.0182025
6	43	0	0	0	0	0.105802	0.0204778
6	44	0	0	0	0	0.114903	0.0216155
6	46	6	0.00204526	0.0836178	0.0244596	0.0671217	0.0204778
6	48	0	0	0	0	0.0910125	0.0204778
6	49	3	0.00077656	0.0455063	0.0170648	0.108077	0.0204778
6	50	0	0	0	0	0.0989761	0.0193402
6	51	5	0.00164801	0.0894198	0.01843	0.0944255	0.0204778
6	52	1	0.00146769	0.0614335	0.0238908	0.0898749	0.0273038
6	54	0	0	0	0	0.136519	0.0216155
6	55	2	0.00235879	0.0511945	0.0460751	0.124005	0.0227531
6	56	0	0	0	0	0.102389	0.0216155
6	57	2	0.00256846	0.0836178	0.0307167	0.0716724	0.0250284
6	58	6	0.00183073	0.0699659	0.0261661	0.125142	0.0182025
6	59	6	0.0019113	0.10182	0.0187713	0.12628	0.0238908
6	60	4	0.00288297	0.0938567	0.0307167	0.101251	0.0216155
6	61	2	0.00032615	0.0238908	0.0136519	0.0875995	0.0295791
6	63	10	0.00245839	0.107509	0.0228669	0.0500569	0.0193402
6	65	1	0.00149099	0.0546075	0.0273038	0.104664	0.0182025
6	68	0	0	0	0	0.0841866	0.0204778
6	69	0	0	0	0	0.108077	0.0204778
6	70	10	0.00326527	0.131058	0.0249147	0.125142	0.0216155
6	71	0	0	0	0	0.104664	0.0250284
6	73	11	0.00236529	0.108905	0.0217189	0.0796359	0.0227531
6	74	1	0.0070822	0.259386	0.0273038	0.0910125	0.0204778
6	75	4	0.00178438	0.110068	0.0162116	0.0921502	0.0204778
6	76	6	0.00257396	0.122298	0.0210466	0.117179	0.0182025
6	77	4	0.00289389	0.135666	0.0213311	0.0659841	0.0193402
6	78	0	0	0	0	0.108077	0.0307167
6	79	2	0.00042808	0.0358362	0.0119454	0.110353	0.0238908
6	80	0	0	0	0	0.0910125	0.0250284
6	81	5	0.00201284	0.0982935	0.0204778	0.12628	0.0216155
6	82	3	0.00075714	0.0443686	0.0170648	0.0944255	0.0204778
6	83	2	0.00057077	0.0477816	0.0119454	0.0967008	0.0318544
6	85	0	0	0	0	0.0887372	0.0204778
6	86	6	0.0019181	0.0864619	0.0221843	0.11149	0.0227531
6	87	7	0.00191152	0.091175	0.0209654	0.101251	0.0273038
6	89	0	0	0	0	0.0750853	0.0238908
6	91	0	0	0	0	0.142207	0.0250284
6	92	7	0.00211287	0.0984885	0.0214529	0.105802	0.0216155
6	93	5	0.0016112	0.090785	0.0177474	0.116041	0.0273038
6	94	3	0.00090081	0.0659841	0.0136519	0.156997	0.0193402
6	96	0	0	0	0	0.0887372	0.0261661
6	97	2	0.00135412	0.052901	0.0255973	0.125142	0.0250284
6	99	0	0	0	0	0.120592	0.0193402
6	100	0	0	0	0	0.12628	0.0216155
6	101	2	0.00096099	0.056314	0.0170648	0.103527	0.0238908
6	103	2	0.00218989	0.16041	0.0136519	0.0830489	0.0193402
6	104	5	0.00080514	0.043686	0.01843	0.120592	0.0204778
6	106	0	0	0	0	0.07281	0.0216155
6	107	0	0	0	0	0.0898749	0.0216155
6	108	4	0.00115028	0.0674061	0.0170648	0.113766	0.0182025
6	110	0	0	0	0	0.121729	0.0193402
6	111	4	0.00179967	0.087884	0.0204778	0.0967008	0.0216155
6	113	0	0	0	0	0.0807736	0.0261661
6	114	0	0	0	0	0.0671217	0.0216155
6	115	3	0.00152205	0.11149	0.0136519	0.0921502	0.0227531
6	116	1	0.00619693	0.259386	0.0238908	0.11149	0.0216155
6	117	10	0.00346143	0.149147	0.0232082	0.110353	0.0250284
6	118	1	0.00125802	0.0409556	0.0307167	0.119454	0.0307167
6	119	0	0	0	0	0.167236	0.0284414
6	120	0	0	0	0	0.0830489	0.0204778
6	121	4	0.00114664	0.0639932	0.0179181	0.104664	0.0170648
6	122	4	0.00169775	0.0904437	0.0187713	0.10694	0.0238908
6	123	0	0	0	0	0.112628	0.0295791
6	124	2	0.00047176	0.0460751	0.0102389	0.117179	0.0238908
6	125	3	0.00157382	0.0864619	0.0182025	0.0796359	0.0204778
6	126	1	0.00241121	0.0784983	0.0307167	0.07281	0.0238908
6	129	0	0	0	0	0.127418	0.0216155
6	134	3	0.00085421	0.0500569	0.0170648	0.144482	0.0204778
6	135	0	0	0	0	0.0784983	0.0193402
6	138	0	0	0	0	0.102389	0.0227531
6	139	2	0.00017473	0.0204778	0.00853242	0.0978384	0.0250284
6	141	5	0.00143228	0.072355	0.0197952	0.108077	0.0182025
6	142	0	0	0	0	0.0546075	0.0284414
6	143	13	0.00406493	0.159622	0.025466	0.0921502	0.0193402
6	144	9	0.00405651	0.130451	0.0310959	0.0375427	0.0261661
6	145	0	0	0	0	0.105802	0.0182025
6	148	0	0	0	0	0.0568828	0.0193402
6	149	5	0.00167969	0.0703072	0.0238908	0.0796359	0.0250284
6	150	0	0	0	0	0.0967008	0.0204778
6	151	2	0.00018929	0.0221843	0.00853242	0.108077	0.0193402
6	152	2	0.00033198	0.0324232	0.0102389	0.0944255	0.0273038
6	153	1	0.00081539	0.0341297	0.0238908	0.0910125	0.0227531
6	154	2	0.00163368	0.056314	0.0290102	0.0716724	0.0261661
6	156	3	0.00039863	0.0318544	0.0125142	0.186576	0.0238908
6	157	0	0	0	0	0.0989761	0.0182025
6	158	3	0.00149617	0.0773606	0.0193402	0.121729	0.0204778
6	159	4	0.0012522	0.0733788	0.0170648	0.0841866	0.0204778
6	160	0	0	0	0	0.07281	0.0193402
6	161	1	0.00326154	0.119454	0.0273038	0.124005	0.0216155
6	166	3	0.0007662	0.0420933	0.0182025	0.0910125	0.0238908
6	167	2	0.00107747	0.0631399	0.0170648	0.112628	0.0193402
6	168	1	0.00130462	0.0546075	0.0238908	0.0796359	0.0227531
6	169	1	0.00081539	0.0341297	0.0238908	0.0978384	0.0170648
6	170	2	0.00030577	0.0358362	0.00853242	0.0944255	0.0182025
6	171	1	0.00146769	0.0614335	0.0238908	0.113766	0.0250284
6	175	0	0	0	0	0.112628	0.0193402
6	176	3	0.00139651	0.0944255	0.0147895	0.113766	0.0193402
6	177	7	0.00315076	0.137494	0.0229156	0.076223	0.0227531
6	178	8	0.00271061	0.119881	0.0226109	0.105802	0.0273038
6	180	7	0.00685637	0.305705	0.0224281	0.13083	0.0204778
6	182	0	0	0	0	0.0967008	0.0261661
6	183	0	0	0	0	0.112628	0.0216155
6	185	0	0	0	0	0.110353	0.0182025
6	186	9	0.00293567	0.13121	0.0223739	0.0750853	0.0216155
6	188	0	0	0	0	0.116041	0.0216155
6	190	7	0.00404602	0.1804	0.0224281	0.156997	0.0227531
6	192	1	0.00307517	0.0819113	0.0375427	0.133106	0.0216155
6	193	2	0.00037275	0.0273038	0.0136519	0.0978384	0.0204778
6	194	0	0	0	0	0.131968	0.0261661
6	195	0	0	0	0	0.12628	0.0261661
6	196	3	0.00153758	0.0614335	0.0250284	0.102389	0.0295791
6	197	0	0	0	0	0.10694	0.0193402
6	198	0	0	0	0	0.113766	0.0182025
6	199	2	0.00062901	0.0460751	0.0136519	0.0944255	0.0216155
7	4	0	0	0	0	0.0830489	0.0204778
7	7	3	0.00105353	0.0841866	0.0125142	0.0796359	0.0204778
7	9	0	0	0	0	0.127418	0.0204778
7	11	2	0.00067561	0.0494881	0.0136519	0.137656	0.0193402
7	12	3	0.00269854	0.158134	0.0170648	0.109215	0.0204778
7	13	3	0.00058242	0.0341297	0.0170648	0.105802	0.0341297
7	15	11	0.00133427	0.0651567	0.0204778	0.135381	0.0250284
7	20	1	0.00097846	0.0477816	0.0204778	0.121729	0.0193402
7	21	3	0.00051253	0.0375427	0.0136519	0.0659841	0.0193402
7	25	2	0.00039604	0.0290102	0.0136519	0.0807736	0.0227531
7	26	1	0.00111824	0.0409556	0.0273038	0.0705347	0.0193402
7	39	3	0.00079727	0.0500569	0.0159272	0.0705347	0.0216155
7	46	8	0.00133137	0.0567406	0.0234642	0.0750853	0.0182025
7	50	5	0.00113502	0.0593857	0.0191126	0.0625711	0.0170648
7	51	3	0.00107683	0.0591581	0.0182025	0.109215	0.0170648
7	52	9	0.00296127	0.118316	0.0250284	0.110353	0.0216155
7	53	6	0.00175826	0.0813424	0.0216155	0.0853242	0.0193402
7	63	0	0	0	0	0.10694	0.0284414
7	65	3	0.00096811	0.0386803	0.0250284	0.114903	0.0182025
7	74	1	0.0013978	0.0682594	0.0204778	0.128555	0.0193402
7	77	14	0.0023273	0.108484	0.0214529	0.13083	0.0170648
7	78	1	0.00160747	0.0784983	0.0204778	0.0568828	0.0238908
7	88	1	0.00456616	0.0955631	0.0477816	0.0967008	0.0273038
7	92	10	0.00163543	0.0921502	0.0177474	0.0671217	0.0227531
7	98	3	0.00106906	0.0671217	0.0159272	0.076223	0.0170648
7	106	4	0.0014939	0.0972696	0.0153584	0.0625711	0.0238908
7	107	7	0.00197808	0.076548	0.0258411	0.069397	0.0182025
7	110	3	0.00037275	0.0273038	0.0136519	0.0591581	0.0193402
7	114	1	0.00097846	0.0716724	0.0136519	0.144482	0.0159272
7	115	4	0.00111023	0.0520478	0.0213311	0.117179	0.0204778
7	117	9	0.00205644	0.0834281	0.0246492	0.102389	0.0193402
7	119	0	0	0	0	0.0864619	0.0273038
7	123	0	0	0	0	0.124005	0.0182025
7	126	0	0	0	0	0.0898749	0.0261661
7	127	15	0.00288103	0.120592	0.0238908	0.156997	0.0216155
7	129	3	0.00086974	0.0546075	0.0159272	0.125142	0.0182025
7	142	1	0.0006989	0.0341297	0.0204778	0.0921502	0.0238908
7	153	1	0.00237627	0.116041	0.0204778	0.0944255	0.0227531
7	154	0	0	0	0	0.0898749	0.0193402
7	157	0	0	0	0	0.0898749	0.0182025
7	159	0	0	0	0	0.11149	0.0193402
7	160	3	0.00387243	0.154721	0.0250284	0.100114	0.0193402
7	161	0	0	0	0	0.117179	0.0193402
7	165	2	0.00023297	0.0273038	0.00853242	0.108077	0.0193402
7	167	1	0.0017822	0.0580205	0.0307167	0.0557452	0.0204778
7	173	4	0.00077316	0.0503413	0.0153584	0.121729	0.0250284
7	176	16	0.00250021	0.102816	0.0243174	0.120592	0.0250284
7	179	1	0.00202682	0.0989761	0.0204778	0.121729	0.0238908
7	180	7	0.00179908	0.0838615	0.0214529	0.0932878	0.0182025
7	183	8	0.00279743	0.113055	0.024744	0.0898749	0.0295791
7	189	6	0.00219572	0.0989761	0.0221843	0.0932878	0.0193402
7	193	5	0.00079395	0.0484642	0.0163823	0.133106	0.0216155
7	197	1	0.00122308	0.0511945	0.0238908	0.105802	0.0182025
7	198	0	0	0	0	0.0648464	0.0216155
7	200	2	0.00089692	0.0750853	0.0119454	0.104664	0.0204778
8	4	0	0	0	0	0.114903	0.0204778
8	5	3	0.00111048	0.0375427	0.0295791	0.0739477	0.0261661
8	6	0	0	0	0	0.0944255	0.0204778
8	7	3	0.00051253	0.0409556	0.0125142	0.0898749	0.0193402
8	9	0	0	0	0	0.0955631	0.0284414
8	10	0	0	0	0	0.0864619	0.0193402
8	11	3	0.00054359	0.0341297	0.0159272	0.0819113	0.0193402
8	13	0	0	0	0	0.0967008	0.0193402
8	14	0	0	0	0	0.0932878	0.0193402
8	19	0	0	0	0	0.0716724	0.0204778
8	20	1	0.00195692	0.0819113	0.0238908	0.117179	0.0216155
8	21	0	0	0	0	0.0807736	0.0204778
8	23	0	0	0	0	0.0898749	0.0193402
8	24	2	0.00022714	0.0221843	0.0102389	0.109215	0.0193402
8	25	0	0	0	0	0.069397	0.0182025
8	27	0	0	0	0	0.104664	0.0170648
8	31	1	0.00375077	0.156997	0.0238908	0.103527	0.0204778
8	41	0	0	0	0	0.0500569	0.0204778
8	44	0	0	0	0	0.0853242	0.0284414
8	47	1	0.00177055	0.0648464	0.0273038	0.120592	0.0204778
8	48	1	0.00209671	0.102389	0.0204778	0.0932878	0.0159272
8	49	0	0	0	0	0.0932878	0.0216155
8	57	0	0	0	0	0.0841866	0.0216155
8	58	2	0.0005067	0.0494881	0.0102389	0.120592	0.0193402
8	59	0	0	0	0	0.0887372	0.0204778
8	60	0	0	0	0	0.142207	0.0204778
8	61	2	0.00044846	0.0187713	0.0238908	0.0648464	0.0227531
8	62	1	0.00083868	0.0409556	0.0204778	0.0602958	0.0216155
8	64	0	0	0	0	0.0921502	0.0250284
8	65	0	0	0	0	0.11149	0.0204778
8	66	0	0	0	0	0.10694	0.0159272
8	67	0	0	0	0	0.0819113	0.0216155
8	70	0	0	0	0	0.0796359	0.0216155
8	72	0	0	0	0	0.0921502	0.0193402
8	73	13	0.00151298	0.0711473	0.0212654	0.0807736	0.0250284
8	74	0	0	0	0	0.0830489	0.0193402
8	75	0	0	0	0	0.0944255	0.0193402
8	76	0	0	0	0	0.0716724	0.0216155
8	78	2	0.00040187	0.0392491	0.0102389	0.0830489	0.0216155
8	79	0	0	0	0	0.0921502	0.0204778
8	81	0	0	0	0	0.108077	0.0182025
8	82	0	0	0	0	0.0739477	0.0193402
8	83	0	0	0	0	0.104664	0.0182025
8	85	0	0	0	0	0.11149	0.0204778
8	86	0	0	0	0	0.0750853	0.0147895
8	87	0	0	0	0	0.0967008	0.0182025
8	88	0	0	0	0	0.0898749	0.0182025
8	90	2	0.00034654	0.0290102	0.0119454	0.0557452	0.0182025
8	94	0	0	0	0	0.0807736	0.0182025
8	96	2	0.00115319	0.0614335	0.0187713	0.135381	0.0216155
8	97	0	0	0	0	0.119454	0.0204778
8	98	0	0	0	0	0.0705347	0.0204778
8	100	0	0	0	0	0.0841866	0.0204778
8	104	0	0	0	0	0.0978384	0.0147895
8	108	0	0	0	0	0.0898749	0.0193402
8	117	1	0.0342462	0.501706	0.0682594	0.0853242	0.0193402
8	119	0	0	0	0	0.0841866	0.0204778
8	122	0	0	0	0	0.103527	0.0307167
8	125	1	0.00223649	0.0819113	0.0273038	0.0841866	0.0238908
8	126	0	0	0	0	0.101251	0.0182025
8	127	0	0	0	0	0.10694	0.0193402
8	130	2	0.00049797	0.0324232	0.0153584	0.0796359	0.0204778
8	136	0	0	0	0	0.0910125	0.0216155
8	137	1	0.00149099	0.0546075	0.0273038	0.0591581	0.0170648
8	141	0	0	0	0	0.0602958	0.0170648
8	142	0	0	0	0	0.110353	0.0204778
8	145	11	0.00236356	0.11542	0.0204778	0.13083	0.0216155
8	149	0	0	0	0	0.069397	0.0204778
8	152	10	0.00132419	0.0692833	0.0191126	0.0853242	0.0182025
8	153	0	0	0	0	0.0864619	0.0216155
8	154	0	0	0	0	0.120592	0.032992
8	155	0	0	0	0	0.0807736	0.0261661
8	156	0	0	0	0	0.0875995	0.0216155
8	157	0	0	0	0	0.0637088	0.0193402
8	158	7	0.00068464	0.0351048	0.0195027	0.0671217	0.0170648
8	159	1	0.00203846	0.0853242	0.0238908	0.0989761	0.0250284
8	163	0	0	0	0	0.119454	0.0193402
8	164	2	0.00049797	0.0324232	0.0153584	0.0864619	0.0170648
8	166	0	0	0	0	0.0853242	0.0238908
8	170	0	0	0	0	0.134243	0.0261661
8	171	0	0	0	0	0.069397	0.0261661
8	174	0	0	0	0	0.128555	0.0204778
8	175	0	0	0	0	0.0864619	0.0193402
8	176	0	0	0	0	0.0864619	0.0204778
8	178	1	0.00448462	0.187713	0.0238908	0.103527	0.0159272
8	179	0	0	0	0	0.11149	0.0227531
8	180	0	0	0	0	0.120592	0.0182025
8	181	0	0	0	0	0.0819113	0.0193402
8	182	1	0.00163077	0.0682594	0.0238908	0.0807736	0.0227531
8	183	4	0.00142328	0.0725256	0.0196246	0.125142	0.0238908
8	184	0	0	0	0	0.0648464	0.0193402
8	185	0	0	0	0	0.0819113	0.0170648
8	187	0	0	0	0	0.108077	0.0227531
8	188	0	0	0	0	0.11149	0.0193402
8	189	0	0	0	0	0.0989761	0.0193402
8	190	0	0	0	0	0.0864619	0.0204778
8	193	0	0	0	0	0.0841866	0.0204778
8	194	0	0	0	0	0.0739477	0.0238908
8	195	0	0	0	0	0.10694	0.0284414
8	196	0	0	0	0	0.069397	0.0204778
8	198	2	0.00036692	0.0307167	0.0119454	0.0944255	0.0182025
8	199	0	0	0	0	0.0989761	0.0204778
9	2	0	0	0	0	0.0591581	0.0193402
9	5	0	0	0	0	0.122867	0.0238908
9	9	3	0.00077397	0.0523322	0.0147895	0.10694	0.0216155
9	10	2	0.00111824	0.0546075	0.0204778	0.0989761	0.0284414
9	12	0	0	0	0	0.069397	0.0182025
9	13	0	0	0	0	0.0796359	0.0193402
9	14	3	0.00050476	0.0295791	0.0170648	0.0875995	0.0204778
9	15	0	0	0	0	0.0511945	0.0204778
9	16	0	0	0	0	0.0910125	0.0238908
9	18	7	0.00186968	0.0697221	0.0268162	0.0989761	0.0227531
9	21	2	0.00052418	0.0511945	0.0102389	0.0534698	0.0204778
9	25	1	0.00102506	0.0750853	0.0136519	0.0932878	0.0159272
9	26	1	0.00171231	0.0716724	0.0238908	0.100114	0.0216155
9	27	0	0	0	0	0.0750853	0.0193402
9	30	0	0	0	0	0.0614335	0.0216155
9	32	0	0	0	0	0.0932878	0.0238908
9	35	2	0.00044264	0.0324232	0.0136519	0.076223	0.0216155
9	36	1	0.00171231	0.0716724	0.0238908	0.0853242	0.0273038
9	37	0	0	0	0	0.116041	0.0204778
9	41	0	0	0	0	0.0739477	0.0216155
9	43	0	0	0	0	0.0796359	0.0250284
9	45	0	0	0	0	0.0784983	0.0204778
9	47	0	0	0	0	0.0898749	0.0193402
9	49	1	0.00076879	0.0375427	0.0204778	0.0784983	0.0193402
9	52	0	0	0	0	0.0841866	0.0216155
9	53	0	0	0	0	0.13083	0.0273038
9	55	0	0	0	0	0.0967008	0.0238908
9	56	0	0	0	0	0.0580205	0.0193402
9	58	0	0	0	0	0.12628	0.0193402
9	59	1	0.00293539	0.122867	0.0238908	0.0853242	0.0193402
9	61	5	0.00081772	0.0443686	0.01843	0.101251	0.0238908
9	63	1	0.00110659	0.0648464	0.0170648	0.0898749	0.0204778
9	69	0	0	0	0	0.10694	0.0204778
9	71	0	0	0	0	0.0796359	0.0216155
9	72	0	0	0	0	0.101251	0.0204778
9	73	0	0	0	0	0.0955631	0.0182025
9	76	4	0.00081684	0.0435154	0.0187713	0.10694	0.0250284
9	77	10	0.001272	0.062116	0.0204778	0.0841866	0.0216155
9	78	0	0	0	0	0.113766	0.0295791
9	79	1	0.00258594	0.12628	0.0204778	0.0944255	0.0261661
9	82	0	0	0	0	0.0853242	0.0216155
9	84	0	0	0	0	0.122867	0.0216155
9	86	0	0	0	0	0.0466439	0.0216155
9	88	5	0.00065231	0.0382253	0.0170648	0.0898749	0.0204778
9	90	0	0	0	0	0.105802	0.0261661
9	91	4	0.00087144	0.0486348	0.0179181	0.0830489	0.0318544
9	92	1	0.00130462	0.0477816	0.0273038	0.119454	0.0170648
9	94	4	0.00113863	0.0580205	0.0196246	0.100114	0.0204778
9	95	0	0	0	0	0.0967008	0.0284414
9	96	2	0.00032615	0.0273038	0.0119454	0.0819113	0.0216155
9	97	0	0	0	0	0.0989761	0.0204778
9	98	0	0	0	0	0.0978384	0.0204778
9	100	1	0.00132791	0.0648464	0.0204778	0.07281	0.0227531
9	101	0	0	0	0	0.0978384	0.0216155
9	106	1	0.0013978	0.0511945	0.0273038	0.105802	0.0182025
9	108	0	0	0	0	0.0637088	0.0216155
9	114	1	0.00179385	0.0750853	0.0238908	0.0932878	0.0204778
9	115	1	0.00209671	0.0682594	0.0307167	0.0648464	0.0409556
9	116	0	0	0	0	0.274744	0.0227531
9	119	4	0.00113572	0.0511945	0.0221843	0.0591581	0.0284414
9	120	0	0	0	0	0.0796359	0.0250284
9	121	3	0.00086974	0.0477816	0.0182025	0.0534698	0.0182025
9	122	0	0	0	0	0.069397	0.0238908
9	123	0	0	0	0	0.0864619	0.0170648
9	125	1	0.0006989	0.0409556	0.0170648	0.143345	0.0238908
9	126	0	0	0	0	0.0500569	0.0238908
9	131	0	0	0	0	0.0830489	0.0238908
9	132	0	0	0	0	0.122867	0.0182025
9	134	2	0.00047176	0.0460751	0.0102389	0.0625711	0.0204778
9	135	1	0.00140945	0.0375427	0.0375427	0.0864619	0.0227531
9	136	0	0	0	0	0.0796359	0.0204778
9	137	1	0.00145605	0.0853242	0.0170648	0.0853242	0.0193402
9	138	5	0.00092022	0.0539249	0.0170648	0.0944255	0.0238908
9	139	0	0	0	0	0.0819113	0.0227531
9	142	0	0	0	0	0.105802	0.0182025
9	146	0	0	0	0	0.172924	0.0204778
9	147	1	0.0013978	0.0682594	0.0204778	0.0864619	0.0204778
9	149	1	0.00146769	0.0614335	0.0238908	0.125142	0.0227531
9	151	3	0.0016476	0.076223	0.0216155	0.0853242	0.0238908
9	153	0	0	0	0	0.101251	0.0216155
9	155	9	0.00110731	0.0583997	0.0189609	0.102389	0.0216155
9	156	1	0.00106	0.0443686	0.0238908	0.0910125	0.0216155
9	157	1	0.00188703	0.0614335	0.0307167	0.0853242	0.0216155
9	158	0	0	0	0	0.108077	0.0170648
9	159	1	0.0021666	0.105802	0.0204778	0.0739477	0.0204778
9	163	6	0.00127614	0.0659841	0.0193402	0.0637088	0.0204778
9	164	2	0.0001922	0.0187713	0.0102389	0.07281	0.0216155
9	165	1	0.00114154	0.0477816	0.0238908	0.119454	0.0216155
9	166	0	0	0	0	0.108077	0.0182025
9	167	4	0.0018601	0.0622867	0.0298635	0.0739477	0.0182025
9	168	0	0	0	0	0.0750853	0.0216155
9	169	5	0.00174865	0.0948805	0.01843	0.101251	0.0227531
9	170	0	0	0	0	0.0921502	0.0193402
9	171	3	0.00045429	0.0307167	0.0147895	0.0739477	0.0182025
9	173	0	0	0	0	0.0989761	0.0216155
9	174	0	0	0	0	0.0853242	0.0216155
9	176	0	0	0	0	0.0887372	0.0170648
9	177	0	0	0	0	0.0546075	0.0159272
9	180	0	0	0	0	0.101251	0.0261661
9	181	0	0	0	0	0.0875995	0.0204778
9	187	5	0.00080514	0.0491468	0.0163823	0.0614335	0.0204778
9	190	6	0.00115351	0.0654152	0.0176337	0.0784983	0.0193402
9	191	2	0.00022423	0.0187713	0.0119454	0.0739477	0.0227531
9	194	3	0.0012865	0.0807736	0.0159272	0.0796359	0.0227531
9	196	6	0.00089789	0.0631399	0.0142207	0.141069	0.0238908
9	197	4	0.00073385	0.0409556	0.0179181	0.0750853	0.0261661
9	198	0	0	0	0	0.0967008	0.0170648
9	199	6	0.00138616	0.0580205	0.0238908	0.13083	0.0261661
9	200	0	0	0	0	0.0932878	0.0182025
10	1	3	0.00413258	0.117179	0.0352674	0.0659841	0.0204778
10	4	0	0	0	0	0.0841866	0.0216155
10	6	0	0	0	0	0.10694	0.0182025
10	7	1	0.00267912	0.0784983	0.0341297	0.0910125	0.0261661
10	8	1	0.00267912	0.0784983	0.0341297	0.0967008	0.0238908
10	9	1	0.00186374	0.109215	0.0170648	0.0944255	0.0204778
10	10	13	0.00508703	0.133631	0.0380677	0.112628	0.0182025
10	11	1	0.00199187	0.0648464	0.0307167	0.10694	0.0204778
10	12	3	0.00095905	0.0443686	0.0216155	0.11149	0.0204778
10	13	0	0	0	0	0.0807736	0.0193402
10	16	8	0.00164169	0.0699659	0.0234642	0.129693	0.0238908
10	17	0	0	0	0	0.14562	0.0238908
10	18	0	0	0	0	0.0921502	0.0261661
10	20	0	0	0	0	0.0932878	0.0216155
10	22	3	0.00573099	0.186576	0.0307167	0.118316	0.0273038
10	25	0	0	0	0	0.104664	0.0284414
10	26	0	0	0	0	0.127418	0.0193402
10	27	1	0.00093187	0.0546075	0.0170648	0.138794	0.0204778
10	29	0	0	0	0	0.113766	0.0193402
10	30	3	0.00158547	0.0557452	0.0284414	0.0967008	0.0273038
10	32	3	0.00369641	0.116041	0.0318544	0.0978384	0.0193402
10	34	1	0.00513693	0.167236	0.0307167	0.11149	0.0204778
10	35	0	0	0	0	0.0887372	0.0204778
10	36	2	0.00031451	0.0307167	0.0102389	0.141069	0.0204778
10	37	3	0.00068855	0.0318544	0.0216155	0.10694	0.0238908
10	38	0	0	0	0	0.076223	0.0284414
10	39	1	0.00106	0.0443686	0.0238908	0.10694	0.0193402
10	40	1	0.00256264	0.0750853	0.0341297	0.0796359	0.0193402
10	41	1	0.00499715	0.112628	0.0443686	0.0784983	0.0307167
10	42	2	0.00185209	0.0904437	0.0204778	0.113766	0.0170648
10	44	3	0.00109753	0.0602958	0.0182025	0.0796359	0.0193402
10	47	1	0.00149099	0.0546075	0.0273038	0.100114	0.0284414
10	48	6	0.00203199	0.089306	0.0227531	0.113766	0.0193402
10	49	1	0.0293772	0.331058	0.0887372	0.0978384	0.0204778
10	52	0	0	0	0	0.129693	0.0182025
10	53	3	0.00160489	0.0705347	0.0227531	0.113766	0.0318544
10	55	5	0.00093234	0.047099	0.0197952	0.156997	0.0216155
10	57	0	0	0	0	0.0921502	0.0216155
10	58	1	0.00461275	0.150171	0.0307167	0.120592	0.0273038
10	59	2	0.00033198	0.0324232	0.0102389	0.0944255	0.0216155
10	60	0	0	0	0	0.0921502	0.0170648
10	61	4	0.00148953	0.052901	0.028157	0.0819113	0.0182025
10	62	1	0.00448462	0.119454	0.0375427	0.110353	0.0204778
10	63	7	0.00905149	0.162847	0.0555826	0.114903	0.0227531
10	64	0	0	0	0	0.0875995	0.0216155
10	65	0	0	0	0	0.0864619	0.0204778
10	66	2	0.00644737	0.209898	0.0307167	0.120592	0.0227531
10	68	0	0	0	0	0.0796359	0.0250284
10	70	0	0	0	0	0.0830489	0.0204778
10	71	1	0.00642989	0.156997	0.0409556	0.158134	0.0170648
10	72	0	0	0	0	0.103527	0.0250284
10	73	0	0	0	0	0.133106	0.0284414
10	75	7	0.00377407	0.0789859	0.0477816	0.0819113	0.0204778
10	76	1	0.00461275	0.122867	0.0375427	0.0864619	0.0193402
10	77	4	0.00114664	0.0537543	0.0213311	0.0830489	0.0261661
10	78	0	0	0	0	0.0967008	0.0295791
10	80	0	0	0	0	0.0989761	0.0170648
10	83	0	0	0	0	0.103527	0.0227531
10	84	0	0	0	0	0.0898749	0.0204778
10	86	0	0	0	0	0.0989761	0.0238908
10	87	1	0.00447297	0.109215	0.0409556	0.0910125	0.0204778
10	88	0	0	0	0	0.102389	0.0227531
10	89	1	0.00265583	0.0648464	0.0409556	0.127418	0.0193402
10	90	0	0	0	0	0.120592	0.0261661
10	92	0	0	0	0	0.117179	0.0227531
10	94	0	0	0	0	0.0739477	0.0216155
10	96	1	0.00157253	0.0511945	0.0307167	0.131968	0.0216155
10	98	1	0.00726858	0.133106	0.0546075	0.104664	0.0238908
10	99	4	0.00445259	0.118601	0.0375427	0.121729	0.0238908
10	101	0	0	0	0	0.0932878	0.0250284
10	103	0	0	0	0	0.108077	0.0204778
10	105	1	0.00475253	0.116041	0.0409556	0.100114	0.0307167
10	106	3	0.00068337	0.0375427	0.0182025	0.128555	0.0216155
10	108	0	0	0	0	0.0819113	0.0227531
10	109	0	0	0	0	0.0978384	0.0204778
10	110	1	0.00262088	0.0853242	0.0307167	0.07281	0.0307167
10	112	2	0.0005067	0.0494881	0.0102389	0.116041	0.0204778
10	113	1	0.0070822	0.129693	0.0546075	0.129693	0.0250284
10	114	0	0	0	0	0.0534698	0.0216155
10	116	0	0	0	0	0.101251	0.0216155
10	118	1	0.00174725	0.0511945	0.0341297	0.0591581	0.0250284
10	122	1	0.022924	0.279863	0.0819113	0.143345	0.0295791
10	124	0	0	0	0	0.110353	0.0204778
10	125	0	0	0	0	0.0944255	0.0193402
10	126	2	0.00065522	0.0426621	0.0153584	0.0989761	0.0216155
10	128	0	0	0	0	0.0887372	0.0273038
10	131	0	0	0	0	0.117179	0.0193402
10	132	5	0.00158604	0.0627986	0.025256	0.0864619	0.0204778
10	135	0	0	0	0	0.0875995	0.0182025
10	136	2	0.00131044	0.0511945	0.0255973	0.125142	0.0261661
10	138	4	0.00790414	0.197099	0.0401024	0.103527	0.0273038
10	139	0	0	0	0	0.0853242	0.0216155
10	140	2	0.00098429	0.0443686	0.0221843	0.104664	0.0238908
10	141	5	0.00380948	0.0996587	0.0382253	0.129693	0.0227531
10	143	3	0.0019181	0.0648464	0.0295791	0.112628	0.0204778
10	144	0	0	0	0	0.076223	0.0193402
10	145	0	0	0	0	0.120592	0.0193402
10	146	1	0.0221319	0.341297	0.0648464	0.0944255	0.0261661
10	147	1	0.0092255	0.112628	0.0819113	0.178612	0.0216155
10	148	2	0.00094352	0.0614335	0.0153584	0.0716724	0.0216155
10	149	1	0.0321378	0.303754	0.105802	0.0989761	0.0261661
10	150	1	0.00684924	0.143345	0.0477816	0.0898749	0.0227531
10	151	3	0.00100952	0.0591581	0.0170648	0.0932878	0.0261661
10	152	0	0	0	0	0.141069	0.0216155
10	153	4	0.00218916	0.0827645	0.0264505	0.108077	0.0216155
10	154	3	0.00132015	0.0773606	0.0170648	0.101251	0.0193402
10	155	2	0.00034945	0.0255973	0.0136519	0.076223	0.0204778
10	157	8	0.00642334	0.147611	0.0435154	0.104664	0.0284414
10	158	3	0.00230638	0.0614335	0.0375427	0.103527	0.0147895
10	159	0	0	0	0	0.0910125	0.0238908
10	160	0	0	0	0	0.100114	0.0307167
10	161	3	0.00167736	0.0614335	0.0273038	0.147895	0.0273038
10	162	1	0.00272572	0.0887372	0.0307167	0.0841866	0.0216155
10	163	0	0	0	0	0.124005	0.0182025
10	164	1	0.0262787	0.641638	0.0409556	0.116041	0.0227531
10	165	0	0	0	0	0.0910125	0.0204778
10	166	0	0	0	0	0.0739477	0.0204778
10	167	0	0	0	0	0.0989761	0.0227531
10	169	1	0.0126734	0.21843	0.0580205	0.0955631	0.0250284
10	171	0	0	0	0	0.0807736	0.0204778
10	173	0	0	0	0	0.127418	0.0284414
10	174	2	0.00318	0.143345	0.0221843	0.0807736	0.0261661
10	178	3	0.00119719	0.0420933	0.0284414	0.0944255	0.0227531
10	179	0	0	0	0	0.0864619	0.0273038
10	180	0	0	0	0	0.0796359	0.0227531
10	184	0	0	0	0	0.0989761	0.0204778
10	185	2	0.0053	0.15529	0.0341297	0.104664	0.0261661
10	186	3	0.00142887	0.0784983	0.0182025	0.0819113	0.0227531
10	188	4	0.00132864	0.0622867	0.0213311	0.110353	0.0250284
10	190	1	0.00401868	0.0784983	0.0511945	0.0989761	0.0193402
10	191	2	0.00059115	0.0494881	0.0119454	0.0898749	0.0204778
10	192	0	0	0	0	0.0773606	0.0182025
10	193	4	0.00134539	0.056314	0.0238908	0.119454	0.0182025
10	194	0	0	0	0	0.104664	0.0204778
10	195	3	0.00202164	0.0807736	0.0250284	0.0989761	0.0261661
10	197	2	0.00179385	0.0955631	0.0187713	0.0898749	0.0182025
10	198	3	0.00287326	0.0841866	0.0341297	0.122867	0.0216155
10	200	1	0.00232967	0.0682594	0.0341297	0.100114	0.0204778
11	1	13	0.0109663	0.237333	0.0462064	0.0910125	0.0182025
11	12	0	0	0	0	0.0637088	0.0307167
11	18	9	0.00178608	0.0682594	0.0261661	0.0875995	0.0216155
11	20	7	0.00150335	0.0604583	0.0248659	0.134243	0.0227531
11	35	10	0.00376149	0.102048	0.0368601	0.108077	0.0182025
11	38	13	0.0204232	0.312418	0.0653715	0.076223	0.0238908
11	41	13	0.0103046	0.268837	0.0383303	0.0989761	0.0227531
11	58	12	0.0111585	0.2281	0.0489192	0.101251	0.0261661
11	68	0	0	0	0	0.152446	0.0204778
11	72	4	0.00365176	0.129693	0.028157	0.0591581	0.0238908
11	74	8	0.00528544	0.140785	0.0375427	0.11149	0.0238908
11	82	5	0.00141458	0.0627986	0.0225256	0.0716724	0.0284414
11	86	11	0.0136623	0.275209	0.0496432	0.0853242	0.0227531
11	90	4	0.00053874	0.03157	0.0170648	0.0830489	0.0227531
11	96	13	0.00631417	0.149383	0.0422683	0.0853242	0.0216155
11	99	2	0.00037857	0.0443686	0.00853242	0.101251	0.0216155
11	100	8	0.0187819	0.271758	0.0691126	0.191126	0.0193402
11	108	2	0.00026209	0.0255973	0.0102389	0.0955631	0.0307167
11	112	2	0.0017822	0.0614335	0.0290102	0.144482	0.0204778
11	116	13	0.0090099	0.214492	0.0420058	0.110353	0.0227531
11	120	10	0.0116008	0.288055	0.040273	0.105802	0.0204778
11	124	0	0	0	0	0.116041	0.0227531
11	132	9	0.0159557	0.228669	0.0697763	0.0898749	0.0261661
11	136	13	0.00582887	0.17905	0.0325545	0.103527	0.0182025
11	142	8	0.00338094	0.110068	0.0307167	0.11149	0.0170648
11	144	3	0.00211224	0.116041	0.0182025	0.0750853	0.0238908
11	149	1	0.00089692	0.0375427	0.0238908	0.0955631	0.0227531
11	151	7	0.00397114	0.125305	0.0316919	0.116041	0.0216155
11	154	8	0.0203777	0.268345	0.0759386	0.0967008	0.0125142
11	157	3	0.00200352	0.0978384	0.0204778	0.0773606	0.0182025
11	158	3	0.00053841	0.036405	0.0147895	0.0921502	0.0284414
11	162	5	0.00559121	0.170648	0.0327645	0.146758	0.0250284
11	167	5	0.006702	0.158362	0.0423208	0.0750853	0.0250284
11	170	8	0.015686	0.276451	0.0567406	0.112628	0.0238908
11	179	1	0.00256264	0.0750853	0.0341297	0.0853242	0.0307167
11	180	0	0	0	0
11	184	39	0.0105159	0.210816	0.0498819	0.119454	0.0227531
11	191	4	0.00151065	0.0708191	0.0213311	0.118316	0.0238908
11	194	16	0.0167002	0.282637	0.059087	0.0716724	0.0182025
12	1	5	0.00242659	0.0846416	0.0286689	0.118316	0.0261661
12	3	1	0.01908	0.266212	0.0716724	0.0841866	0.0227531
12	4	0	0	0	0	0.0967008	0.0204778
12	5	3	0.0008581	0.0443686	0.0193402	0.137656	0.0273038
12	6	4	0.00109276	0.0674061	0.0162116	0.0614335	0.0204778
12	7	5	0.00150497	0.0580205	0.0259386	0.124005	0.0318544
12	8	5	0.00094492	0.0532423	0.0177474	0.0967008	0.0193402
12	9	0	0	0	0	0.12628	0.0227531
12	10	1	0.0264185	0.368601	0.0716724	0.0910125	0.0216155
12	11	5	0.00204638	0.0832765	0.0245734	0.0944255	0.0250284
12	12	11	0.00241747	0.106733	0.0226497	0.0841866	0.0216155
12	13	0	0	0	0	0.102389	0.0193402
12	14	0	0	0	0	0.0853242	0.0250284
12	15	0	0	0	0	0.10694	0.0204778
12	18	0	0	0	0	0.0887372	0.0147895
12	21	0	0	0	0	0.112628	0.0193402
12	22	0	0	0	0	0.0807736	0.0216155
12	23	1	0.00195692	0.0955631	0.0204778	0.112628	0.0204778
12	24	0	0	0	0	0.0955631	0.0227531
12	26	3	0.001579	0.069397	0.0227531	0.0864619	0.0227531
12	27	0	0	0	0	0.116041	0.0238908
12	28	0	0	0	0	0.117179	0.0216155
12	30	5	0.00223649	0.0682594	0.0327645	0.0875995	0.0216155
12	31	1	0.00230638	0.0750853	0.0307167	0.0716724	0.0261661
12	33	3	0.00105094	0.0659841	0.0159272	0.0830489	0.0204778
12	34	1	0.0013978	0.0511945	0.0273038	0.101251	0.0273038
12	35	1	0.00256264	0.0750853	0.0341297	0.0580205	0.0250284
12	36	0	0	0	0	0.0807736	0.0273038
12	37	1	0.00097846	0.0477816	0.0204778	0.0955631	0.0250284
12	38	2	0.00051253	0.0375427	0.0136519	0.0887372	0.0204778
12	39	0	0	0	0	0.109215	0.0227531
12	41	0	0	0	0	0.0932878	0.0216155
12	42	1	0.00474088	0.12628	0.0375427	0.0841866	0.0170648
12	43	0	0	0	0	0.127418	0.0170648
12	45	17	0.00255462	0.114636	0.0222847	0.112628	0.0238908
12	48	0	0	0	0	0.0921502	0.0193402
12	49	1	0.00435649	0.116041	0.0375427	0.0944255	0.0227531
12	50	0	0	0	0	0.131968	0.0216155
12	51	2	0.00044264	0.0324232	0.0136519	0.0967008	0.0216155
12	52	2	0.00022423	0.0187713	0.0119454	0.0796359	0.0153584
12	54	0	0	0	0	0.0671217	0.0170648
12	56	3	0.00248369	0.114903	0.0216155	0.120592	0.0227531
12	59	0	0	0	0	0.114903	0.0216155
12	60	1	0.00391385	0.163823	0.0238908	0.0864619	0.0295791
12	63	1	0.0013978	0.0511945	0.0273038	0.108077	0.0238908
12	64	4	0.00059698	0.0349829	0.0170648	0.076223	0.0341297
12	65	4	0.00260268	0.122014	0.0213311	0.0637088	0.0216155
12	67	0	0	0	0	0.0853242	0.0216155
12	68	1	0.00116484	0.0682594	0.0170648	0.0739477	0.0193402
12	69	5	0.00173328	0.0634812	0.0273038	0.125142	0.0250284
12	70	0	0	0	0	0.10694	0.0204778
12	71	0	0	0	0	0.0511945	0.0182025
12	72	0	0	0	0	0.0648464	0.0170648
12	74	0	0	0	0	0.0784983	0.0216155
12	75	0	0	0	0	0.110353	0.0284414
12	78	9	0.00181125	0.0868411	0.020857	0.10694	0.0227531
12	81	2	0.00050962	0.0426621	0.0119454	0.127418	0.0193402
12	83	0	0	0	0	0.109215	0.0273038
12	84	3	0.00048147	0.0352674	0.0136519	0.0705347	0.0204778
12	85	0	0	0	0	0.0989761	0.0216155
12	86	0	0	0	0	0.0625711	0.0204778
12	89	4	0.00085179	0.0554608	0.0153584	0.109215	0.0216155
12	90	0	0	0	0	0.0739477	0.0227531
12	91	0	0	0	0	0.119454	0.0204778
12	92	0	0	0	0	0.105802	0.0204778
12	93	0	0	0	0	0.0910125	0.0227531
12	95	0	0	0	0	0.12628	0.0227531
12	96	6	0.00257817	0.0944255	0.0273038	0.0807736	0.0182025
12	97	5	0.00207108	0.0866894	0.0238908	0.0898749	0.0250284
12	99	0	0	0	0	0.105802	0.0193402
12	102	2	0.00027956	0.0204778	0.0136519	0.108077	0.0193402
12	103	1	0.00146769	0.0614335	0.0238908	0.11149	0.0193402
12	104	2	0.00047176	0.0307167	0.0153584	0.201365	0.0182025
12	107	4	0.00194091	0.0733788	0.0264505	0.0864619	0.0216155
12	108	4	0.00191179	0.0861775	0.0221843	0.110353	0.0250284
12	110	2	0.00034654	0.0290102	0.0119454	0.100114	0.0182025
12	111	1	0.00167736	0.0614335	0.0273038	0.113766	0.0227531
12	112	1	0.00146769	0.0614335	0.0238908	0.116041	0.0182025
12	113	1	0.00186374	0.0546075	0.0341297	0.105802	0.0204778
12	114	1	0.00212	0.0887372	0.0238908	0.109215	0.0250284
12	115	0	0	0	0	0.0944255	0.0204778
12	116	1	0.00242286	0.0887372	0.0273038	0.109215	0.0204778
12	118	0	0	0	0	0.104664	0.0170648
12	119	1	0.00232967	0.0853242	0.0273038	0.0716724	0.0204778
12	120	6	0.00301822	0.100114	0.0301479	0.108077	0.0193402
12	121	6	0.00210253	0.0972696	0.0216155	0.0807736	0.0193402
12	122	6	0.00115513	0.059727	0.0193402	0.0784983	0.0216155
12	123	2	0.00024462	0.0238908	0.0102389	0.0967008	0.0227531
12	124	0	0	0	0	0.110353	0.0261661
12	126	3	0.00059795	0.0375427	0.0159272	0.11149	0.0182025
12	127	4	0.00091003	0.0426621	0.0213311	0.0819113	0.0227531
12	128	6	0.00131368	0.0659841	0.019909	0.100114	0.0227531
12	131	0	0	0	0	0.122867	0.0216155
12	132	0	0	0	0	0.104664	0.0250284
12	133	2	0.00030286	0.0221843	0.0136519	0.113766	0.0216155
12	134	5	0.00136286	0.0798635	0.0170648	0.0932878	0.0204778
12	135	0	0	0	0	0.122867	0.0261661
12	136	0	0	0	0	0.0773606	0.0284414
12	138	4	0.00158563	0.103242	0.0153584	0.162685	0.0193402
12	139	1	0.00419341	0.153584	0.0273038	0.0705347	0.0193402
12	142	1	0.00262088	0.0853242	0.0307167	0.0932878	0.0261661
12	143	4	0.00239811	0.104096	0.0230375	0.0705347	0.0250284
12	144	0	0	0	0	0.0967008	0.0193402
12	146	4	0.00102433	0.0571672	0.0179181	0.162685	0.0182025
12	147	1	0.00393715	0.0887372	0.0443686	0.0989761	0.0216155
12	148	1	0.00447297	0.163823	0.0273038	0.109215	0.0193402
12	150	8	0.00145459	0.0631399	0.0230375	0.0978384	0.0193402
12	151	0	0	0	0	0.102389	0.0216155
12	153	1	0.00251605	0.0921502	0.0273038	0.12628	0.0227531
12	154	0	0	0	0	0.118316	0.0261661
12	157	2	0.00087363	0.0426621	0.0204778	0.0773606	0.0204778
12	158	4	0.00218188	0.0947099	0.0230375	0.191126	0.0193402
12	159	1	0.00524176	0.153584	0.0341297	0.0910125	0.0216155
12	163	0	0	0	0	0.110353	0.0204778
12	165	0	0	0	0	0.0944255	0.0170648
12	167	10	0.00504281	0.187031	0.0269625	0.0841866	0.0250284
12	168	0	0	0	0	0.13083	0.0159272
12	170	0	0	0	0	0.0944255	0.0204778
12	171	5	0.00249508	0.104437	0.0238908	0.10694	0.0170648
12	172	1	0.00083868	0.0409556	0.0204778	0.118316	0.0250284
12	173	0	0	0	0	0.120592	0.0204778
12	174	0	0	0	0	0.104664	0.0227531
12	175	2	0.00109786	0.0494881	0.0221843	0.100114	0.0318544
12	176	0	0	0	0	0.0978384	0.0204778
12	177	0	0	0	0	0.0898749	0.0238908
12	178	0	0	0	0	0.076223	0.0227531
12	181	9	0.00282365	0.0967008	0.0291998	0.0671217	0.0216155
12	183	0	0	0	0	0.0967008	0.0238908
12	184	0	0	0	0	0.0705347	0.0193402
12	186	0	0	0	0	0.112628	0.0204778
12	187	4	0.00437105	0.134812	0.0324232	0.0853242	0.0204778
12	188	2	0.00039313	0.0255973	0.0153584	0.0864619	0.0193402
12	189	3	0.0007662	0.0420933	0.0182025	0.076223	0.0216155
12	190	4	0.00331687	0.114334	0.0290102	0.0944255	0.0193402
12	191	6	0.00122437	0.0500569	0.0244596	0.0932878	0.0193402
12	193	0	0	0	0	0.0534698	0.0204778
12	194	2	0.00065231	0.0546075	0.0119454	0.104664	0.0227531
12	195	0	0	0	0	0.129693	0.0204778
12	196	4	0.00329212	0.101536	0.0324232	0.0773606	0.0193402
12	197	0	0	0	0	0.0967008	0.0193402
13	1	0	0	0	0	0.0716724	0.0216155
13	2	2	0.00017473	0.0204778	0.00853242	0.11149	0.0227531
13	3	0	0	0	0	0.131968	0.0204778
13	4	1	0.0006989	0.0341297	0.0204778	0.104664	0.0216155
13	5	0	0	0	0	0.125142	0.0182025
13	6	0	0	0	0	0.127418	0.0227531
13	7	0	0	0	0	0.0841866	0.0261661
13	9	8	0.00197476	0.0925768	0.0213311	0.0511945	0.0159272
13	10	3	0.00042711	0.0341297	0.0125142	0.105802	0.0204778
13	11	1	0.00106	0.0443686	0.0238908	0.0910125	0.0193402
13	13	0	0	0	0	0.0682594	0.0227531
13	14	0	0	0	0	0.116041	0.0193402
13	15	0	0	0	0	0.105802	0.0216155
13	16	1	0.00114154	0.0477816	0.0238908	0.0648464	0.0273038
13	17	0	0	0	0	0.0773606	0.0216155
13	18	1	0.00114154	0.0477816	0.0238908	0.128555	0.0216155
13	19	1	0.00154923	0.0648464	0.0238908	0.07281	0.0204778
13	20	0	0	0	0	0.0955631	0.0193402
13	21	6	0.00089272	0.0506257	0.0176337	0.114903	0.0216155
13	22	0	0	0	0	0.0932878	0.0159272
13	25	1	0.00051253	0.0375427	0.0136519	0.0898749	0.0227531
13	26	1	0.00111824	0.0409556	0.0273038	0.101251	0.0204778
13	27	0	0	0	0	0.114903	0.0170648
13	28	0	0	0	0	0.032992	0.0182025
13	29	2	0.0001922	0.0187713	0.0102389	0.0716724	0.0193402
13	30	1	0.00083868	0.0409556	0.0204778	0.152446	0.0284414
13	31	0	0	0	0	0.11149	0.0193402
13	32	5	0.00136239	0.0587031	0.0232082	0.0955631	0.0295791
13	33	0	0	0	0	0.102389	0.40273
13	34	4	0.00058242	0.0341297	0.0170648	0.0830489	0.0238908
13	35	0	0	0	0	0.104664	0.0182025
13	36	1	0.0013978	0.0409556	0.0341297	0.0944255	0.0170648
13	37	0	0	0	0	0.10694	0.0204778
13	39	0	0	0	0	0.154721	0.0227531
13	40	1	0.00258594	0.12628	0.0204778	0.0853242	0.0227531
13	42	1	0.00198022	0.116041	0.0170648	0.0841866	0.0238908
13	43	0	0	0	0	0.0784983	0.0204778
13	44	0	0	0	0	0.103527	0.0204778
13	45	2	0.00031451	0.0307167	0.0102389	0.114903	0.0193402
13	46	0	0	0	0	0.0716724	0.0216155
13	49	0	0	0	0	0.117179	0.0227531
13	50	2	0.00049506	0.0290102	0.0170648	0.109215	0.0216155
13	52	4	0.00100904	0.0537543	0.0187713	0.0887372	0.0238908
13	53	1	0.00559121	0.136519	0.0409556	0.076223	0.0227531
13	55	0	0	0	0	0.0932878	0.0227531
13	56	5	0.00077159	0.0491468	0.0156997	0.10694	0.0204778
13	57	0	0	0	0	0.0978384	0.0216155
13	58	2	0.00017473	0.0204778	0.00853242	0.0955631	0.0193402
13	59	3	0.00161265	0.101251	0.0159272	0.101251	0.0216155
13	60	1	0.00146769	0.0716724	0.0204778	0.0875995	0.0227531
13	61	0	0	0	0	0.0807736	0.0170648
13	62	3	0.00047888	0.0420933	0.0113766	0.0967008	0.0216155
13	63	2	0.00050962	0.0426621	0.0119454	0.109215	0.0193402
13	65	0	0	0	0	0.0944255	0.0227531
13	67	0	0	0	0	0.0682594	0.0216155
13	68	0	0	0	0	0.0955631	0.0182025
13	71	0	0	0	0	0.100114	0.0182025
13	72	3	0.0008801	0.0455063	0.0193402	0.0967008	0.0227531
13	73	1	0.00088528	0.0648464	0.0136519	0.0898749	0.0182025
13	74	5	0.00168901	0.0989761	0.0170648	0.124005	0.0216155
13	75	3	0.00135898	0.0568828	0.0238908	0.0716724	0.0204778
13	77	0	0	0	0	0.119454	0.0204778
13	78	2	0.00022423	0.0187713	0.0119454	0.0921502	0.0193402
13	79	0	0	0	0	0.122867	0.0227531
13	80	0	0	0	0	0.0875995	0.0227531
13	81	0	0	0	0	0.0875995	0.0284414
13	82	0	0	0	0	0.12628	0.0193402
13	83	0	0	0	0	0.121729	0.0216155
13	84	1	0.00146769	0.0716724	0.0204778	0.069397	0.0227531
13	87	2	0.00013978	0.0204778	0.00682594	0.114903	0.0216155
13	89	2	0.00027956	0.0204778	0.0136519	0.108077	0.0193402
13	90	1	0.00217824	0.0580205	0.0375427	0.0841866	0.0204778
13	91	4	0.00078699	0.0401024	0.0196246	0.0819113	0.0284414
13	92	0	0	0	0	0.114903	0.0227531
13	93	5	0.00212	0.062116	0.0341297	0.101251	0.0216155
13	94	0	0	0	0	0.133106	0.0216155
13	95	9	0.00244903	0.0993553	0.0246492	0.0830489	0.0182025
13	96	1	0.00064066	0.0375427	0.0170648	0.0978384	0.0216155
13	97	0	0	0	0	0.0648464	0.0204778
13	98	0	0	0	0	0.076223	0.0170648
13	99	1	0.00158418	0.0580205	0.0273038	0.0819113	0.0261661
13	100	0	0	0	0	0.0910125	0.0204778
13	101	0	0	0	0	0.108077	0.0182025
13	102	4	0.00053583	0.0273038	0.0196246	0.100114	0.0227531
13	103	0	0	0	0	0.100114	0.0227531
13	104	0	0	0	0	0.105802	0.0250284
13	105	0	0	0	0	0.112628	0.0193402
13	107	5	0.00244616	0.0853242	0.0286689	0.0830489	0.0261661
13	108	0	0	0	0	0.109215	0.0193402
13	109	0	0	0	0	0.104664	0.0227531
13	110	2	0.00031451	0.0307167	0.0102389	0.0910125	0.0193402
13	111	0	0	0	0	0.108077	0.0193402
13	112	3	0.00084127	0.0568828	0.0147895	0.0910125	0.0216155
13	113	0	0	0	0	0.0750853	0.0204778
13	115	0	0	0	0	0.10694	0.0227531
13	116	1	0.00349451	0.102389	0.0341297	0.0955631	0.0216155
13	117	3	0.00053841	0.036405	0.0147895	0.109215	0.0261661
13	118	0	0	0	0	0.0910125	0.0193402
13	119	0	0	0	0	0.124005	0.0204778
13	120	0	0	0	0	0.153584	0.0227531
13	122	3	0.00028603	0.0193402	0.0147895	0.0807736	0.0159272
13	123	3	0.00081539	0.039818	0.0204778	0.069397	0.0227531
13	124	1	0.00220154	0.0921502	0.0238908	0.112628	0.0204778
13	125	1	0.00146769	0.0614335	0.0238908	0.0853242	0.0216155
13	126	0	0	0	0	0.105802	0.0238908
13	127	0	0	0	0	0.0841866	0.0170648
13	128	0	0	0	0	0.110353	0.0193402
13	129	0	0	0	0	0.0898749	0.0170648
13	130	0	0	0	0	0.0989761	0.0182025
13	131	1	0.00594066	0.174061	0.0341297	0.0648464	0.0204778
13	132	0	0	0	0	0.11149	0.0273038
13	133	0	0	0	0	0.0705347	0.0204778
13	134	1	0.00277231	0.116041	0.0238908	0.110353	0.0273038
14	2	0	0	0	0	0.211604	0.0307167
14	4	0	0	0	0	0.12628	0.0216155
14	5	0	0	0	0	0.0784983	0.0193402
14	6	0	0	0	0	0.0932878	0.0182025
14	7	0	0	0	0	0.0750853	0.0284414
14	8	1	0.00302857	0.0682594	0.0443686	0.116041	0.0227531
14	10	0	0	0	0	0.108077	0.0227531
14	11	0	0	0	0	0.116041	0.0261661
14	14	0	0	0	0	0.0705347	0.0204778
14	16	0	0	0	0	0.11149	0.0193402
14	18	0	0	0	0	0.109215	0.0216155
14	19	0	0	0	0	0.134243	0.0204778
14	23	0	0	0	0	0.0819113	0.0170648
14	24	0	0	0	0	0.169511	0.0238908
14	25	1	0.00149099	0.109215	0.0136519	0.0955631	0.0227531
14	28	0	0	0	0	0.0967008	0.0250284
14	30	0	0	0	0	0.0682594	0.0238908
14	32	0	0	0	0	0.116041	0.0182025
14	33	1	0.00283055	0.0921502	0.0307167	0.0784983	0.0250284
14	34	0	0	0	0	0.117179	0.0227531
14	36	0	0	0	0	0.0932878	0.196246
14	39	8	0.00182188	0.077645	0.0234642	0.108077	0.0409556
14	41	0	0	0	0	0.0853242	0.0238908
14	42	3	0.00210188	0.131968	0.0159272	0.108077	0.0227531
14	45	0	0	0	0	0.0682594	0.0227531
14	48	0	0	0	0	0.127418	0.0238908
14	50	1	0.00093187	0.0546075	0.0170648	0.0910125	0.0227531
14	53	0	0	0	0	0.0978384	0.0204778
14	55	2	0.00073385	0.0716724	0.0102389	0.0784983	0.0227531
14	56	0	0	0	0	0.113766	0.0170648
14	58	0	0	0	0	0.203641	0.0341297
14	63	0	0	0	0	0.0944255	0.0182025
14	65	6	0.00200934	0.0784983	0.0255973	0.0910125	0.0193402
14	67	1	0.00687253	0.201365	0.0341297	0.11149	0.0216155
14	70	0	0	0	0	0.069397	0.0204778
14	72	0	0	0	0	0.112628	0.0238908
14	74	0	0	0	0	0.0978384	0.0193402
14	75	3	0.00041416	0.036405	0.0113766	0.0887372	0.0193402
14	76	0	0	0	0	0.0830489	0.0216155
14	77	0	0	0	0	0.0898749	0.0204778
14	80	0	0	0	0	0.0773606	0.0193402
14	81	3	0.00046593	0.0409556	0.0113766	0.0887372	0.0227531
14	83	1	0.0324989	0.634812	0.0511945	0.0864619	0.0216155
14	85	3	0.00076879	0.0375427	0.0204778	0.121729	0.0204778
14	86	3	0.00295868	0.144482	0.0204778	0.10694	0.0193402
14	88	0	0	0	0	0.119454	0.0204778
14	92	0	0	0	0	0.139932	0.0216155
14	93	0	0	0	0	0.076223	0.0170648
14	95	0	0	0	0	0.137656	0.0432309
14	97	0	0	0	0	0.0910125	0.0261661
14	98	0	0	0	0	0.108077	0.0227531
14	99	0	0	0	0	0.14562	0.0193402
14	101	0	0	0	0	0.133106	0.0238908
14	102	0	0	0	0	0.0887372	0.0182025
14	104	1	0.00223649	0.109215	0.0204778	0.138794	0.0273038
14	105	1	0.00209671	0.0682594	0.0307167	0.0841866	0.0261661
14	106	0	0	0	0	0.0841866	0.0238908
14	111	0	0	0	0	0.133106	0.0170648
14	112	0	0	0	0	0.0932878	0.0204778
14	114	0	0	0	0	0.100114	0.0204778
14	115	0	0	0	0	0.121729	0.0204778
14	119	0	0	0	0	0.0796359	0.0204778
14	120	0	0	0	0	0.116041	0.0193402
14	122	0	0	0	0	0.16496	0.0204778
14	126	0	0	0	0	0.137656	0.0273038
14	127	0	0	0	0	0.0967008	0.0182025
14	128	0	0	0	0	0.169511	0.0227531
14	129	0	0	0	0	0.150171	0.0147895
14	138	0	0	0	0	0.109215	0.0307167
14	139	2	0.00078626	0.0921502	0.00853242	0.14562	0.0182025
14	140	0	0	0	0	0.102389	0.0227531
14	146	0	0	0	0	0.120592	0.0193402
14	147	4	0.0011794	0.0921502	0.0127986	0.0659841	0.0193402
14	148	0	0	0	0	0.0944255	0.0284414
14	149	0	0	0	0	0.0944255	0.0193402
14	153	1	0.00186374	0.109215	0.0170648	0.108077	0.0216155
14	154	0	0	0	0	0.119454	0.0250284
14	156	0	0	0	0	0.10694	0.0204778
14	161	0	0	0	0	0.104664	0.0204778
14	162	0	0	0	0	0.0523322	0.0250284
14	164	0	0	0	0	0.076223	0.0204778
14	165	0	0	0	0	0.122867	0.0204778
14	166	0	0	0	0	0.133106	0.0227531
14	167	0	0	0	0	0.109215	0.0204778
14	168	1	0.00279561	0.0819113	0.0341297	0.0955631	0.0227531
14	169	0	0	0	0	0.100114	0.0227531
14	170	4	0.00186083	0.12116	0.0153584	0.0978384	0.0204778
14	172	0	0	0	0	0.0716724	0.0227531
14	174	1	0.00929539	0.194539	0.0477816	0.0944255	0.0193402
14	178	0	0	0	0	0.0967008	0.0204778
14	179	0	0	0	0	0.0932878	0.0216155
14	181	0	0	0	0	0.0898749	0.0182025
15	1	0	0	0	0	0.114903	0.0227531
15	3	0	0	0	0	0.0898749	0.0216155
15	5	0	0	0	0	0.102389	0.0216155
15	6	1	0.00541649	0.105802	0.0511945	0.127418	0.0182025
15	9	0	0	0	0	0.112628	0.0216155
15	10	0	0	0	0	0.114903	0.0227531
15	11	1	0.0035411	0.129693	0.0273038	0.136519	0.0216155
15	14	0	0	0	0	0.0989761	0.0250284
15	16	0	0	0	0	0.138794	0.0216155
15	17	0	0	0	0	0.0705347	0.0227531
15	19	0	0	0	0	0.0830489	0.0216155
15	20	0	0	0	0	0.139932	0.0216155
15	22	0	0	0	0	0.11149	0.0341297
15	23	0	0	0	0	0.102389	0.0273038
15	27	0	0	0	0	0.0580205	0.0341297
15	28	0	0	0	0	0.0853242	0.0204778
15	29	0	0	0	0	0.10694	0.0193402
15	30	0	0	0	0	0.151308	0.0238908
15	32	2	0.0002883	0.0187713	0.0153584	0.104664	0.0204778
15	33	4	0.00141964	0.0639932	0.0221843	0.0750853	0.0159272
15	34	2	0.00198605	0.105802	0.0187713	0.127418	0.0295791
15	35	1	0.00461275	0.112628	0.0409556	0.146758	0.0193402
15	37	0	0	0	0	0.195677	0.0341297
15	39	0	0	0	0	0.152446	0.0227531
15	41	0	0	0	0	0.13083	0.0216155
15	42	0	0	0	0	0.138794	0.0386803
15	43	0	0	0	0	0.134243	0.0250284
15	44	0	0	0	0	0.117179	0.0250284
15	45	0	0	0	0	0.14562	0.0182025
15	46	0	0	0	0	0.0898749	0.0182025
15	47	1	0.00693077	0.119454	0.0580205	0.0989761	0.0284414
15	48	0	0	0	0	0.146758	0.0295791
15	49	0	0	0	0	0.124005	0.0307167
15	50	0	0	0	0	0.0944255	0.0204778
15	51	0	0	0	0	0.129693	0.0193402
15	52	0	0	0	0	0.13083	0.0352674
15	54	0	0	0	0	0.0955631	0.0204778
15	55	0	0	0	0	0.11149	0.0307167
15	56	3	0.00106	0.0443686	0.0238908	0.118316	0.0216155
15	59	1	0.00465934	0.136519	0.0341297	0.216155	0.106655
15	60	0	0	0	0	0.172924	0.0284414
15	61	0	0	0	0	0.128555	0.0261661
15	62	0	0	0	0	0.0671217	0.0193402
15	63	0	0	0	0	0.12628	0.0273038
15	67	0	0	0	0	0.0978384	0.0307167
15	68	0	0	0	0	0.122867	0.0227531
15	70	1	0.00260923	0.109215	0.0238908	0.108077	0.0261661
15	71	0	0	0	0	0.0898749	0.0170648
15	72	1	0.00489231	0.119454	0.0409556	0.11149	0.0204778
15	73	0	0	0	0	0.141069	0.0341297
15	74	0	0	0	0	0.0932878	0.0273038
15	75	0	0	0	0	0.119454	0.0182025
15	76	0	0	0	0	0.0750853	0.0227531
15	77	2	0.00065522	0.0426621	0.0153584	0.152446	0.0204778
15	78	0	0	0	0	0.0807736	0.0295791
15	79	0	0	0	0	0.112628	0.0250284
15	80	0	0	0	0	0.131968	0.0193402
15	81	2	0.00041643	0.0221843	0.0187713	0.0784983	0.0250284
15	82	5	0.00196252	0.0798635	0.0245734	0.0921502	0.0238908
15	83	0	0	0	0	0.0955631	0.0193402
15	84	0	0	0	0	0.125142	0.0284414
15	85	0	0	0	0	0.0898749	0.0261661
15	86	2	0.0013978	0.0409556	0.0341297	0.131968	0.0227531
15	88	0	0	0	0	0.112628	0.0250284
15	89	2	0.00028539	0.0238908	0.0119454	0.156997	0.0227531
15	90	0	0	0	0	0.105802	0.0250284
15	91	1	0.00221319	0.0648464	0.0341297	0.0841866	0.0193402
15	94	0	0	0	0	0.103527	0.0204778
15	95	0	0	0	0	0.120592	0.0295791
15	96	0	0	0	0	0.129693	0.0227531
15	99	0	0	0	0	0.0910125	0.0216155
15	100	0	0	0	0	0.100114	0.0204778
15	101	0	0	0	0	0.10694	0.0295791
15	103	0	0	0	0	0.0978384	0.0238908
15	104	0	0	0	0	0.0773606	0.0238908
15	105	0	0	0	0	0.0978384	0.0182025
15	106	0	0	0	0	0.104664	0.0204778
15	107	0	0	0	0	0.121729	0.0261661
15	110	0	0	0	0	0.138794	0.0238908
15	111	0	0	0	0	0.125142	0.0216155
15	113	0	0	0	0	0.0944255	0.0238908
15	118	0	0	0	0	0.109215	0.0250284
15	120	0	0	0	0	0.109215	0.0193402
15	123	1	0.00102506	0.0750853	0.0136519	0.105802	0.0159272
15	124	1	0.00223649	0.0819113	0.0273038	0.069397	0.0204778
15	125	0	0	0	0	0.155859	0.032992
15	126	0	0	0	0	0.122867	0.0204778
15	127	1	0.00318	0.0716724	0.0443686	0.112628	0.0273038
15	128	0	0	0	0	0.0819113	0.0204778
15	129	0	0	0	0	0.207053	0.0295791
15	130	0	0	0	0	0.167236	0.0318544
15	131	0	0	0	0	0.125142	0.0295791
15	132	0	0	0	0	0.076223	0.0182025
15	134	0	0	0	0	0.141069	0.0238908
15	135	2	0.00046885	0.0392491	0.0119454	0.129693	0.0250284
15	137	0	0	0	0	0.110353	0.0238908
15	138	0	0	0	0	0.150171	0.0250284
15	139	0	0	0	0	0.0819113	0.0182025
15	141	0	0	0	0	0.133106	0.0227531
15	142	0	0	0	0	0.0830489	0.0147895
15	144	1	0.00454286	0.102389	0.0443686	0.158134	0.0386803
15	145	0	0	0	0	0.139932	0.0295791
15	146	1	0.00304022	0.0989761	0.0307167	0.0944255	0.0170648
15	148	0	0	0	0	0.116041	0.0261661
15	149	0	0	0	0	0.0784983	0.0170648
15	151	1	0.00318	0.133106	0.0238908	0.136519	0.0182025
15	153	0	0	0	0	0.113766	0.0261661
15	154	0	0	0	0	0.139932	0.0216155
15	156	0	0	0	0	0.151308	0.0273038
15	157	2	0.00053	0.0443686	0.0119454	0.0955631	0.0227531
15	158	0	0	0	0	0.108077	0.0284414
15	159	0	0	0	0	0.128555	0.0238908
15	161	1	0.00363429	0.0819113	0.0443686	0.112628	0.0318544
15	162	2	0.00039313	0.0460751	0.00853242	0.105802	0.0216155
15	164	0	0	0	0	0.0932878	0.0238908
15	165	2	0.00070764	0.0460751	0.0153584	0.152446	0.0250284
15	166	0	0	0	0	0.170648	0.032992
15	167	0	0	0	0	0.104664	0.0318544
15	168	0	0	0	0	0.129693	0.0238908
15	171	0	0	0	0	0.069397	0.0193402
15	172	0	0	0	0	0.0773606	0.0216155
15	173	0	0	0	0	0.163823	0.0204778
15	175	0	0	0	0	0.11149	0.0227531
15	176	1	0.0053	0.119454	0.0443686	0.0921502	0.0318544
15	177	0	0	0	0	0.129693	0.0295791
15	178	4	0.00345956	0.112628	0.0307167	0.209329	0.0352674
15	179	0	0	0	0	0.234357	0.0193402
15	180	0	0	0	0	0.16496	0.0227531
15	181	0	0	0	0	0.100114	0.0238908
15	182	0	0	0	0	0.114903	0.0284414
15	183	0	0	0	0	0.10694	0.0227531
15	185	0	0	0	0	0.0671217	0.0204778
15	186	0	0	0	0	0.117179	0.0273038
15	189	0	0	0	0	0.0989761	0.0204778
15	190	0	0	0	0	0.0921502	0.0182025
15	191	0	0	0	0	0.122867	0.0238908
15	192	0	0	0	0	0.102389	0.0318544
15	193	0	0	0	0	0.10694	0.0250284
15	195	0	0	0	0	0.113766	0.0284414
15	197	1	0.00202682	0.0989761	0.0204778	0.102389	0.0216155
15	199	0	0	0	0	0.117179	0.0273038
16	4	4	0.00158563	0.084471	0.0187713	0.0773606	0.0238908
16	9	4	0.00272353	0.0742321	0.0366894	0.0784983	0.0227531
16	13	1	0.00377407	0.0921502	0.0409556	0.135381	0.0227531
16	17	5	0.00707009	0.191809	0.0368601	0.07281	0.0204778
16	20	1	0.00174725	0.0511945	0.0341297	0.116041	0.0193402
16	32	1	0.00174725	0.0853242	0.0204778	0.11149	0.0227531
16	36	0	0	0	0	0.0955631	0.0193402
16	38	2	0.00017473	0.0170648	0.0102389	0.0841866	0.0204778
16	40	1	0.00410022	0.109215	0.0375427	0.0796359	0.0273038
16	42	0	0	0	0	0.0830489	0.0182025
16	47	0	0	0	0	0.0967008	0.0227531
16	48	0	0	0	0	0.0796359	0.0193402
16	50	1	0.00326154	0.136519	0.0238908	0.112628	0.0204778
16	60	5	0.00239863	0.0675768	0.0354949	0.110353	0.0261661
16	62	1	0.0021666	0.105802	0.0204778	0.127418	0.0216155
16	74	0	0	0	0	0.0807736	0.0193402
16	77	3	0.00474477	0.16041	0.0295791	0.163823	0.0307167
16	79	0	0	0	0	0.0750853	0.0204778
16	88	1	0.00075714	0.0443686	0.0170648	0.0989761	0.0193402
16	92	3	0.0003844	0.0307167	0.0125142	0.109215	0.0227531
16	93	1	0.00287715	0.0648464	0.0443686	0.0819113	0.0204778
16	99	2	0.00039313	0.0255973	0.0153584	0.0739477	0.0216155
16	100	14	0.0038663	0.104339	0.0370551	0.0875995	0.0204778
16	102	0	0	0	0	0.0887372	0.0170648
16	104	4	0.00277231	0.0955631	0.0290102	0.102389	0.0204778
16	106	5	0.00134329	0.0634812	0.0211604	0.0989761	0.0238908
16	116	5	0.00127852	0.0668942	0.0191126	0.0773606	0.0227531
16	120	14	0.0217664	0.290834	0.0748415	0.0682594	0.0204778
16	139	3	0.00128132	0.0750853	0.0170648	0.0944255	0.0284414
16	148	2	0.00022423	0.0187713	0.0119454	0.117179	0.0193402
16	152	5	0.00103437	0.0505119	0.0204778	0.117179	0.0238908
16	155	1	0.00192198	0.0511945	0.0375427	0.0773606	0.0193402
16	158	0	0	0	0	0.0864619	0.0204778
16	161	0	0	0	0	0.076223	0.0182025
16	162	2	0.00039313	0.0255973	0.0153584	0.143345	0.0204778
16	163	3	0.00062125	0.036405	0.0170648	0.0955631	0.0193402
16	169	1	0.00370418	0.180887	0.0204778	0.101251	0.0204778
16	173	9	0.00199719	0.084945	0.0235116	0.0955631	0.0238908
16	174	1	0.00435649	0.116041	0.0375427	0.0819113	0.0273038
16	175	0	0	0	0	0.0932878	0.0182025
16	177	0	0	0	0	0.0819113	0.0204778
16	180	0	0	0	0	0.0853242	0.0204778
16	184	1	0.00128132	0.0750853	0.0170648	0.0921502	0.0216155
17	2	1	0.00125802	0.0409556	0.0307167	0.12628	0.0204778
17	3	4	0.00181569	0.0733788	0.024744	0.0989761	0.0250284
17	4	2	0.00028539	0.0238908	0.0119454	0.125142	0.0204778
17	5	6	0.00113248	0.0568828	0.019909	0.0978384	0.0204778
17	6	2	0.00034654	0.0290102	0.0119454	0.0921502	0.0227531
17	7	13	0.00134404	0.0682594	0.0196902	0.0921502	0.0193402
17	8	2	0.0007222	0.052901	0.0136519	0.154721	0.0250284
17	9	3	0.00065231	0.0477816	0.0136519	0.112628	0.0193402
17	10	8	0.00127531	0.0610068	0.0209044	0.0967008	0.0261661
17	11	20	0.00203299	0.0960751	0.0211604	0.108077	0.0204778
17	14	3	0.00663309	0.23322	0.0284414	0.0944255	0.0182025
17	15	1	0.00079209	0.0580205	0.0136519	0.069397	0.0193402
17	16	3	0.00098364	0.0455063	0.0216155	0.124005	0.0273038
17	17	8	0.00230128	0.0930034	0.024744	0.0978384	0.0204778
17	19	3	0.00214718	0.0898749	0.0238908	0.142207	0.0182025
17	20	1	0.00090857	0.0443686	0.0204778	0.0489192	0.0182025
17	21	0	0	0	0	0.118316	0.0227531
17	22	0	0	0	0	0.110353	0.0216155
17	23	1	0.00146769	0.0614335	0.0238908	0.0910125	0.0216155
17	24	9	0.0061778	0.136898	0.045127	0.104664	0.0204778
17	25	1	0.00118813	0.0580205	0.0204778	0.110353	0.0182025
17	26	5	0.00068213	0.0416382	0.0163823	0.113766	0.0193402
17	30	6	0.00204299	0.0875995	0.023322	0.0932878	0.0182025
17	31	4	0.00089692	0.0656997	0.0136519	0.168373	0.0238908
17	33	3	0.00153758	0.112628	0.0136519	0.0910125	0.0216155
17	35	2	0.00020967	0.0307167	0.00682594	0.171786	0.0227531
17	36	2	0.00063192	0.052901	0.0119454	0.134243	0.0170648
17	37	5	0.00088341	0.0539249	0.0163823	0.0989761	0.0204778
17	38	9	0.00668012	0.17975	0.0371634	0.10694	0.0238908
17	44	1	0.00442638	0.129693	0.0341297	0.104664	0.0250284
17	47	0	0	0	0	0.101251	0.0182025
17	48	3	0.00105612	0.0546075	0.0193402	0.191126	0.0193402
17	49	5	0.00158092	0.0798635	0.0197952	0.113766	0.0261661
17	50	6	0.00099658	0.0625711	0.0159272	0.0807736	0.0227531
17	52	17	0.00126197	0.0622365	0.0202771	0.108077	0.0227531
17	53	0	0	0	0	0.10694	0.0182025
17	54	7	0.0012837	0.0658216	0.0195027	0.108077	0.0147895
17	55	1	0.0014444	0.105802	0.0136519	0.109215	0.0159272
17	56	11	0.00253915	0.0974248	0.0260627	0.0830489	0.0227531
17	57	0	0	0	0	0.147895	0.0216155
17	58	5	0.00096868	0.0525597	0.01843	0.102389	0.0284414
17	59	4	0.00096827	0.059727	0.0162116	0.122867	0.0250284
17	60	1	0.00167736	0.0614335	0.0273038	0.0910125	0.0295791
17	61	0	0	0	0	0.109215	0.0193402
17	63	8	0.00133574	0.0763652	0.0174915	0.0967008	0.0193402
17	64	7	0.00125731	0.0599708	0.0209654	0.0921502	0.0170648
17	65	3	0.00072479	0.0796359	0.00910125	0.101251	0.0204778
17	66	11	0.00298987	0.0909091	0.0328886	0.0841866	0.0307167
17	67	5	0.00142995	0.0675768	0.0211604	0.112628	0.0204778
17	68	0	0	0	0	0.124005	0.0216155
17	69	18	0.00205119	0.0974592	0.0210466	0.138794	0.0159272
17	70	13	0.00293153	0.0900499	0.0325545	0.122867	0.0238908
17	71	5	0.00113874	0.0641638	0.0177474	0.0841866	0.0193402
17	73	0	0	0	0	0.105802	0.0204778
17	75	0	0	0	0	0.101251	0.0238908
17	79	3	0.00068208	0.0352674	0.0193402	0.104664	0.0216155
17	81	11	0.00344522	0.120695	0.0285448	0.124005	0.0227531
17	82	5	0.00081073	0.0593857	0.0136519	0.0967008	0.0204778
17	83	2	0.00128132	0.0682594	0.0187713	0.0989761	0.0193402
17	85	1	0.00301693	0.12628	0.0238908	0.125142	0.0295791
17	86	4	0.00069162	0.0426621	0.0162116	0.0921502	0.0261661
17	88	7	0.00309038	0.126767	0.0243784	0.104664	0.0273038
17	89	4	0.00337293	0.0964164	0.0349829	0.112628	0.0216155
17	90	20	0.00349544	0.116382	0.0300341	0.121729	0.0204778
17	91	10	0.00139047	0.0590444	0.0235495	0.109215	0.0238908
17	94	2	0.00061154	0.059727	0.0102389	0.114903	0.0182025
17	95	4	0.00266019	0.107509	0.024744	0.118316	0.0193402
17	96	4	0.00170357	0.0767918	0.0221843	0.0875995	0.0193402
17	97	8	0.00693096	0.143771	0.0482082	0.0796359	0.0204778
17	98	4	0.00093187	0.0546075	0.0170648	0.0773606	0.0250284
17	99	3	0.00035592	0.0284414	0.0125142	0.0853242	0.0250284
17	101	1	0.00083868	0.0409556	0.0204778	0.0932878	0.0193402
17	102	4	0.00089692	0.0477816	0.0187713	0.104664	0.0216155
17	103	2	0.00044846	0.0375427	0.0119454	0.0910125	0.0182025
17	104	6	0.00563716	0.159841	0.0352674	0.142207	0.0273038
17	105	1	0.00244616	0.0716724	0.0341297	0.131968	0.0182025
17	106	2	0.00017473	0.0255973	0.00682594	0.0932878	0.0182025
17	107	2	0.00035236	0.0187713	0.0187713	0.0864619	0.0216155
17	109	0	0	0	0	0.10694	0.0204778
17	110	1	0.0013978	0.0682594	0.0204778	0.0853242	0.0193402
17	111	0	0	0	0	0.100114	0.0193402
17	112	11	0.00234508	0.0899783	0.0260627	0.0841866	0.0273038
17	113	0	0	0	0	0.0443686	0.0193402
17	114	3	0.00128132	0.0750853	0.0170648	0.121729	0.0193402
17	115	0	0	0	0	0.0944255	0.0227531
17	116	0	0	0	0	0.0773606	0.0227531
17	118	2	0.00013978	0.0204778	0.00682594	0.0967008	0.0250284
17	119	4	0.00113572	0.0665529	0.0170648	0.122867	0.0182025
17	120	1	0.0139431	0.215017	0.0648464	0.133106	0.0250284
17	122	0	0	0	0	0.0921502	0.0193402
17	123	3	0.00179385	0.0750853	0.0238908	0.0921502	0.0261661
17	124	4	0.00059479	0.0366894	0.0162116	0.0853242	0.0182025
17	127	2	0.00057659	0.0375427	0.0153584	0.0944255	0.0182025
17	129	1	0.00260923	0.0955631	0.0273038	0.0921502	0.0216155
17	130	0	0	0	0	0.101251	0.0227531
17	133	0	0	0	0	0.101251	0.0238908
17	134	1	0.00118813	0.0580205	0.0204778	0.0978384	0.0216155
17	135	0	0	0	0	0.128555	0.0238908
17	136	5	0.00079954	0.0532423	0.0150171	0.133106	0.0227531
17	141	2	0.00027956	0.0204778	0.0136519	0.114903	0.0182025
17	143	5	0.00492073	0.122184	0.040273	0.124005	0.0216155
17	144	3	0.00027956	0.0307167	0.00910125	0.0637088	0.0261661
17	146	1	0.00186374	0.0546075	0.0341297	0.105802	0.0193402
17	147	9	0.00916251	0.217672	0.0420933	0.100114	0.0216155
17	148	3	0.00130073	0.076223	0.0170648	0.0910125	0.0216155
17	150	2	0.00031451	0.0204778	0.0153584	0.0955631	0.0295791
17	152	4	0.00151065	0.0708191	0.0213311	0.0796359	0.0216155
17	154	2	0.00033489	0.0392491	0.00853242	0.103527	0.0216155
17	156	10	0.00129903	0.0559727	0.0232082	0.0739477	0.0204778
17	157	8	0.00108639	0.0541809	0.0200512	0.14562	0.0216155
17	158	15	0.00161617	0.0825939	0.0195677	0.0864619	0.0182025
17	159	0	0	0	0	0.0523322	0.0216155
17	160	7	0.00088908	0.0536324	0.0165773	0.100114	0.0204778
17	162	9	0.00129656	0.0743269	0.0174441	0.10694	0.0193402
17	163	1	0.00058242	0.0341297	0.0170648	0.0944255	0.0238908
17	169	8	0.00076078	0.0469283	0.0162116	0.114903	0.0193402
17	170	18	0.00131946	0.065036	0.0202882	0.110353	0.0250284
17	172	4	0.00212801	0.0674061	0.03157	0.128555	0.0193402
17	173	8	0.00097264	0.0712457	0.0136519	0.0921502	0.0284414
17	174	3	0.00042711	0.0341297	0.0125142	0.135381	0.0250284
17	175	2	0.00042225	0.0494881	0.00853242	0.104664	0.0216155
17	176	1	0.00461275	0.150171	0.0307167	0.0910125	0.0204778
17	177	3	0.00058242	0.0284414	0.0204778	0.0989761	0.0216155
17	179	7	0.00349094	0.13018	0.0268162	0.0784983	0.0193402
17	180	0	0	0	0	0.0841866	0.0182025
17	182	1	0.0626915	0.706485	0.0887372	0.11149	0.0216155
17	183	0	0	0	0	0.100114	0.0193402
17	185	7	0.00046974	0.0370551	0.0126767	0.0739477	0.0250284
17	186	20	0.00174038	0.0761092	0.0228669	0.0796359	0.0238908
17	188	2	0.00029121	0.0341297	0.00853242	0.109215	0.0227531
17	189	2	0.00052418	0.0341297	0.0153584	0.112628	0.0216155
17	191	4	0.00093187	0.0682594	0.0136519	0.121729	0.0204778
17	192	7	0.00246945	0.103364	0.0238908	0.134243	0.0307167
17	193	6	0.00194787	0.0796359	0.0244596	0.110353	0.0261661
17	195	1	0.00384396	0.112628	0.0341297	0.138794	0.0273038
17	197	0	0	0	0	0.105802	0.0216155
17	200	7	0.00097371	0.0624086	0.0156022	0.0773606	0.0216155
18	1	3	0.00114931	0.0420933	0.0273038	0.0932878	0.0216155
18	3	0	0	0	0	0.110353	0.0193402
18	4	0	0	0	0	0.0807736	0.0204778
18	6	0	0	0	0	0.103527	0.0238908
18	7	2	0.00184044	0.134812	0.0136519	0.100114	0.0227531
18	8	0	0	0	0	0.0864619	0.0204778
18	10	1	0.00419341	0.136519	0.0307167	0.124005	0.0216155
18	11	0	0	0	0	0.0773606	0.0204778
18	13	0	0	0	0	0.076223	0.0238908
18	14	2	0.00034654	0.0290102	0.0119454	0.119454	0.0204778
18	17	2	0.00029703	0.0290102	0.0102389	0.07281	0.0193402
18	18	1	0.00179385	0.0477816	0.0375427	0.127418	0.0170648
18	21	2	0.00053	0.0443686	0.0119454	0.0932878	0.0250284
18	23	0	0	0	0	0.0864619	0.0204778
18	25	0	0	0	0	0.0944255	0.0250284
18	27	1	0.00163077	0.0682594	0.0238908	0.116041	0.0273038
18	28	0	0	0	0	0.142207	0.0204778
18	30	0	0	0	0	0.0750853	0.0182025
18	31	0	0	0	0	0.0921502	0.0307167
18	33	1	0.00205011	0.0546075	0.0375427	0.118316	0.0193402
18	34	0	0	0	0	0.112628	0.0216155
18	36	0	0	0	0	0.0989761	0.0204778
18	38	0	0	0	0	0.0716724	0.0204778
18	41	1	0.00506704	0.296928	0.0170648	0.118316	0.0227531
18	42	0	0	0	0	0.0841866	0.0204778
18	44	0	0	0	0	0.134243	0.0216155
18	45	1	0.0116833	0.201365	0.0580205	0.0568828	0.0193402
18	46	0	0	0	0	0.146758	0.0261661
18	47	1	0.00202682	0.0989761	0.0204778	0.07281	0.0204778
18	48	1	0.00838682	0.163823	0.0511945	0.134243	0.0204778
18	49	0	0	0	0	0.0853242	0.0193402
18	50	0	0	0	0	0.0784983	0.0216155
18	51	2	0.00113572	0.0511945	0.0221843	0.0659841	0.0193402
18	52	0	0	0	0	0.0898749	0.0261661
18	53	0	0	0	0	0.104664	0.0204778
18	55	0	0	0	0	0.101251	0.0216155
18	57	0	0	0	0	0.114903	0.0238908
18	58	3	0.00052806	0.0386803	0.0136519	0.104664	0.0204778
18	59	2	0.00065522	0.0426621	0.0153584	0.0944255	0.0227531
18	61	0	0	0	0	0.0625711	0.0204778
18	63	2	0.00096973	0.0631399	0.0153584	0.119454	0.0227531
18	64	0	0	0	0	0.10694	0.0216155
18	65	2	0.00033198	0.0324232	0.0102389	0.141069	0.0227531
18	66	0	0	0	0	0.136519	0.0204778
18	67	1	0.00314506	0.0921502	0.0341297	0.0955631	0.0182025
18	68	0	0	0	0	0.116041	0.0193402
18	70	1	0.00910902	0.156997	0.0580205	0.0784983	0.0227531
18	71	2	0.00058242	0.0426621	0.0136519	0.118316	0.0204778
18	72	1	0.00279561	0.102389	0.0273038	0.125142	0.0273038
18	73	0	0	0	0	0.104664	0.0284414
18	74	0	0	0	0	0.13083	0.0216155
18	75	0	0	0	0	0.0853242	0.0227531
18	76	0	0	0	0	0.103527	0.0216155
18	78	0	0	0	0	0.0967008	0.0216155
18	79	0	0	0	0	0.104664	0.0204778
18	81	0	0	0	0	0.0637088	0.0204778
18	84	0	0	0	0	0.114903	0.0227531
18	85	0	0	0	0	0.07281	0.0204778
18	87	2	0.0001922	0.0187713	0.0102389	0.0898749	0.0204778
18	88	0	0	0	0	0.112628	0.0193402
18	90	1	0.0106	0.221843	0.0477816	0.0910125	0.0227531
18	91	0	0	0	0	0.0841866	0.0216155
18	92	0	0	0	0	0.0796359	0.0182025
18	93	0	0	0	0	0.0967008	0.0170648
18	94	0	0	0	0	0.0921502	0.0238908
18	95	0	0	0	0	0.105802	0.0193402
18	96	0	0	0	0	0.104664	0.0216155
18	97	4	0.00130025	0.0802048	0.0162116	0.0921502	0.0250284
18	98	2	0.00076006	0.0494881	0.0153584	0.0807736	0.0238908
18	99	0	0	0	0	0.101251	0.0273038
18	100	0	0	0	0	0.0875995	0.0204778
18	101	0	0	0	0	0.116041	0.0193402
18	102	0	0	0	0	0.128555	0.0193402
18	103	0	0	0	0	0.129693	0.0182025
18	104	0	0	0	0	0.113766	0.0307167
18	105	0	0	0	0	0.0716724	0.0193402
18	106	0	0	0	0	0.0875995	0.0216155
18	107	0	0	0	0	0.0705347	0.0238908
18	108	0	0	0	0	0.151308	0.0204778
18	110	0	0	0	0	0.0989761	0.0227531
18	111	0	0	0	0	0.0489192	0.0227531
18	113	0	0	0	0	0.0978384	0.0193402
18	115	0	0	0	0	0.0944255	0.0227531
18	116	0	0	0	0	0.0750853	0.032992
18	118	0	0	0	0	0.0967008	0.0193402
18	119	0	0	0	0	0.116041	0.0216155
18	120	1	0.00260923	0.109215	0.0238908	0.113766	0.0238908
18	121	2	0.00034654	0.0290102	0.0119454	0.118316	0.0227531
18	122	0	0	0	0	0.112628	0.0216155
18	123	0	0	0	0	0.117179	0.0261661
18	126	0	0	0	0	0.109215	0.0284414
18	127	0	0	0	0	0.0853242	0.0227531
18	128	0	0	0	0	0.0898749	0.0193402
18	130	1	0.0112873	0.194539	0.0580205	0.101251	0.0238908
18	131	6	0.00506607	0.17463	0.0290102	0.0716724	0.0193402
18	132	1	0.00489231	0.204778	0.0238908	0.0887372	0.0193402
18	133	0	0	0	0	0.10694	0.039818
18	137	0	0	0	0	0.108077	0.0227531
18	142	0	0	0	0	0.0910125	0.0227531
18	144	6	0.00183203	0.0847554	0.0216155	0.119454	0.0204778
18	145	0	0	0	0	0.113766	0.0227531
18	146	5	0.00244755	0.0703072	0.0348123	0.113766	0.0227531
18	147	0	0	0	0	0.100114	0.0227531
18	149	0	0	0	0	0.0887372	0.0227531
18	152	0	0	0	0	0.162685	0.0204778
18	153	4	0.0025226	0.140785	0.0179181	0.0864619	0.0227531
18	154	0	0	0	0	0.0978384	0.0193402
18	155	3	0.00090857	0.0443686	0.0204778	0.0978384	0.0250284
18	157	1	0.00484572	0.177474	0.0273038	0.0944255	0.0227531
18	158	0	0	0	0	0.069397	0.0204778
18	160	0	0	0	0	0.0773606	0.0216155
18	163	2	0.00152885	0.0426621	0.0358362	0.116041	0.0182025
18	164	1	0.00262088	0.0853242	0.0307167	0.0932878	0.0193402
18	165	0	0	0	0	0.143345	0.0273038
18	167	0	0	0	0	0.110353	0.0250284
18	168	0	0	0	0	0.0875995	0.0204778
18	169	0	0	0	0	0.0910125	0.0204778
18	170	0	0	0	0	0.0898749	0.0216155
18	171	0	0	0	0	0.0989761	0.0216155
18	172	0	0	0	0	0.0989761	0.0238908
18	173	0	0	0	0	0.101251	0.0216155
18	174	0	0	0	0	0.125142	0.0216155
18	175	0	0	0	0	0.0932878	0.0216155
18	176	0	0	0	0	0.0932878	0.0193402
18	177	0	0	0	0	0.114903	0.0250284
18	179	0	0	0	0	0.0921502	0.0193402
18	182	1	0.00384396	0.102389	0.0375427	0.0910125	0.0273038
18	183	1	0.00841012	0.129693	0.0648464	0.108077	0.0182025
18	186	1	0.00503209	0.122867	0.0409556	0.163823	0.0216155
18	188	0	0	0	0	0.112628	0.0204778
18	189	1	0.00174725	0.0853242	0.0204778	0.0648464	0.0216155
18	190	0	0	0	0	0.0932878	0.0159272
18	191	0	0	0	0	0.076223	0.0216155
18	192	2	0.00083868	0.0614335	0.0136519	0.119454	0.0204778
18	193	2	0.00061154	0.0511945	0.0119454	0.0591581	0.0227531
18	194	0	0	0	0	0.10694	0.0238908
18	195	3	0.00213294	0.117179	0.0182025	0.124005	0.0182025
18	197	6	0.00209671	0.0819113	0.0255973	0.117179	0.0227531
18	198	8	0.00283929	0.127986	0.0221843	0.0864619	0.0227531
18	199	2	0.00249857	0.112628	0.0221843	0.121729	0.0182025
18	200	0	0	0	0	0.104664	0.0227531
19	2	0	0	0	0	0.10694	0.0193402
19	3	13	0.0018219	0.0700971	0.0259911	0.0659841	0.0204778
19	4	7	0.00343603	0.106777	0.0321794	0.10694	0.0238908
19	7	6	0.00810726	0.163823	0.0494881	0.105802	0.0204778
19	9	2	0.00020967	0.0204778	0.0102389	0.141069	0.0250284
19	10	2	0.00048923	0.0409556	0.0119454	0.119454	0.0193402
19	12	12	0.00262735	0.0824801	0.0318544	0.104664	0.0204778
19	14	3	0.00095517	0.0466439	0.0204778	0.128555	0.0204778
19	19	4	0.00163077	0.0682594	0.0238908	0.104664	0.0182025
19	22	3	0.00734623	0.195677	0.0375427	0.0875995	0.0170648
19	23	1	0.0139664	0.372014	0.0375427	0.0853242	0.0261661
19	25	8	0.00972474	0.191553	0.0507679	0.113766	0.0204778
19	27	2	0.00020385	0.0170648	0.0119454	0.102389	0.0204778
19	28	3	0.00213942	0.0989761	0.0216155	0.121729	0.0216155
19	29	6	0.00200449	0.100683	0.019909	0.0784983	0.0204778
19	33	5	0.00169507	0.0730375	0.0232082	0.076223	0.0261661
19	35	13	0.00343785	0.12838	0.0267787	0.0944255	0.0238908
19	36	5	0.00543326	0.204096	0.0266212	0.076223	0.0204778
19	37	5	0.00341064	0.208191	0.0163823	0.12628	0.0250284
19	41	4	0.00246654	0.103242	0.0238908	0.116041	0.0238908
19	44	7	0.00371369	0.104339	0.0355924	0.0807736	0.0182025
19	45	10	0.00424653	0.100341	0.0423208	0.10694	0.0204778
19	47	0	0	0	0	0.0910125	0.0182025
19	49	10	0.00343603	0.10273	0.0334471	0.0682594	0.0238908
19	51	10	0.00356405	0.112287	0.0317406	0.103527	0.0204778
19	52	3	0.00075067	0.032992	0.0227531	0.0955631	0.0204778
19	53	2	0.00022423	0.0187713	0.0119454	0.0910125	0.0216155
19	54	5	0.00147235	0.0539249	0.0273038	0.121729	0.0261661
19	60	11	0.00396352	0.174992	0.0226497	0.10694	0.0250284
19	62	2	0.00028539	0.0238908	0.0119454	0.0853242	0.0204778
19	63	6	0.00081539	0.0511945	0.0159272	0.105802	0.0250284
19	64	11	0.00665131	0.233013	0.0285448	0.0910125	0.0204778
19	71	5	0.00376615	0.0935154	0.040273	0.0967008	0.0261661
19	76	1	0.00335473	0.109215	0.0307167	0.069397	0.0250284
19	77	5	0.00251418	0.0969283	0.0259386	0.0682594	0.0273038
19	78	5	0.00113502	0.0593857	0.0191126	0.0967008	0.0193402
19	79	12	0.00108718	0.0455063	0.0238908	0.105802	0.0261661
19	82	9	0.00258248	0.0932878	0.027683	0.0944255	0.0193402
19	86	1	0.00083868	0.0614335	0.0136519	0.0875995	0.0182025
19	87	7	0.00158228	0.0624086	0.0253535	0.110353	0.0182025
19	88	6	0.00268689	0.0984073	0.0273038	0.109215	0.0216155
19	91	2	0.00036692	0.0358362	0.0102389	0.100114	0.0216155
19	94	2	0.00033489	0.0392491	0.00853242	0.0887372	0.0250284
19	96	7	0.00256977	0.11214	0.0229156	0.0739477	0.0182025
19	97	4	0.00090275	0.052901	0.0170648	0.0910125	0.0193402
19	98	0	0	0	0	0.0625711	0.0250284
19	101	3	0.00144957	0.0910125	0.0159272	0.122867	0.0227531
19	104	0	0	0	0	0.0978384	0.0216155
[truncated: 4,750 more rows]
