# Supplementary material for: Resistance to Gray Leaf Spot of Maize: Genetic Architecture and Mechanisms Elucidated through Nested Association Mapping and Near-Isogenic Line Analysis
Source: PLoS Genet. 2015 Mar 12;11(3):e1005045. doi: 10.1371/journal.pgen.1005045 (PMC4357430; doi:10.1371/journal.pgen.1005045)
Supplement: S4 Table — (XLSX) [file pgen.1005045.s004.xlsx]

## Sheet: Sheet1
row_id of Conidiophore Counts For Ch2	L_1	W_1	C_1	L_2	W_2	C_2	L_3	W_3	C_3	L_4	W_4	C_4	L_5	W_5	C_5	Area	Length	Intervein Distance (mm)	Conidiophore Count	Conidiophore Count (sqrt)	row_id of _11jmbfield_with_plant_id	row_name	experiment_id	pedigree	line_num	source_seed_id	source_seed_name	range	plot	block	rep	kernel_num	pop	delay	purpose	notes	row_person	Plant Count	count	plant_num	Plant ID
11JH1428	0.4	0.1	154	0.6	0.05	51	0.1	0.1	34	0.3	0.3	130	0.2	0.1	55	0.0416	0.32	0.13	84.8	9.20869	11JH1428		11JH	M37W		10JH0470_001b		15	128	A		10	1		Trial	NAM Parents	jaci_benson	1	1	_001	11JH1428
11JH1435	0.5	0.2	235	0.3	0.2	164	0.45	0.15	214							0.0763889	0.416667	0.183333	204.333	14.2945	11JH1435		11JH	MS71		10JH0077_001b		15	135	A		10	1		Trial	NAM Parents	jaci_benson	1	1	_001	11JH1435
11JH1437	0.6	0.1	0	0.3	0.15	58	0.45	0.1	0	0.6	0.1	0	0.6	0.05	0	0.051	0.51	0.1	11.6	3.40588	11JH1437		11JH	CML322		10JH0260_001b		15	137	A		10	1		Trial	NAM Parents	jaci_benson	1	1	_001	11JH1437
11JH1441	0.2	0.2	0	0.4	0.1	0	0.3	0.1	40							0.04	0.3	0.133333	13.3333	3.65148	11JH1441		11JH	NC358		10JH0152_001b		15	141	A		10	1		Trial	NAM Parents	jaci_benson	1	1	_001	11JH1441
11JH1442	0.6	0.1	0	0.4	0.05	0	0.2	0.1	1	0.5	0.2	0				0.0478125	0.425	0.1125	0.25	0.5	11JH1442		11JH	CML52		10JH0159_001b		15	142	A		10	1		Trial	NAM Parents	jaci_benson	1	1	_001	11JH1442
11JH1443	0.7	0.15	196	0.3	0.1	0	0.8	0.2	290							0.09	0.6	0.15	162	12.7279	11JH1443		11JH	Oh7B		10JH0166_001b		15	143	A		10	1		Trial	NAM Parents	jaci_benson	1	1	_001	11JH1443
11JH1444	0.9	0.2	384	0.45	0.1	14	0.8	0.25	236	0.6	0.2	204				0.128906	0.6875	0.1875	209.5	14.4741	11JH1444		11JH	CML333		10JH0063_001b		15	144	A		10	1		Trial	NAM Parents	jaci_benson	1	1	_001	11JH1444
11JH1445	1.6	0.19	583	0.4	0.15	0	0.6	0.2	134	0.3	0.1	0				0.116	0.725	0.16	179.25	13.3884	11JH1445		11JH	Mo18W		10JH0053_001b		15	145	A		10	1		Trial	NAM Parents	jaci_benson	1	1	_001	11JH1445
11JH1446	0.4	0.2	191	0.7	0.2	159	0.6	0.2	152	0.4	0.15	31	0.2	0.1	44	0.0782	0.46	0.17	115.4	10.7424	11JH1446		11JH	Mo17		10JH0154_001b		15	146	A		10	1		Trial	NAM Parents	jaci_benson	1	1	_001	11JH1446
11JH1450	0.6	0.1	24	0.4	0.1	19	0.3	0.1	0							0.0433333	0.433333	0.1	14.3333	3.78594	11JH1450		11JH	NC350		10JH0164_001b		15	150	B		10	1		Trial	NAM Parents	jaci_benson	1	1	_001	11JH1450
11JH1452	0.6	0.15	120	0.5	0.3	200	0.4	0.2	104	0.6	0.2	102				0.111562	0.525	0.2125	131.5	11.4673	11JH1452		11JH	Mo17		10JH0154_001b		15	152	B		10	1		Trial	NAM Parents	jaci_benson	1	1	_001	11JH1452
11JH1453	0.7	0.15	264	0.7	0.2	442	0.4	0.2	190							0.11	0.6	0.183333	298.667	17.282	11JH1453		11JH	MS71		10JH0077_001b		15	153	B		10	1		Trial	NAM Parents	jaci_benson	1	1	_001	11JH1453
11JH1454	0.7	0.15	132	1.1	0.2	592	0.3	0.14	0							0.114333	0.7	0.163333	241.333	15.5349	11JH1454		11JH	NC358		10JH0152_001b		15	154	B		10	1		Trial	NAM Parents	jaci_benson	1	1	_001	11JH1454
11JH1455	0.4	0.2	78	0.6	0.2	198	0.6	0.3	274	1	0.2	800	0.6	0.25	90	0.1472	0.64	0.23	288	16.9706	11JH1455		11JH	M162W		10JH0054_001b		15	155	B		10	1		Trial	NAM Parents	jaci_benson	1	1	_001	11JH1455
11JH1456	0.5	0.2	415	0.9	0.2	666	1.1	0.2	881	1.05	0.2	1010				0.1775	0.8875	0.2	743	27.258	11JH1456		11JH	B97		10JH0064_001b		15	156	B		10	1		Trial	NAM Parents	jaci_benson	1	1	_001	11JH1456
11JH1457	0.8	0.2	111	0.5	0.1	57	0.5	0.1	37							0.08	0.6	0.133333	68.3333	8.2664	11JH1457		11JH	Tzi8		10JH0065_001b		15	157	B		10	1		Trial	NAM Parents	jaci_benson	1	1	_001	11JH1457
11JH1458	0.4	0.1	42	0.5	0.1	65	0.5	0.1	0	0.5	0.2	0				0.059375	0.475	0.125	26.75	5.17204	11JH1458		11JH	CML333		10JH0063_001b		15	158	B		10	1		Trial	NAM Parents	jaci_benson	1	1	_001	11JH1458
11JH1459	0.5	0.15	229	0.45	0.15	148	0.9	0.2	320	0.5	0.15	58				0.0954688	0.5875	0.1625	188.75	13.7386	11JH1459		11JH	Ki11		10JH0070_001b		15	159	B		10	1		Trial	NAM Parents	jaci_benson	1	1	_001	11JH1459
11JH1460	1	0.1	174	0.5	0.15	62	0.4	0.15	2							0.0844444	0.633333	0.133333	79.3333	8.90693	11JH1460		11JH	CML69		10JH0071_001b		15	160	B		10	1		Trial	NAM Parents	jaci_benson	1	1	_001	11JH1460
11JH1461	0.3	0.1	0	1.3	0.15	81	0.85	0.1	0	0.6	0.1	0				0.0857813	0.7625	0.1125	20.25	4.5	11JH1461		11JH	CML322		10JH0260_001b		15	161	B		10	1		Trial	NAM Parents	jaci_benson	1	1	_001	11JH1461
11JH1462	0.4	0.2	0	0.2	0.1	0	0.5	0.2	0							0.0611111	0.366667	0.166667	0	0	11JH1462		11JH	CML277		10JH0081_001b		15	162	B		10	1		Trial	NAM Parents	jaci_benson	1	1	_001	11JH1462
11JH1463	0.6	0.2	176	0.3	0.1	27	0.4	0.2	91							0.0722222	0.433333	0.166667	98	9.89949	11JH1463		11JH	M37W		10JH0470_001b		15	163	B		10	1		Trial	NAM Parents	jaci_benson	1	1	_001	11JH1463
11JH1464	0.7	0.1	172	0.7	0.1	178	1.1	0.2	277	0.4	0.1	74	0.6	0.1	248	0.084	0.7	0.12	189.8	13.7768	11JH1464		11JH	Oh43		10JH0060_001b		15	164	B		10	1		Trial	NAM Parents	jaci_benson	1	1	_001	11JH1464
11JH1466	0.2	0.1	0	0.3	0.1	0	0.1	0.05	0	0.4	0.05	0				0.01875	0.25	0.075	0	0	11JH1466		11JH	CML52		10JH0159_001b		15	166	B		10	1		Trial	NAM Parents	jaci_benson	1	1	_001	11JH1466
11JH1467	0.6	0.15	71	0.4	0.05	0	0.5	0.1	43							0.05	0.5	0.1	38	6.16441	11JH1467		11JH	B73		10JH0158_001b		15	167	B		10	1		Trial	NAM Parents	jaci_benson	1	1	_001	11JH1467
11JH1468	0.7	0.05	4	0.4	0.2	184	0.3	0.05	0							0.0466667	0.466667	0.1	62.6667	7.91623	11JH1468		11JH	CML103		10JH0055_001b		15	168	B		10	1		Trial	NAM Parents	jaci_benson	1	1	_001	11JH1468
11JH1469	0.6	0.2	113	1.1	0.2	1356	0.4	0.1	166							0.116667	0.7	0.166667	545	23.3452	11JH1469		11JH	KY21		10JH0058_001b		15	169	B		10	1		Trial	NAM Parents	jaci_benson	1	1	_001	11JH1469
11JH1470	0.4	0.15	116	0.5	0.2	274										0.07875	0.45	0.175	195	13.9642	11JH1470		11JH	HP301		10JH0057_001b		15	170	B		10	1		Trial	NAM Parents	jaci_benson	1	1	_001	11JH1470
11JH1472	0.4	0.1	158	0.5	0.1	141	0.4	0.2	201							0.0577778	0.433333	0.133333	166.667	12.9099	11JH1472		11JH	Oh7B		10JH0166_001b		15	172	C		10	1		Trial	NAM Parents	jaci_benson	1	1	_001	11JH1472
11JH1473	0.3	0.3	0	0.3	0.1	80	0.2	0.1	63							0.0444444	0.266667	0.166667	47.6667	6.90411	11JH1473		11JH	NC358		10JH0152_001b		15	173	C		10	1		Trial	NAM Parents	jaci_benson	1	1	_001	11JH1473
11JH1475	0.4	0.05	14													0.02	0.4	0.05	14	3.74166	11JH1475		11JH	CML277		10JH0081_001b		15	175	C		10	1		Trial	NAM Parents	jaci_benson	1	1	_001	11JH1475
11JH1476	0.6	0.15	114	0.5	0.15	103	0.3	0.15	110							0.07	0.466667	0.15	109	10.4403	11JH1476		11JH	Oh43		10JH0060_001b		15	176	C		10	1		Trial	NAM Parents	jaci_benson	1	1	_001	11JH1476
11JH1477	0.4	0.15	98	0.4	0.1	50	0.8	0.1	0							0.0622222	0.533333	0.116667	49.3333	7.02377	11JH1477		11JH	CML103		10JH0055_001b		15	177	C		10	1		Trial	NAM Parents	jaci_benson	1	1	_001	11JH1477
11JH1478	0.6	0.15	133	0.4	0.1	22	0.5	0.2	0							0.075	0.5	0.15	51.6667	7.18795	11JH1478		11JH	Mo18W		10JH0053_001b		15	178	C		10	1		Trial	NAM Parents	jaci_benson	1	1	_001	11JH1478
11JH1480	0.6	0.2	246	0.4	0.1	0	0.6	0.1	0							0.0711111	0.533333	0.133333	82	9.05539	11JH1480		11JH	CML322		10JH0260_001b		15	180	C		10	1		Trial	NAM Parents	jaci_benson	1	1	_001	11JH1480
11JH1481	0.5	0.15	283	0.4	0.1	214	0.3	0.1	49							0.0466667	0.4	0.116667	182	13.4907	11JH1481		11JH	MS71		10JH0077_001b		15	181	C		10	1		Trial	NAM Parents	jaci_benson	1	1	_001	11JH1481
11JH1482	0.9	0.15	572	0.7	0.2	556	0.8	0.1	274							0.12	0.8	0.15	467.333	21.6179	11JH1482		11JH	KY21		10JH0058_001b		15	182	C		10	1		Trial	NAM Parents	jaci_benson	1	1	_001	11JH1482
11JH1483	1	0.1	492	0.7	0.1	399	0.3	0.05	81							0.0555556	0.666667	0.0833333	324	18	11JH1483		11JH	P39		10JH0067_001b		15	183	C		10	1		Trial	NAM Parents	jaci_benson	1	1	_001	11JH1483
11JH1484	0.6	0.1	160	0.8	0.1	395	0.8	0.1	255							0.0733333	0.733333	0.1	270	16.4317	11JH1484		11JH	Ki11		10JH0070_001b		15	184	C		10	1		Trial	NAM Parents	jaci_benson	1	1	_001	11JH1484
11JH1485	0.6	0.1	151	1.1	0.2	588	0.5	0.1	95							0.0977778	0.733333	0.133333	278	16.6733	11JH1485		11JH	M37W		10JH0470_001b		15	185	C		10	1		Trial	NAM Parents	jaci_benson	1	1	_001	11JH1485
11JH1486	1.1	0.2	598	0.9	0.15	420										0.175	1	0.175	509	22.561	11JH1486		11JH	HP301		10JH0057_001b		15	186	C		10	1		Trial	NAM Parents	jaci_benson	1	1	_001	11JH1486
11JH1487	0.4	0.15	53	0.6	0.1	0	0.9	0.2	0							0.095	0.633333	0.15	17.6667	4.20317	11JH1487		11JH	CML333		10JH0063_001b		15	187	C		10	1		Trial	NAM Parents	jaci_benson	1	1	_001	11JH1487
11JH1488	0.4	0.1	36	0.2	0.1	22										0.03	0.3	0.1	29	5.38516	11JH1488		11JH	B73		10JH0158_001b		15	188	C		10	1		Trial	NAM Parents	jaci_benson	1	1	_001	11JH1488
11JH1489	0.9	0.15	60	0.4	0.1	4	0.4	0.2	184							0.085	0.566667	0.15	82.6667	9.09212	11JH1489		11JH	Mo17		10JH0154_001b		15	189	C		10	1		Trial	NAM Parents	jaci_benson	1	1	_001	11JH1489
11JH1490	0.5	0.2	236	0.5	0.2	272	0.6	0.15	309							0.0977778	0.533333	0.183333	272.333	16.5025	11JH1490		11JH	M162W		10JH0054_001b		15	190	C		10	1		Trial	NAM Parents	jaci_benson	1	1	_001	11JH1490
11JH1491	0.7	0.1	154	0.4	0.05	0	0.7	0.15	173							0.06	0.6	0.1	109	10.4403	11JH1491		11JH	NC350		10JH0164_001b		15	191	C		10	1		Trial	NAM Parents	jaci_benson	1	1	_001	11JH1491
11JH1492	0.3	0.15	40	0.2	0.1	13	0.25	0.2	68							0.0375	0.25	0.15	40.3333	6.35085	11JH1492		11JH	Tzi8		10JH0065_001b		15	192	C		10	1		Trial	NAM Parents	jaci_benson	1	1	_001	11JH1492
11JH1493	0.7	0.15	599	0.95	0.2	650	0.7	0.2	619							0.143611	0.783333	0.183333	622.667	24.9533	11JH1493		11JH	B97		10JH0064_001b		15	193	C		10	1		Trial	NAM Parents	jaci_benson	1	1	_001	11JH1493
11JH1496	0.8	0.05	0													0.04	0.8	0.05	0	0	11JH1496		11JH	CML333		10JH0063_001b		15	196	D		10	1		Trial	NAM Parents	jaci_benson	1	1	_001	11JH1496
11JH1497	0.4	0.05	0	0.3	0.15	82	0.4	0.1	66							0.0366667	0.366667	0.1	49.3333	7.02377	11JH1497		11JH	CML322		10JH0260_001b		15	197	D		10	1		Trial	NAM Parents	jaci_benson	1	1	_001	11JH1497
11JH1498	0.3	0.2	70	0.15	0.1	20	0.8	0.1	385							0.0555556	0.416667	0.133333	158.333	12.5831	11JH1498		11JH	NC358		10JH0152_001b		15	198	D		10	1		Trial	NAM Parents	jaci_benson	1	1	_001	11JH1498
11JH1500	0.5	0.1	140	0.8	0.15	145	0.5	0.1	60							0.07	0.6	0.116667	115	10.7238	11JH1500		11JH	Oh43		10JH0060_001b		15	200	D		10	1		Trial	NAM Parents	jaci_benson	1	1	_001	11JH1500
11JH1501	0.1	0.05	4	0.5	0.1	69										0.0225	0.3	0.075	36.5	6.04152	11JH1501		11JH	CML52		10JH0159_001b		16	101	D		10	1		Trial	NAM Parents	jaci_benson	1	1	_001	11JH1501
11JH1502	0.8	0.15	102	0.3	0.1	39	0.5	0.2	191							0.08	0.533333	0.15	110.667	10.5198	11JH1502		11JH	Tzi8		10JH0065_001b		16	102	D		10	1		Trial	NAM Parents	jaci_benson	1	1	_001	11JH1502
11JH1503	0.3	0.1	74	0.5	0.2	271	0.2	0.05	0							0.0388889	0.333333	0.116667	115	10.7238	11JH1503		11JH	CML277		10JH0081_001b		16	103	D		10	1		Trial	NAM Parents	jaci_benson	1	1	_001	11JH1503
11JH1504	0.8	0.15	262	0.6	0.1	201	0.4	0.1	99							0.07	0.6	0.116667	187.333	13.687	11JH1504		11JH	Ki11		10JH0070_001b		16	104	D		10	1		Trial	NAM Parents	jaci_benson	1	1	_001	11JH1504
11JH1505	0.4	0.1	211	0.5	0.2	352	0.7	0.2	674							0.0888889	0.533333	0.166667	412.333	20.306	11JH1505		11JH	HP301		10JH0057_001b		16	105	D		10	1		Trial	NAM Parents	jaci_benson	1	1	_001	11JH1505
11JH1507	0.8	0.2	364	0.5	0.2	239	0.5	0.2	359							0.12	0.6	0.2	320.667	17.9072	11JH1507		11JH	KY21		10JH0058_001b		16	107	D		10	1		Trial	NAM Parents	jaci_benson	1	1	_001	11JH1507
11JH1508	0.6	0.2	488	0.3	0.15	186	0.6	0.2	425							0.0916667	0.5	0.183333	366.333	19.1398	11JH1508		11JH	MS71		10JH0077_001b		16	108	D		10	1		Trial	NAM Parents	jaci_benson	1	1	_001	11JH1508
11JH1509	0.4	0.15	131	0.4	0.15	140	0.2	0.2	74							0.0555556	0.333333	0.166667	115	10.7238	11JH1509		11JH	M162W		10JH0054_001b		16	109	D		10	1		Trial	NAM Parents	jaci_benson	1	1	_001	11JH1509
11JH1510	0.5	0.25	140	0.15	0.05	0	0.15	0.05	0							0.0311111	0.266667	0.116667	46.6667	6.8313	11JH1510		11JH	CML103		10JH0055_001b		16	110	D		10	1		Trial	NAM Parents	jaci_benson	1	1	_001	11JH1510
11JH1511	0.2	0.2	0	0.4	0.1	56	0.4	0.15	0							0.05	0.333333	0.15	18.6667	4.32049	11JH1511		11JH	CML69		10JH0071_001b		16	111	D		10	1		Trial	NAM Parents	jaci_benson	1	1	_001	11JH1511
11JH1512	0.7	0.1	174	0.5	0.1	207	1	0.2	750							0.0977778	0.733333	0.133333	377	19.4165	11JH1512		11JH	Oh7B		10JH0166_001b		16	112	D		10	1		Trial	NAM Parents	jaci_benson	1	1	_001	11JH1512
11JH1513	0.6	0.1	66	0.7	0.1	56										0.065	0.65	0.1	61	7.81025	11JH1513		11JH	NC350		10JH0164_001b		16	113	D		10	1		Trial	NAM Parents	jaci_benson	1	1	_001	11JH1513
11JH1514	0.5	0.1	265	0.8	0.1	332	0.2	0.15	134							0.0583333	0.5	0.116667	243.667	15.6098	11JH1514		11JH	B97		10JH0064_001b		16	114	D		10	1		Trial	NAM Parents	jaci_benson	1	1	_001	11JH1514
11JH1515	0.2	0.15	0	0.3	0.05	6	0.3	0.2	0							0.0355556	0.266667	0.133333	2	1.41421	11JH1515		11JH	Mo18W		10JH0053_001b		16	115	D		10	1		Trial	NAM Parents	jaci_benson	1	1	_001	11JH1515
11JH1518	0.4	0.05	0													0.02	0.4	0.05	0	0	11JH1518		11JH	CML52		10JH0159_001b		16	118	E		10	1		Trial	NAM Parents	jaci_benson	1	1	_001	11JH1518
11JH1519	0.6	0.1	205	0.5	0.15	37	0.8	0.2	532							0.095	0.633333	0.15	258	16.0624	11JH1519		11JH	M37W		10JH0470_001b		16	119	E		10	1		Trial	NAM Parents	jaci_benson	1	1	_001	11JH1519
11JH1520	0.4	0.15	200	0.5	0.1	140	0.2	0.1	54							0.0427778	0.366667	0.116667	131.333	11.4601	11JH1520		11JH	MS71		10JH0077_001b		16	120	E		10	1		Trial	NAM Parents	jaci_benson	1	1	_001	11JH1520
11JH1521	0.4	0.1	0	0.2	0.1	0										0.03	0.3	0.1	0	0	11JH1521		11JH	NC358		10JH0152_001b		16	121	E		10	1		Trial	NAM Parents	jaci_benson	1	1	_001	11JH1521
11JH1522	0.7	0.15	255	1	0.15	359	0.2	0.1	2							0.0844444	0.633333	0.133333	205.333	14.3295	11JH1522		11JH	B73		10JH0158_001b		16	122	E		10	1		Trial	NAM Parents	jaci_benson	1	1	_001	11JH1522
11JH1523	0.05	0.05	0	0.05	0.05	0	0.05	0.05	0							0.0025	0.05	0.05	0	0	11JH1523		11JH	Mo18W		10JH0053_001b		16	123	E		10	1		Trial	NAM Parents	jaci_benson	1	1	_001	11JH1523
11JH1524	0.4	0.1	0	0.4	0.15	77	0.6	0.1	57							0.0544444	0.466667	0.116667	44.6667	6.68331	11JH1524		11JH	NC350		10JH0164_001b		16	124	E		10	1		Trial	NAM Parents	jaci_benson	1	1	_001	11JH1524
11JH1525	0.4	0.1	0	0.6	0.1	0	0.5	0.1	0							0.05	0.5	0.1	0	0	11JH1525		11JH	CML322		10JH0260_001b		16	125	E		10	1		Trial	NAM Parents	jaci_benson	1	1	_001	11JH1525
11JH1527	0.2	0.1	37	0.3	0.1	46	0.3	0.1	63							0.0266667	0.266667	0.1	48.6667	6.97615	11JH1527		11JH	Oh43		10JH0060_001b		16	127	E		10	1		Trial	NAM Parents	jaci_benson	1	1	_001	11JH1527
11JH1528	0.9	0.15	287	1	0.1	314	0.2	0.1	163							0.0816667	0.7	0.116667	254.667	15.9583	11JH1528		11JH	Ki11		10JH0070_001b		16	128	E		10	1		Trial	NAM Parents	jaci_benson	1	1	_001	11JH1528
11JH1529	0.1	0.05	0	0.05	0.05	0	0.1	0.1	0							0.00555556	0.0833333	0.0666667	0	0	11JH1529		11JH	CML277		10JH0081_001b		16	129	E		10	1		Trial	NAM Parents	jaci_benson	1	1	_001	11JH1529
11JH1530	0.4	0.1	33	0.6	0.15	159	0.4	0.15	80							0.0622222	0.466667	0.133333	90.6667	9.5219	11JH1530		11JH	Mo17		10JH0154_001b		16	130	E		10	1		Trial	NAM Parents	jaci_benson	1	1	_001	11JH1530
11JH1531	0.4	0.1	105	0.3	0.1	72	0.3	0.15	11							0.0388889	0.333333	0.116667	62.6667	7.91623	11JH1531		11JH	B97		10JH0064_001b		16	131	E		10	1		Trial	NAM Parents	jaci_benson	1	1	_001	11JH1531
11JH1532	0.4	0.15	137	0.4	0.2	179	0.25	0.15	85							0.0583333	0.35	0.166667	133.667	11.5614	11JH1532		11JH	HP301		10JH0057_001b		16	132	E		10	1		Trial	NAM Parents	jaci_benson	1	1	_001	11JH1532
11JH1533	0.3	0.1	33	0.5	0.15	72	0.2	0.1	0							0.0388889	0.333333	0.116667	35	5.91608	11JH1533		11JH	CML69		10JH0071_001b		16	133	E		10	1		Trial	NAM Parents	jaci_benson	1	1	_001	11JH1533
11JH1534	1.2	0.15	825	0.6	0.15	260	0.4	0.2	205							0.122222	0.733333	0.166667	430	20.7364	11JH1534		11JH	KY21		10JH0058_001b		16	134	E		10	1		Trial	NAM Parents	jaci_benson	1	1	_001	11JH1534
11JH1535	0.6	0.1	244	0.6	0.1	172	0.5	0.2	243							0.0755556	0.566667	0.133333	219.667	14.8212	11JH1535		11JH	M162W		10JH0054_001b		16	135	E		10	1		Trial	NAM Parents	jaci_benson	1	1	_001	11JH1535
11JH1536	0.5	0.1	0	0.3	0.05	5										0.03	0.4	0.075	2.5	1.58114	11JH1536		11JH	CML103		10JH0055_001b		16	136	E		10	1		Trial	NAM Parents	jaci_benson	1	1	_001	11JH1536
11JH1537	0.7	0.1	75	0.2	0.05	0	0.4	0.1	1							0.0361111	0.433333	0.0833333	25.3333	5.03322	11JH1537		11JH	CML333		10JH0063_001b		16	137	E		10	1		Trial	NAM Parents	jaci_benson	1	1	_001	11JH1537
11JH1538	0.05	0.05	6	0.05	0.05	8	0.1	0.05	1							0.00333333	0.0666667	0.05	5	2.23607	11JH1538		11JH	Tzi8		10JH0065_001b		16	138	E		10	1		Trial	NAM Parents	jaci_benson	1	1	_001	11JH1538
11JH1541	0.25	0.1	11	0.2	0.1	34	0.4	0.1	120							0.0283333	0.283333	0.1	55	7.4162	11JH1541		11JH	M37W		10JH0470_001b		16	141	F		10	1		Trial	NAM Parents	jaci_benson	1	1	_001	11JH1541
11JH1542	0.5	0.05	59	0.8	0.2	591	0.9	0.15	401							0.0977778	0.733333	0.133333	350.333	18.7172	11JH1542		11JH	Oh7B		10JH0166_001b		16	142	F		10	1		Trial	NAM Parents	jaci_benson	1	1	_001	11JH1542
11JH1543	0.2	0.15	98													0.03	0.2	0.15	98	9.89949	11JH1543		11JH	Oh43		10JH0060_001b		16	143	F		10	1		Trial	NAM Parents	jaci_benson	1	1	_001	11JH1543
11JH1544	0.3	0.05	0	0.15	0.05	0	0.05	0.05	1							0.00833333	0.166667	0.05	0.333333	0.57735	11JH1544		11JH	CML52		10JH0159_001b		16	144	F		10	1		Trial	NAM Parents	jaci_benson	1	1	_001	11JH1544
11JH1545	0.2	0.1	106	0.5	0.2	164	0.4	0.15	156							0.055	0.366667	0.15	142	11.9164	11JH1545		11JH	HP301		10JH0057_001b		16	145	F		10	1		Trial	NAM Parents	jaci_benson	1	1	_001	11JH1545
11JH1546	0.6	0.15	360	0.3	0.1	221	0.5	0.15	180							0.0622222	0.466667	0.133333	253.667	15.9269	11JH1546		11JH	MS71		10JH0077_001b		16	146	F		10	1		Trial	NAM Parents	jaci_benson	1	1	_001	11JH1546
11JH1548	0.3	0.1	15	0.2	0.05	0	0.3	0.05	0							0.0177778	0.266667	0.0666667	5	2.23607	11JH1548		11JH	CML333		10JH0063_001b		16	148	F		10	1		Trial	NAM Parents	jaci_benson	1	1	_001	11JH1548
11JH1549	0.5	0.05	0	0.6	0.15	138	0.5	0.1	0							0.0533333	0.533333	0.1	46	6.78233	11JH1549		11JH	CML322		10JH0260_001b		16	149	F		10	1		Trial	NAM Parents	jaci_benson	1	1	_001	11JH1549
11JH1550	0.3	0.1	132	0.4	0.1	59	0.4	0.05	83							0.0305556	0.366667	0.0833333	91.3333	9.55685	11JH1550		11JH	B97		10JH0064_001b		16	150	F		10	1		Trial	NAM Parents	jaci_benson	1	1	_001	11JH1550
11JH1552	0.25	0.15	0	0.1	0.1	0	0.25	0.1	0							0.0233333	0.2	0.116667	0	0	11JH1552		11JH	CML69		10JH0071_001b		16	152	F		10	1		Trial	NAM Parents	jaci_benson	1	1	_001	11JH1552
11JH1553	0.5	0.15	314	0.6	0.2	234	0.3	0.15	214							0.0777778	0.466667	0.166667	254	15.9374	11JH1553		11JH	M162W		10JH0054_001b		16	153	F		10	1		Trial	NAM Parents	jaci_benson	1	1	_001	11JH1553
11JH1554	0.2	0.15	35	0.3	0.15	6	0.1	0.05	0							0.0233333	0.2	0.116667	13.6667	3.69685	11JH1554		11JH	Tzi8		10JH0065_001b		16	154	F		10	1		Trial	NAM Parents	jaci_benson	1	1	_001	11JH1554
11JH1555	0.5	0.1	257	0.4	0.1	151	0.3	0.05	49							0.0333333	0.4	0.0833333	152.333	12.3423	11JH1555		11JH	Mo17		10JH0154_001b		16	155	F		10	1		Trial	NAM Parents	jaci_benson	1	1	_001	11JH1555
11JH1556	0.5	0.1	42	0.15	0.05	0	0.4	0.1	0							0.0291667	0.35	0.0833333	14	3.74166	11JH1556		11JH	NC350		10JH0164_001b		16	156	F		10	1		Trial	NAM Parents	jaci_benson	1	1	_001	11JH1556
11JH1557	0.9	0.3	570	0.4	0.3	280	1	0.2	684							0.204444	0.766667	0.266667	511.333	22.6127	11JH1557		11JH	KY21		10JH0058_001b		16	157	F		10	1		Trial	NAM Parents	jaci_benson	1	1	_001	11JH1557
11JH1558	0.1	0.1	0	0.3	0.1	35	0.8	0.1	173							0.04	0.4	0.1	69.3333	8.32666	11JH1558		11JH	P39		10JH0067_001b		16	158	F		10	1		Trial	NAM Parents	jaci_benson	1	1	_001	11JH1558
11JH1559	0.6	0.1	110	1	0.1	571	0.2	0.1	0							0.06	0.6	0.1	227	15.0665	11JH1559		11JH	NC358		10JH0152_001b		16	159	F		10	1		Trial	NAM Parents	jaci_benson	1	1	_001	11JH1559
11JH1560	0.05	0.05	0	0.05	0.05	1	0.1	0.05	0							0.00333333	0.0666667	0.05	0.333333	0.57735	11JH1560		11JH	CML277		10JH0081_001b		16	160	F		10	1		Trial	NAM Parents	jaci_benson	1	1	_001	11JH1560
11JH1561	1	0.2	538	0.5	0.1	92	0.4	0.15	245							0.095	0.633333	0.15	291.667	17.0783	11JH1561		11JH	Ki11		10JH0070_001b		16	161	F		10	1		Trial	NAM Parents	jaci_benson	1	1	_001	11JH1561
11JH1562	0.2	0.15	0	0.15	0.1	0	0.3	0.1	0							0.0252778	0.216667	0.116667	0	0	11JH1562		11JH	CML103		10JH0055_001b		16	162	F		10	1		Trial	NAM Parents	jaci_benson	1	1	_001	11JH1562
