# Supplementary material for: Resistance to Gray Leaf Spot of Maize: Genetic Architecture and Mechanisms Elucidated through Nested Association Mapping and Near-Isogenic Line Analysis
Source: PLoS Genet. 2015 Mar 12;11(3):e1005045. doi: 10.1371/journal.pgen.1005045 (PMC4357430; doi:10.1371/journal.pgen.1005045)
Supplement: S5 Table — (XLSX) [file pgen.1005045.s005.xlsx]

## Sheet: Other QTL Effect Estimates 
DTA	m9	m57	m154	m201	m231	m287	m347	m366	m402	m410	m458	m531	m554	m649	m754	m763	m880	m895	m993	m1013	m1063	m1102		NLB	m25	m69	m87	m107	m118	m159	m178	m189	m196	m225	m244	m371	m383	m422	m445	m501	m522	m616	m657	m710	m728	m740	m791	m812	m909
1	0.043121	0.296139	-0.290196	-0.296266	0.208363	0.034915	0.001597	-0.054219	0.338364	-0.070707	-0.343603	0.10124	-0.016611	-0.342189	0.065784	0.265497	-0.309011	0.25616	0.10876	0.022273	0.058885	-0.2104		1	-0.084953	-0.264015	-0.670335	0.067833	-0.384075	0.144898	-0.197598	-0.266032	-0.135474	-0.133459	0.290112	-0.266787	0.193747	0.033769	0.463328	0.735278	-0.039912	-0.167186	0.744935	-0.377261	-0.339741	0.485227	0.009259	0.434191	-0.258942
2	-0.047815	-0.046009	0.077902	-0.012035	0.000814	0.363322	0.107424	-0.297826	0.36295	0.198565	0.043931	-0.14818	0.077771	-0.100281	0.178967	-0.068277	-0.113277	0.282574	0.327323	-0.411976	-0.203732	-0.259973		2	-0.133647	0.012087	-0.636071	-0.538276	-0.016643	0.080788	-0.36206	0.502883	-0.098409	-0.266658	0.470472	0.030458	-0.15356	0.190454	0.54693	-0.393553	-0.23566	-0.864122	0.175703	0.209691	0.035757	-0.819508	0.008578	0.145972	-0.339383
3	0.060576	0.31262	-0.264524	0.063842	0.213628	-0.259834	0.54573	-0.326862	0.202241	0.074742	-0.216964	0.334797	-0.117789	-0.187953	-0.126623	-0.044944	-0.645781	1.10668	0.317354	0.762143	0.744175	-0.054997		3	0.164969	-0.090015	-0.198681	-0.377547	-0.087501	0.361675	-0.259656	0.183953	-0.463607	-0.044182	0.170382	0.107728	-0.088634	0.092595	0.243761	0.083873	-0.409144	-0.005454	0.057686	-0.118986	-0.34733	-0.395203	-0.131154	-0.039401	-0.261212
4	0.053303	0.041317	-0.505495	0.28933	0.076025	0.304916	0.281058	0.677895	0.120655	0.329542	0.495501	0.323357	-0.257686	0.436543	0.513282	0.287371	-0.255828	0.877249	0.372287	-0.15421	0.147815	-0.439044		4	0.055432	-0.381676	-0.562649	0.172486	0.074522	-0.285774	-0.372075	0.471059	-0.852203	-0.618788	0.230595	0.503697	-0.640421	0.27984	0.4462	-0.137514	0.252443	0.00138	0.038719	-0.220463	-0.168725	-0.140544	-0.142717	0.076103	-1.07697
5	-0.225408	-0.027339	0.35653	-0.097854	0.451547	-0.16132	-0.020729	-0.169326	-0.030406	0.640918	-0.102471	0.103877	0.084023	0.199658	0.227301	-0.22813	-0.052677	-0.076946	0.648038	-0.02456	0.959072	0.023584		5	0.103081	0.203627	-0.164758	-0.225	-0.226976	-0.104476	-0.040001	-0.270473	0.011149	-0.397445	0.092596	0.366027	-0.184621	0.201416	0.363505	-0.132018	0.138224	-0.165927	-0.043065	-0.546709	-0.441491	-0.227585	-0.066248	0.194471	-0.253626
6	-0.02163	0.377463	-0.146774	-0.200518	0.143242	0.029775	0.149694	-0.564679	0.29296	0.468723	-0.149786	0.034883	0.157107	-0.215731	-0.039137	0.143293	-0.251157	0.812263	0.258496	0.075215	-0.393918	-0.107295		6	-0.291907	-0.23176	-0.192263	-0.243019	-0.606783	0.092225	-0.446994	0.133276	-0.386484	-0.308163	0.104335	0.823777	0.434673	0.004441	-0.159456	-0.315742	-0.621241	-0.004933	0.328214	-0.489762	-0.761434	0.147773	-0.367222	0.251343	-0.587299
7	0.323301	0.484484	0.028332	-0.530523	0.292821	-0.136177	0.412098	-0.064631	-0.093941	0.327676	-0.158192	0.000653	0.01702	0.296801	-0.237909	0.041413	-0.442053	1.01078	0.502497	-0.023606	-0.055615	-0.317872		7	-0.143149	0.020732	0.090228	-7.12801	6.7485	0.322655	-0.179775	0.504017	-0.027592	0.112954	-0.306966	0.308876	-0.108938	-0.099823	-0.191879	0.504029	-0.355278	-0.145756	0.400485	0.520412	-0.478864	-0.365757	-0.583638	-0.597342	0.049899
8	0.286722	0.271265	0.126833	-0.115787	0.329799	0.066513	0.385249	0.14062	0.122414	0.12063	-0.088194	0.126358	0.108532	0.246511	-0.086545	0.206435	-0.300254	0.646949	0.60135	0.177609	0.256213	-0.021669		8	-0.110861	-0.305014	-0.705192	-0.529633	-0.306344	0.399049	-0.903223	0.994706	-0.101563	-0.51755	0.206346	0.430523	-0.534811	-0.057156	-0.126212	-0.249808	-0.296221	0.565764	0.455345	-0.430425	-0.252739	-0.632599	0.06389	-0.365016	0.111747
9	-0.383156	-0.019049	-0.130636	-0.132224	-0.159665	0.470221	0.18837	0.048918	-0.033246	0.116734	0.181662	0.35427	-0.129901	0.195932	0.318108	0.398093	0.027277	0.437361	-0.075233	0.078783	0.052366	-0.141595		9	-0.611703	0.124622	-0.65735	-0.209217	0.055944	0.506958	0.067962	-0.181587	-0.404479	0.07056	0.118615	-0.383136	-0.064844	-0.238481	0.034458	0.65644	0.757151	-0.072982	0.301116	-0.122444	-0.586341	0.311174	0.122415	-0.111835	0.239509
10	0.085132	0.369801	-0.027878	-0.614027	-0.096086	0.129128	-0.000751	0.184463	0.300419	0.060509	-0.095416	-0.305232	-0.120256	-0.158908	-0.432841	0.299572	-0.275054	0.201144	0.115745	-0.019114	-0.110602	-0.214502		10	-0.081121	-0.20563	-0.004239	-0.248523	-0.332445	0.015991	-0.394683	0.008218	-0.487258	-0.186631	0.046383	0.030514	0.478901	-0.21946	0.085408	0.383124	0.448352	-0.046607	0.453752	0.468381	-0.397429	-0.494791	0.089854	-0.16637	-0.767918
11	0.137268	-0.162288	-0.2574	-0.12593	0.249108	0.467753	-0.119573	-0.357188	0.416351	0.055266	0.546936	-0.003562	-0.075778	-0.221995	0.138331	0.438651	0.010833	-0.614715	-0.142776	-0.236363	0.215354	0.013749		11	-0.291934	0.162619	-0.134501	0.260972	0.012792	0.3324	-0.363147	0.074987	-0.481154	-0.495636	0.492628	-0.242183	0.449259	-0.070807	0.45467	0.187109	0.71405	0.391412	0.395176	-0.099904	-0.209377	-0.557311	-0.068996	0.10451	-0.817142
12	0.408757	0.052623	-0.35441	-0.236187	-0.189906	0.11986	0.800837	-0.366214	-0.003304	0.295976	-0.315145	-0.324394	0.066261	-0.247752	0.131754	0.192439	-0.172951	0.220795	0.38466	0.069023	0.712839	0.123625		12	0.154562	-0.241107	-0.473737	-0.084897	-0.474264	-0.013599	0.018506	-0.175884	-0.290266	0.177403	-0.288024	0.467131	-0.078155	-0.215156	0.312564	0.049372	-0.447815	-0.17338	0.246182	-0.256773	-0.620733	-0.190035	0.101835	-0.344723	-0.192799
13	0.213475	0.448275	-0.617156	-0.481004	0.220906	0.79211	-0.046777	-0.117436	0.261589	0.098945	0.468092	0.175628	0.990669	0.090655	-0.140432	-0.065777	0.268573	-0.143104	0.359036	-0.005722	0.11448	0.031192		13	-0.238855	0.475846	-0.73521	-0.282324	-0.071819	-0.167819	0.04309	-0.116928	0.015026	-0.020281	0.142138	0.062097	-0.023263	-0.023842	0.156117	0.115957	-0.421549	-0.483	0.332509	-0.035879	-0.460402	-0.597452	-0.177911	0.183991	0.512759
14	-0.04048	0.148112	-0.162614	-0.185744	0.147365	0.129256	0.003137	-0.372043	0.171978	-0.223564	-0.008	0.368654	-0.158055	0.197522	0.018112	0.512975	0.134874	-0.073593	0.335279	0.002971	0.466487	-0.052824		14	-0.12201	-0.439344	0.019916	-0.114801	0.037232	-0.084414	0.275656	-0.121285	-0.275413	-0.040884	0.119096	0.521427	-0.265625	-0.02052	0.065813	-0.084926	-0.051199	-0.295545	0.3573	-0.276022	-0.467143	0.413	-0.108296	-0.094228	-0.180631
15	0.016547	0.291212	0.198334	0.075316	0.585964	0.133698	0.404832	-0.029172	-0.388945	0.472782	0.021797	-0.116648	0.407669	-0.098324	-0.12405	0.277109	0.003684	0.249659	-0.134036	0.120077	-0.104498	-0.380126		15	-0.307349	-0.596711	0.203111	-0.343116	-0.526932	-0.41508	-0.184958	0.282556	-0.486626	-0.344209	-0.119339	-0.237292	0.305418	0.235315	0.514058	0.022684	0.385821	0.124251	-0.228154	-0.295425	0.015176	-0.175828	-0.021983	0.51306	-0.47756
16	-0.151916	0.448691	-0.320842	0.032379	0.073126	0.444202	0.420472	-0.323747	-0.114813	0.393756	0.600014	-0.244187	-0.185302	0.177693	0.470665	-0.041827	-0.058224	0.211657	0.026339	-0.097776	-0.033437	-0.242161		16	0.165496	0.019536	-0.714058	-0.389065	0.113806	0.099084	-0.252906	0.276166	-0.317936	-0.27992	-0.124684	-0.12006	0.253682	-0.108722	0.420307	-0.337536	0.319628	0.338851	-0.518667	-0.223161	-0.57621	0.136237	-0.212294	0.724715	-0.792717
17	-0.056283	0.137468	-0.042758	-0.230839	-0.07161	0.010252	0.041004	-0.495971	0.18837	0.050939	0.209785	-0.011174	0.207754	0.036556	-0.162858	-0.169338	0.200267	-0.482108	0.192043	-0.182905	-0.072842	-0.04276		17	-0.094873	-0.343275	-0.498259	0.13069	-0.320939	0.361456	-0.782682	-0.077158	-0.679902	-0.564729	0.14265	0.002307	-0.068775	0.12731	0.807568	0.70268	0.07219	-0.044187	0.144622	-0.284894	-0.04831	-0.730633	0.200239	-0.072713	-0.484195
18	0.466614	0.144344	0.09246	-0.240293	-0.271877	0.833761	0.318652	-0.084839	0.442368	0.192391	-0.053486	0.546902	0.013085	0.286225	0.046608	0.065006	0.008953	0.671855	0.407004	0.384432	0.023716	-0.347297		18	-0.170423	0.238053	-0.693917	-1.02694	0.798878	0.087324	-0.203685	0.293006	-0.353044	-1.25169	1.49263	0.660092	-0.248172	-0.740736	-0.233018	-0.028405	0.097236	0.209124	0.154736	-0.258526	-0.300605	-0.649666	0.736477	0.28413	-1.54456
19	-0.033178	0.143281	-0.112977	-0.055854	0.002045	0.11242	0.170331	-0.480572	0.038513	0.16417	0.044553	0.013617	0.025746	-0.253915	-0.14451	0.081236	-0.109209	-0.381017	0.069948	-0.268129	0.034055	-0.002953		19	-0.449232	-0.117367	-0.144022	-0.153479	-0.482636	1.00527	-0.28912	-0.048145	-0.113574	0.307214	0.561581	1.20856	-0.08941	0.356693	0.340737	0.490012	0.066316	0.367967	0.394095	-0.169907	0.012582	-1.38401	0.3128	0.597944	-0.935348
20	0.059911	0.292863	-0.006256	-0.049759	0.037663	0.415928	-0.048486	-0.098329	0.191173	0.452424	-0.012908	0.254659	-0.2123	-0.139811	0.435761	-0.069755	-0.581436	0.449317	-0.278555	0.279495	-0.369162	0.14575		20	-0.372182	-0.387266	0.000179	-0.396748	-0.198655	0.129431	-0.070338	0.007421	-0.469342	0.358683	-0.200508	-0.11846	0.348817	-0.212682	0.322949	-0.125324	0.034066	0.3108	0.052032	0.046002	-1.22071	-0.532672	-0.26835	0.559608	-0.436299
21	-0.183536	0.145962	-0.259157	-0.166013	0.297907	0.544286	-0.137953	0.319389	0.495929	-0.030273	-0.273477	-0.372302	-0.027942	0.140332	0.216538	-0.007102	-0.098616	0.07903	-0.063867	-0.494138	0.03155	0.124385		21	-0.448558	-0.08628	-0.613476	-0.062966	-0.430853	-0.086644	0.091288	-0.522796	-0.281999	0.08773	0.124815	-0.532392	-0.30731	-0.093782	0.158662	0.337239	-0.22934	0.252843	-0.071654	0.383621	-0.928114	0.238997	-0.377452	-0.281276	-0.222247
22	-0.138734	0.131467	-0.125055	-0.472175	-0.29715	0.065252	0.122262	0.02128	0.049423	0.152292	-0.10448	0.183647	-0.129594	-0.051747	-0.136145	0.144415	-0.300869	0.168596	0.024863	0.016861	-0.039914	-0.106902		22	-0.235578	-0.283094	0.01716	0.30537	-0.358734	0.189208	-0.136235	-0.130763	-0.117984	-0.141838	0.280365	-0.102264	-0.122111	-0.274658	0.146297	0.4696	0.306185	-0.213739	0.059793	-0.402665	-0.116345	0.068507	-0.076663	0.178447	0.155076
23	0.129887	0.338659	-0.26165	-0.196473	0.176356	0.109535	-0.078476	-0.447505	0.09064	0.227636	-0.049676	-0.11238	0.118188	-0.117171	0.005484	0.21689	-0.495934	0.448466	0.114685	0.154877	0.131581	-0.125877		23	0.25222	-0.305776	0.097129	-0.084479	-0.434049	0.607794	0.058866	0.010158	-0.203138	0.024219	0.562655	0.461451	0.124886	0.603635	0.097088	0.65521	-0.02053	0.825135	0.148966	0.355268	-0.230309	-0.594573	-0.061572	-0.08359	0.081237
24	-0.108341	-0.089697	-0.318414	-0.01842	-0.227797	-0.121631	0.308593	-0.684269	-0.062704	0.249967	0.152422	-0.123932	-0.213769	-0.146592	0.089157	0.076376	-0.266238	-0.407986	0.09342	0.044215	0.136168	-0.226348		24	-0.12682	-0.757711	-0.210924	-0.434287	-0.189511	0.418893	-0.224814	0.540068	-0.324183	-0.093699	0.22804	0.769347	-0.08395	0.426393	0.394252	0.524024	0.048362	-0.396956	0.288445	-0.28549	-0.327856	-0.134187	-0.481258	1.0784	-0.53387
25	0.297732	0.010032	-0.035826	-0.253352	0.197947	0.441116	0.096259	-0.278594	0.108939	0.426113	-0.098233	-0.25905	-0.090876	0.303365	-0.266263	-0.144625	-0.304305	0.502802	0.011009	0.141222	-0.034268	0.344506		25	0.537975	-0.53741	-0.088725	0.061711	-0.149002	0.194518	-0.664021	0.699958	-0.08762	-0.359992	0.257069	0.336623	0.012794	0.173007	0.465384	0.08499	-0.226681	0.045825	0.806431	0.307301	-0.163748	-0.71224	0.233724	-0.05324	-0.259967
26	-0.44027	0.089547	-0.071036	-0.194085	0.569674	0.405579	1.0485	-0.092766	0.207926	-0.141939	-0.774068	0.090643	0.333067	0.338978	0.055765	0.573725	-0.28766	0.414279	0.219994	0.249013	-0.085617	-0.108203		26	0.046538	0.075163	-0.293227	0.507665	-0.589268	0.009864	-0.397191	0.706962	-0.320018	0.001209	0.455027	0.832694	-0.759056	-0.287599	0.078653	0.136992	-0.747304	0.181624	-0.09119	-0.555	-0.134972	-0.117245	-0.065187	1.07035	-0.6007
[truncated: 49 more columns]

## Sheet: PANSEA Marker Key
marker_name	chr	cM	distance	total distance	marker_id
PZA01271.1	1	0		0	m1
PZA03613.1	1	0.9	0.9	0.9	m2
PZA02129.1	1	3.7	2.8	3.7	m3
PZA02032.1	1	5.1	1.4	5.1	m4
PHM2244.142	1	9.7	4.6	9.7	m5
PZA02372.1	1	11.5	1.8	11.5	m6
PHM6238.36	1	13.4	1.9	13.4	m7
PZA00181.2	1	15.6	2.2	15.6	m8
PZA00528.1	1	15.6	0	15.6	m9
PZA00175.2	1	16.2	0.6	16.2	m10
PZA00447.8	1	17.4	1.2	17.4	m11
PZA02284.1	1	17.9	0.5	17.9	m12
PZA00731.7	1	17.9	0	17.9	m13
PZA00566.5	1	19.6	1.7	19.6	m14
PZA00106.10	1	20.1	0.5	20.1	m15
PZA03521.1	1	20.1	0	20.1	m16
PZA00887.1	1	21.9	1.8	21.9	m17
PZA03551.1	1	24.4	2.5	24.4	m18
PZA01497.1	1	29.7	5.3	29.7	m19
csu1171.2	1	29.7	0	29.7	m20
PZA01652.1	1	29.9	0.2	29.9	m21
PZA02094.9	1	31.7	1.8	31.7	m22
PZA02393.2	1	33.1	1.4	33.1	m23
PZB00648.5	1	33.9	0.8	33.9	m24
PZB00718.5	1	33.9	0	33.9	m25
PZA01030.1	1	34.3	0.4	34.3	m26
PZA00425.11	1	37.8	3.5	37.8	m27
PHM13619.5	1	39.2	1.4	39.2	m28
PZA02487.1	1	39.5	0.3	39.5	m29
PHM3226.15	1	39.5	0	39.5	m30
PHM4531.46	1	39.7	0.2	39.7	m31
PZB01957.1	1	43.2	3.5	43.2	m32
PZB02058.1	1	47.3	4.1	47.3	m33
PZA02490.1	1	51.7	4.4	51.7	m34
PZA01348.1	1	54	2.3	54	m35
PZB01662.1	1	54	0	54	m36
PZA01455.1	1	54	0	54	m37
PZA02686.1	1	54	0	54	m38
PZA02271.1	1	56.5	2.5	56.5	m39
PZA02195.1	1	57.2	0.7	57.2	m40
PZA00240.6	1	59	1.8	59	m41
PHM3726.129	1	59	0	59	m42
PZA00962.1	1	59.9	0.9	59.9	m43
PZA02376.1	1	60.8	0.9	60.8	m44
PZA03742.1	1	60.8	0	60.8	m45
PZA03243.2	1	60.8	0	60.8	m46
PZA00081.18	1	61.6	0.8	61.6	m47
umc13.1	1	62.1	0.5	62.1	m48
PZA03183.5	1	62.1	0	62.1	m49
PZB00872.3	1	62.3	0.2	62.3	m50
PHM4913.18	1	64.9	2.6	64.9	m51
PZA02292.1	1	65.7	0.8	65.7	m52
PZA03168.5	1	66	0.3	66	m53
PZA02737.1	1	69.1	3.1	69.1	m54
PZA02550.1	1	69.4	0.3	69.4	m55
PZA02114.1	1	69.6	0.2	69.6	m56
PZB01062.3	1	70.3	0.7	70.3	m57
PZA03561.1	1	72	1.7	72	m58
PZA01315.1	1	72	0	72	m59
PZA01476.1	1	72.5	0.5	72.5	m60
PZA00294.22	1	73.3	0.8	73.3	m61
PZA03189.4	1	73.3	0	73.3	m62
PHM5098.25	1	74.7	1.4	74.7	m63
PZA01267.3	1	79.9	5.2	79.9	m64
PZA00752.1	1	81.4	1.5	81.4	m65
PZA01135.1	1	82.4	1	82.4	m66
PZA03240.1/2	1	84.6	2.2	84.6	m67
PZA03465.1	1	84.9	0.3	84.9	m68
PZA00944.1/2	1	84.9	0	84.9	m69
PZB01235.4	1	86.6	1.7	86.6	m70
PHM9418.11	1	87.3	0.7	87.3	m71
PZA02763.1	1	87.9	0.6	87.9	m72
PZA02750.3	1	87.9	0	87.9	m73
PZA00939.1	1	88.6	0.7	88.6	m74
PZA01254.2	1	88.6	0	88.6	m75
PZA02070.1	1	89.1	0.5	89.1	m76
csu1138.3/4	1	89.3	0.2	89.3	m77
PZA02577.1	1	89.6	0.3	89.6	m78
PZA03200.2	1	89.7	0.1	89.7	m79
PZA02741.1	1	91.4	1.7	91.4	m80
PZA02135.2	1	92	0.6	92	m81
an1.5	1	94.9	2.9	94.9	m82
PZA00455.14/16	1	96.5	1.6	96.5	m83
PZA02191.1	1	97.7	1.2	97.7	m84
PHM1968.22	1	98.4	0.7	98.4	m85
PZA00068.1	1	99.2	0.8	99.2	m86
PZA03531.1	1	99.3	0.1	99.3	m87
PZA00619.3	1	108.4	9.1	108.4	m88
PZA02467.10	1	109.9	1.5	109.9	m89
PZA03074.27	1	115	5.1	115	m90
PZA01216.1	1	116.2	1.2	116.2	m91
PZA00131.15	1	116.4	0.2	116.4	m92
PZA01963.15	1	116.4	0	116.4	m93
PHM5480.17	1	116.5	0.1	116.5	m94
PZA01391.1	1	116.5	0	116.5	m95
PZA01019.1	1	120.3	3.8	120.3	m96
PZA03194.1	1	123.7	3.4	123.7	m97
PZA03193.2	1	123.7	0	123.7	m98
PHM12706.14	1	123.7	0	123.7	m99
PZA02014.3	1	124.2	0.5	124.2	m100
PZA01039.1	1	124.6	0.4	124.6	m101
PZA03265.3	1	125.9	1.3	125.9	m102
PHM6043.19	1	127.6	1.7	127.6	m103
PZA03741.1	1	127.6	0	127.6	m104
PHM15871.11	1	129.8	2.2	129.8	m105
PHM5484.22	1	129.8	0	129.8	m106
PZA02117.1	1	131.6	1.8	131.6	m107
PZA00658.21	1	132.9	1.3	132.9	m108
PZA02823.1	1	133.9	1	133.9	m109
PHM2478.22	1	134	0.1	134	m110
PHM4942.12	1	134	0	134	m111
PZA00664.3	1	134.7	0.7	134.7	m112
umc128.2	1	134.8	0.1	134.8	m113
PZA02186.1	1	135.2	0.4	135.2	m114
PZA03001.15	1	137.6	2.4	137.6	m115
PZB01647.1	1	137.6	0	137.6	m116
PZA00381.4	1	140.2	2.6	140.2	m117
PZA03301.2	1	141.9	1.7	141.9	m118
PHM4926.16	1	141.9	0	141.9	m119
PZA03064.6	1	146	4.1	146	m120
PHM16605.19	1	146.6	0.6	146.6	m121
PZA03404.1	1	147.9	1.3	147.9	m122
PZA02269.3/4	1	149.7	1.8	149.7	m123
PHM3034.3	1	151.8	2.1	151.8	m124
kip1.3	1	152	0.2	152	m125
PHM14475.7	1	152.4	0.4	152.4	m126
glb1.2	1	153.4	1	153.4	m127
PZA01588.1	1	155.6	2.2	155.6	m128
PZA00339.4	1	156.5	0.9	156.5	m129
PZA01921.20/19	1	156.6	0.1	156.6	m130
PHM5526.25	1	157.1	0.5	157.1	m131
PZA02985.5	1	157.6	0.5	157.6	m132
PZA03457.1	1	157.7	0.1	157.7	m133
PZB00008.1	1	162.2	4.5	162.2	m134
PZB00895.1	1	162.2	0	162.2	m135
PZB00063.1	1	162.2	0	162.2	m136
PZA02278.1	1	162.8	0.6	162.8	m137
PZA02698.3	1	164.6	1.8	164.6	m138
PZA00030.11	1	167.8	3.2	167.8	m139
PZA02520.1	1	167.8	0	167.8	m140
PZB00114.1	1	169.1	1.3	169.1	m141
PZA01978.23	1	169.2	0.1	169.2	m142
PZA02204.1	1	171.4	2.2	171.4	m143
PZA00610.16	1	174.6	3.2	174.6	m144
PZA03188.3	1	175.7	1.1	175.7	m145
PZA02957.5	1	176.9	1.2	176.9	m146
PZA03020.8	1	176.9	0	176.9	m147
PZA00978.1	1	177.5	0.6	177.5	m148
PZA01246.1	1	178.4	0.9	178.4	m149
PZA02087.2	1	178.5	0.1	178.5	m150
PZA00245.20	1	179.1	0.6	179.1	m151
PHM18705.23	1	179.4	0.3	179.4	m152
PZB01403.1	1	180	0.6	180	m153
PZA00894.7	1	180.9	0.9	180.9	m154
PZA03037.2	1	181.3	0.4	181.3	m155
PZA03305.7/1	1	181.9	0.6	181.9	m156
PZB01227.6	1	185	3.1	185	m157
PZA02044.1	1	188.2	3.2	188.2	m158
PZA00307.14	1	191.5	3.3	191.5	m159
PZA00276.18	1	191.7	0.2	191.7	m160
PZA00991.2	1	192.5	0.8	192.5	m161
PZA00235.9	1	193.1	0.6	193.1	m162
PZA00623.3	1	193.8	0.7	193.8	m163
PZA02359.10	1	194	0.2	194	m164
PHM9807.9	1	196.5	2.5	196.5	m165
PZA01238.1/2	1	196.8	0.3	196.8	m166
PZA01068.1	1	196.9	0.1	196.9	m167
PZA00343.31	1	197.2	0.3	197.2	m168
PHM1275.22	1	198	0.8	198	m169
PZA00856.2	1	199.4	1.4	199.4	m170
PZA00243.25	1	199.4	0	199.4	m171
PZA01239.2	1	201	1.6	201	m172
PZA01807.1	1	202	1	202	m173
PZA00432.4	1	202.2	0.2	202.2	m174
PHM7616.35	1	202.4	0.2	202.4	m175
PHM5817.15	2	0	-202.4	202.4	m176
PZA00365.2	2	0	0	202.4	m177
PZA00680.3	2	0	0	202.4	m178
PHM1511.14	2	5.7	5.7	208.1	m179
PZA02133.10	2	5.7	0	208.1	m180
PHM13440.13	2	5.7	0	208.1	m181
PZA00525.17	2	5.7	0	208.1	m182
PZA02681.8	2	6.4	0.7	208.8	m183
PZA02175.1	2	6.4	0	208.8	m184
PZA00902.1	2	6.8	0.4	209.2	m185
PZA02264.5	2	7.1	0.3	209.5	m186
PZB01233.1	2	8.5	1.4	210.9	m187
PZA01211.1	2	10	1.5	212.4	m188
PZA00172.12	2	11.5	1.5	213.9	m189
PZA00613.22	2	11.5	0	213.9	m190
PZA02208.1	2	17.8	6.3	220.2	m191
PZA02081.1	2	18.3	0.5	220.7	m192
PZA01935.10	2	19.5	1.2	221.9	m193
PZA03747.1	2	22.6	3.1	225	m194
PZA03699.1	2	22.6	0	225	m195
PZB00901.3/4	2	27.6	5	230	m196
PZA02272.3	2	28.2	0.6	230.6	m197
PHM5822.15	2	29.8	1.6	232.2	m198
zfl2.9	2	36.2	6.4	238.6	m199
PZA00108.4	2	38.6	2.4	241	m200
PZA01753.1	2	40.6	2	243	m201
PZA02337.4	2	41.5	0.9	243.9	m202
PZA03559.1	2	41.8	0.3	244.2	m203
PZA02417.2	2	47.7	5.9	250.1	m204
PZA00497.4	2	49.8	2.1	252.2	m205
PZA03228.4	2	50.8	1	253.2	m206
PZA03634.1	2	52	1.2	254.4	m207
PHM6111.5	2	53.3	1.3	255.7	m208
PZA00590.1	2	53.3	0	255.7	m209
PZA01879.1	2	53.4	0.1	255.8	m210
PZA03142.5	2	54.9	1.5	257.3	m211
PZA02080.1	2	56.8	1.9	259.2	m212
PHM1962.33	2	56.8	0	259.2	m213
PZA01755.1	2	56.9	0.1	259.3	m214
PZA03568.1	2	58.8	1.9	261.2	m215
PZA01374.1	2	59.9	1.1	262.3	m216
PHM4586.12	2	61.8	1.9	264.2	m217
PZA01336.1	2	62.2	0.4	264.6	m218
PZA02058.1	2	63	0.8	265.4	m219
PZA02378.7	2	64.1	1.1	266.5	m220
PZA01993.7	2	64.2	0.1	266.6	m221
PZA02496.1	2	67.9	3.7	270.3	m222
PHM10404.8	2	67.9	0	270.3	m223
PZB00183.4	2	69.4	1.5	271.8	m224
PZA02450.1	2	70.4	1	272.8	m225
PZA01820.1	2	70.9	0.5	273.3	m226
PZA02774.1	2	71.3	0.4	273.7	m227
PZA03629.1	2	72.1	0.8	274.5	m228
PZA02168.1	2	72.1	0	274.5	m229
PZA00635.7	2	73.5	1.4	275.9	m230
PZA02279.1	2	73.6	0.1	276	m231
PHM3457.6	2	74.8	1.2	277.2	m232
PHM10321.11	2	74.8	0	277.2	m233
PZA01902.1	2	76.3	1.5	278.7	m234
PHM13360.13	2	76.5	0.2	278.9	m235
PHM4880.179	2	76.5	0	278.9	m236
PZA02549.3	2	76.5	0	278.9	m237
PZA00485.2	2	77.1	0.6	279.5	m238
PHM3626.3	2	77.4	0.3	279.8	m239
PZA02626.1	2	79.8	2.4	282.2	m240
PZA00029.17	2	79.8	0	282.2	m241
PZA03211.6	2	80.6	0.8	283	m242
PZA01280.2	2	80.7	0.1	283.1	m243
PZA01537.2	2	81.2	0.5	283.6	m244
PZA01232.1	2	81.7	0.5	284.1	m245
PZA02939.10	2	81.7	0	284.1	m246
PZA02465.1	2	82.5	0.8	284.9	m247
PZA01321.1	2	82.8	0.3	285.2	m248
PZA02371.6	2	83.1	0.3	285.5	m249
PZA03692.1	2	83.3	0.2	285.7	m250
PZA01638.1	2	84	0.7	286.4	m251
PZA00515.10	2	84	0	286.4	m252
PZA00637.6	2	84	0	286.4	m253
PZA00495.5	2	84	0	286.4	m254
PZA03644.1	2	84.2	0.2	286.6	m255
vdac1a.1	2	85.5	1.3	287.9	m256
PZA03659.1	2	85.5	0	287.9	m257
PZA00224.4	2	86.9	1.4	289.3	m258
PZA03184.2	2	90.1	3.2	292.5	m259
PZA01735.1	2	91.5	1.4	293.9	m260
PZA00755.2	2	94.9	3.4	297.3	m261
PZA03529.1	2	97.5	2.6	299.9	m262
PZA02890.4	2	98.9	1.4	301.3	m263
PHM3055.9	2	103.7	4.8	306.1	m264
PZA00824.2	2	105.3	1.6	307.7	m265
PHM3668.12	2	106.1	0.8	308.5	m266
PZA02017.1	2	106.2	0.1	308.6	m267
PHM7953.11	2	106.3	0.1	308.7	m268
PZA00803.3	2	106.5	0.2	308.9	m269
PZA02731.1	2	107.1	0.6	309.5	m270
PHM16125.47	2	107.5	0.4	309.9	m271
PZB01103.2	2	107.8	0.3	310.2	m272
PHM14412.4	2	107.9	0.1	310.3	m273
PZA03165.1	2	109.9	2	312.3	m274
PZA02329.2	2	113.7	3.8	316.1	m275
PZA02077.1	2	115.3	1.6	317.7	m276
PZA01885.2	2	115.7	0.4	318.1	m277
PZA00390.7	2	115.7	0	318.1	m278
PZB00772.7	2	117.5	1.8	319.9	m279
PZA02964.7	2	117.5	0	319.9	m280
PZA03602.1	2	120.5	3	322.9	m281
PZA02456.1	2	122.1	1.6	324.5	m282
PZA00804.1	2	123.9	1.8	326.3	m283
PZA02680.1	2	125.9	2	328.3	m284
PZA02471.5	2	127.3	1.4	329.7	m285
PZA02418.2	2	127.3	0	329.7	m286
PZA00527.10	2	129.8	2.5	332.2	m287
PZA02012.7	2	132.4	2.6	334.8	m288
PZA02453.1	2	132.9	0.5	335.3	m289
PZA00163.4	2	134.3	1.4	336.7	m290
PZA01991.3	2	134.3	0	336.7	m291
PZA02564.2	2	135.1	0.8	337.5	m292
PZB01013.1	2	136.3	1.2	338.7	m293
PZA02266.3	2	139.7	3.4	342.1	m294
PZA01895.1	2	139.8	0.1	342.2	m295
PZA01352.5	2	141.3	1.5	343.7	m296
PZA02727.1	2	142.7	1.4	345.1	m297
PZA02170.1	2	151.6	8.9	354	m298
PHM3094.23	2	152.5	0.9	354.9	m299
PZA03321.4	2	153.4	0.9	355.8	m300
PZA03577.1	2	154.9	1.5	357.3	m301
PZD00022.5	2	155.7	0.8	358.1	m302
PZA00309.1	3	0	-155.7	358.1	m303
PZA02090.1	3	15	15	373.1	m304
PZD00038.2	3	18.2	3.2	376.3	m305
PZA02678.1	3	20.1	1.9	378.2	m306
PZA00100.10	3	20.5	0.4	378.6	m307
PHM12859.7	3	20.5	0	378.6	m308
PZA03527.1	3	22.5	2	380.6	m309
PZA03212.3	3	25.4	2.9	383.5	m310
PZA00749.1	3	25.7	0.3	383.8	m311
PZB01944.1	3	28.9	3.2	387	m312
PZA02098.2	3	29.7	0.8	387.8	m313
PZA01765.1	3	33.7	4	391.8	m314
PZA00508.2	3	38.3	4.6	396.4	m315
PHM4204.69	3	38.3	0	396.4	m316
PHM4145.18	3	50.2	11.9	408.3	m317
PZA02427.1	3	52.1	1.9	410.2	m318
PHM2343.25	3	53.4	1.3	411.5	m319
PZA00210.1/9	3	54.3	0.9	412.4	m320
PZA03054.5	3	54.7	0.4	412.8	m321
PZA01473.1	3	54.8	0.1	412.9	m322
PZA00348.11	3	54.9	0.1	413	m323
PZA02255.2	3	54.9	0	413	m324
zb21.1	3	55.5	0.6	413.6	m325
PZA00297.2	3	55.5	0	413.6	m326
PZA00380.10	3	55.5	0	413.6	m327
PZA01114.2	3	55.5	0	413.6	m328
PHM13823.7	3	55.5	0	413.6	m329
PZA03070.9	3	56	0.5	414.1	m330
PHM15899.9	3	56	0	414.1	m331
PZA00581.3	3	56.4	0.4	414.5	m332
PZA00279.2	3	56.9	0.5	415	m333
PHM15474.5	3	57.1	0.2	415.2	m334
PZA01447.1	3	57.1	0	415.2	m335
PZA03119.1	3	57.3	0.2	415.4	m336
PZA02589.1	3	57.6	0.3	415.7	m337
PZA00265.6	3	57.6	0	415.7	m338
PZA00509.1	3	57.7	0.1	415.8	m339
PZA02296.1	3	57.9	0.2	416	m340
PZA02699.1	3	57.9	0	416	m341
PZA02134.3	3	58	0.1	416.1	m342
PHM5502.31	3	58.1	0.1	416.2	m343
PZA02742.1	3	58.2	0.1	416.3	m344
PZA02645.2	3	58.3	0.1	416.4	m345
PZA00707.9	3	58.9	0.6	417	m346
PZA02619.1	3	59.7	0.8	417.8	m347
PZA03198.3	3	60.5	0.8	418.6	m348
PHM15449.10	3	60.8	0.3	418.9	m349
PZA00413.20/18	3	60.8	0	418.9	m350
PZA02299.16	3	61.2	0.4	419.3	m351
PZA00363.7	3	61.8	0.6	419.9	m352
PZD00016.4	3	62.4	0.6	420.5	m353
PZD00015.5	3	62.4	0	420.5	m354
PZB02002.1	3	62.4	0	420.5	m355
PHM1745.16	3	63.8	1.4	421.9	m356
PZA02474.1	3	63.9	0.1	422	m357
PZA00920.1	3	64.1	0.2	422.2	m358
PHM890.20	3	65.2	1.1	423.3	m359
PZB02044.1	3	65.4	0.2	423.5	m360
PZB02122.1	3	65.5	0.1	423.6	m361
PZA01934.6	3	67.2	1.7	425.3	m362
PHM4955.12	3	67.2	0	425.3	m363
PZA00827.1	3	68.9	1.7	427	m364
PZA00948.1	3	70.1	1.2	428.2	m365
PZB02179.1	3	70.6	0.5	428.7	m366
PZA00828.2	3	70.6	0	428.7	m367
PHM9914.11	3	72.9	2.3	431	m368
PZA00667.2	3	74.3	1.4	432.4	m369
PZA01396.1	3	75.9	1.6	434	m370
PHM4621.57	3	77	1.1	435.1	m371
PZA00186.4	3	77	0	435.1	m372
PHM2885.31	3	77.4	0.4	435.5	m373
PZA03073.28/26	3	79.3	1.9	437.4	m374
PHM1959.26	3	79.3	0	437.4	m375
PZD00027.2	3	80.8	1.5	438.9	m376
PZA02402.1	3	81	0.2	439.1	m377
PZA03032.19	3	82.1	1.1	440.2	m378
PZA00783.1	3	82.3	0.2	440.4	m379
PZA01726.1	3	84	1.7	442.1	m380
PZA02212.1	3	84.6	0.6	442.7	m381
PZA01962.12	3	90	5.4	448.1	m382
PHM17210.5	3	90	0	448.1	m383
PZA02654.3	3	90.1	0.1	448.2	m384
PHM1675.29	3	92.6	2.5	450.7	m385
PZA03733.1	3	92.6	0	450.7	m386
PZA03735.1	3	92.6	0	450.7	m387
PZA03191.1/4	3	96.7	4.1	454.8	m388
zb27.1	3	96.7	0	454.8	m389
PZA03647.1	3	96.9	0.2	455	m390
PZA00494.2	3	97.8	0.9	455.9	m391
PZA01228.2	3	100.1	2.3	458.2	m392
PHM824.17	3	100.5	0.4	458.6	m393
PZA03743.1	3	100.6	0.1	458.7	m394
PZA03744.1	3	100.6	0	458.7	m395
PHM13673.53	3	100.8	0.2	458.9	m396
PZA03255.1	3	101.4	0.6	459.5	m397
PZB01109.1	3	103	1.6	461.1	m398
PZA01035.1	3	103.2	0.2	461.3	m399
PZA00308.24	3	103.7	0.5	461.8	m400
PZA01457.1	3	104	0.3	462.1	m401
PZA02122.9	3	105	1	463.1	m402
PZA01501.1	3	106.3	1.3	464.4	m403
PZA00892.5	3	107.7	1.4	465.8	m404
PZA03154.4	3	109.2	1.5	467.3	m405
PZA02733.1	3	111.2	2	469.3	m406
PZA00538.18/15	3	115.8	4.6	473.9	m407
PZA02516.1	3	118.4	2.6	476.5	m408
PZA02616.1	3	120.7	2.3	478.8	m409
PZB01457.1	3	123.9	3.2	482	m410
PZA03146.4	3	127.7	3.8	485.8	m411
sh2.21	3	128.4	0.7	486.5	m412
PZA00750.1	3	129.8	1.4	487.9	m413
PZA01154.1	3	131.4	1.6	489.5	m414
PHM3342.31	3	131.4	0	489.5	m415
PZA02665.2	3	132.8	1.4	490.9	m416
PZA01233.1	3	132.8	0	490.9	m417
PZA02514.1	3	132.8	0	490.9	m418
PZA02824.4	3	133	0.2	491.1	m419
PZA02668.2	3	134.6	1.6	492.7	m420
PHM2672.19	3	136.8	2.2	494.9	m421
PZA00219.7	3	136.8	0	494.9	m422
PZA03391.1	3	136.8	0	494.9	m423
PZA00402.1	3	140.7	3.9	498.8	m424
PZA00316.10	3	145.1	4.4	503.2	m425
PZA01688.3	3	145.3	0.2	503.4	m426
PHM3852.23	3	145.3	0	503.4	m427
PZA01360.3	3	146	0.7	504.1	m428
PZA02182.1	3	146.8	0.8	504.9	m429
PHM2423.33	3	152.4	5.6	510.5	m430
PZA00088.3	3	154.7	2.3	512.8	m431
PZA02423.1	3	155.5	0.8	513.6	m432
PZA02509.15	4	0	-155.5	513.6	m433
PZA03227.1	4	0.1	0.1	513.7	m434
PHM1184.26	4	7.2	7.1	520.8	m435
PHM2438.28	4	12.2	5	525.8	m436
PHM3301.28	4	19.4	7.2	533	m437
PZA00436.7	4	21.3	1.9	534.9	m438
PZA00683.4	4	22	0.7	535.6	m439
PZA00975.1	4	25.9	3.9	539.5	m440
PZA02358.1	4	31.6	5.7	545.2	m441
PZA02138.1	4	33.8	2.2	547.4	m442
PZA01122.1	4	33.9	0.1	547.5	m443
PZA02385.6	4	39.2	5.3	552.8	m444
PHM8527.2	4	40.4	1.2	554	m445
PZA00139.4	4	43.9	3.5	557.5	m446
PZA01422.3	4	47.7	3.8	561.3	m447
PZA03048.18	4	48.3	0.6	561.9	m448
PZA02002.1	4	49.4	1.1	563	m449
PZA02457.1	4	49.4	0	563	m450
PHM15427.11	4	52.1	2.7	565.7	m451
PZA02705.1	4	52.1	0	565.7	m452
PZA01106.3	4	52.8	0.7	566.4	m453
PHM13623.14	4	52.8	0	566.4	m454
PZA01713.4	4	52.8	0	566.4	m455
PHM5572.19	4	52.8	0	566.4	m456
PZA00541.1	4	52.8	0	566.4	m457
PZA03247.1	4	52.8	0	566.4	m458
PZA03385.1	4	53.4	0.6	567	m459
PZA01751.2	4	53.7	0.3	567.3	m460
PZA00445.22	4	55.2	1.5	568.8	m461
PZA01759.1	4	55.4	0.2	569	m462
PHM14055.6	4	55.4	0	569	m463
PZA00726.8/10	4	55.4	0	569	m464
PHM1307.11	4	55.4	0	569	m465
bt2.7/4	4	55.8	0.4	569.4	m466
PZA03254.1	4	56	0.2	569.6	m467
PZA03587.1	4	56	0	569.6	m468
PZA03597.1	4	56.1	0.1	569.7	m469
PZA03270.2	4	56.3	0.2	569.9	m470
PZA00218.1	4	56.4	0.1	570	m471
PZA02767.1	4	56.5	0.1	570.1	m472
PZA03564.1	4	57	0.5	570.6	m473
PZA03203.2	4	57.4	0.4	571	m474
PZA00104.1	4	57.7	0.3	571.3	m475
PZA03231.1	4	57.9	0.2	571.5	m476
PZB00093.7	4	58.3	0.4	571.9	m477
PZA03409.1	4	58.6	0.3	572.2	m478
PZA00704.1	4	58.6	0	572.2	m479
fea2.3	4	58.8	0.2	572.4	m480
PZA02027.1	4	58.8	0	572.4	m481
PZA03459.1	4	58.9	0.1	572.5	m482
PZA02147.1	4	60.6	1.7	574.2	m483
PZA03152.3	4	61.8	1.2	575.4	m484
PZA02982.7	4	61.8	0	575.4	m485
PZA02992.15	4	62	0.2	575.6	m486
PZA00057.2	4	65.9	3.9	579.5	m487
PZA01926.1	4	69.8	3.9	583.4	m488
PZA03116.1	4	75.3	5.5	588.9	m489
PZA00453.2	4	76.2	0.9	589.8	m490
PZA01289.1	4	77.2	1	590.8	m491
PHM3155.14	4	78.4	1.2	592	m492
PZA00271.1	4	80.6	2.2	594.2	m493
PZA01477.3	4	81.6	1	595.2	m494
PZA01658.1	4	81.7	0.1	595.3	m495
PZA01681.1	4	81.9	0.2	595.5	m496
PZA03275.4/1	4	85.2	3.3	598.8	m497
PZA01187.1	4	89.1	3.9	602.7	m498
PZD00030.2	4	90.7	1.6	604.3	m499
PHM3637.14	4	92.7	2	606.3	m500
PZA01976.9	4	92.8	0.1	606.4	m501
PZA02194.1	4	93.2	0.4	606.8	m502
PZA02289.2	4	93.2	0	606.8	m503
PZA01766.1	4	97.9	4.7	611.5	m504
PZA01954.1	4	98.3	0.4	611.9	m505
PZA00941.2	4	100.5	2.2	614.1	m506
PZA00344.10	4	101.3	0.8	614.9	m507
PZB01461.1	4	102.6	1.3	616.2	m508
PZA00332.5	4	102.9	0.3	616.5	m509
PHM4348.16	4	105	2.1	618.6	m510
PZA00193.2	4	105.4	0.4	619	m511
PZA01790.1	4	106.7	1.3	620.3	m512
PZA03205.1	4	107	0.3	620.6	m513
PZA01810.2	4	107.4	0.4	621	m514
PZA01566.1	4	107.9	0.5	621.5	m515
PZA02421.1	4	108.1	0.2	621.7	m516
PZA02614.2	4	108.3	0.2	621.9	m517
PZA02779.1	4	108.7	0.4	622.3	m518
PZA01332.2	4	110.1	1.4	623.7	m519
PZA03081.1	4	110.4	0.3	624	m520
PZB01021.1	4	110.6	0.2	624.2	m521
PZA02479.1	4	111.3	0.7	624.9	m522
PZA00155.1	4	111.5	0.2	625.1	m523
PZA03155.3	4	112.2	0.7	625.8	m524
PZA00636.7	4	112.5	0.3	626.1	m525
PZA01367.2	4	112.5	0	626.1	m526
PZA00878.2	4	112.5	0	626.1	m527
PZA00521.3	4	115.2	2.7	628.8	m528
PZA00694.6	4	116.1	0.9	629.7	m529
PZA02151.3	4	118.4	2.3	632	m530
PZA00513.1	4	118.9	0.5	632.5	m531
PHM5599.20	4	119.6	0.7	633.2	m532
PZA02585.2	4	119.8	0.2	633.4	m533
PHM5665.26	4	124.5	4.7	638.1	m534
PZA00529.4	4	124.5	0	638.1	m535
PHM2100.21	4	126.9	2.4	640.5	m536
PZA03322.5/3	4	128.1	1.2	641.7	m537
PHM4125.11	4	129.3	1.2	642.9	m538
PZA03598.1	4	135.6	6.3	649.2	m539
PZA01905.12	4	136.6	1	650.2	m540
PZA02239.12	4	138.1	1.5	651.7	m541
PZA00682.17/2	4	139.7	1.6	653.3	m542
PZA00282.19	4	141.1	1.4	654.7	m543
PZA01887.1	5	0	-141.1	654.7	m544
PZA02367.1	5	0.1	0.1	654.8	m545
PZA01983.1	5	0.2	0.1	654.9	m546
PZA00818.1	5	0.6	0.4	655.3	m547
PZA00191.5	5	3.5	2.9	658.2	m548
PZA01438.1	5	7.2	3.7	661.9	m549
PZA02316.22	5	9.1	1.9	663.8	m550
PHM5359.10	5	10.1	1	664.8	m551
PZA01570.1	5	10.9	0.8	665.6	m552
PHM13122.43	5	13.3	2.4	668	m553
PZA02653.12	5	22.1	8.8	676.8	m554
PZA02462.1	5	25.4	3.3	680.1	m555
PZB00054.3	5	26	0.6	680.7	m556
PZA02753.1	5	27.5	1.5	682.2	m557
PHM3137.17	5	28.4	0.9	683.1	m558
PZB00094.1	5	30.2	1.8	684.9	m559
PZA02029.21	5	30.3	0.1	685	m560
PZA01371.1	5	30.3	0	685	m561
PZA01925.1	5	30.4	0.1	685.1	m562
PZA00865.1	5	30.8	0.4	685.5	m563
PZB00079.4	5	36.5	5.7	691.2	m564
PZA01284.6	5	37.9	1.4	692.6	m565
PZA03092.7	5	37.9	0	692.6	m566
PZA00112.5	5	41.5	3.6	696.2	m567
PZA00985.1	5	42.7	1.2	697.4	m568
PZA01327.1	5	45.4	2.7	700.1	m569
PZA03578.1	5	47	1.6	701.7	m570
PZA01523.1	5	47	0	701.7	m571
PZA00517.7	5	49	2	703.7	m572
PZA03226.3	5	50.8	1.8	705.5	m573
PZA03274.4	5	50.8	0	705.5	m574
PZA02792.26/25	5	51.8	1	706.5	m575
PZA01427.1	5	53.6	1.8	708.3	m576
PHM565.31	5	53.9	0.3	708.6	m577
PZA00934.2	5	56.1	2.2	710.8	m578
PZA02113.1	5	56.2	0.1	710.9	m579
PZA00801.1	5	57.3	1.1	712	m580
PZB00869.4	5	57.5	0.2	712.2	m581
PZA01563.1	5	57.6	0.1	712.3	m582
PHM4647.8	5	57.6	0	712.3	m583
PZA00499.3	5	58	0.4	712.7	m584
PHM16854.3	5	58	0	712.7	m585
PZA00981.3	5	58.3	0.3	713	m586
PHM3691.18	5	58.3	0	713	m587
PZA00996.1	5	58.3	0	713	m588
PZA01530.1	5	58.3	0	713	m589
PHM12992.5	5	58.4	0.1	713.1	m590
PZA02207.1	5	60.6	2.2	715.3	m591
PZA00805.1	5	62.3	1.7	717	m592
PZA00522.12/7	5	62.4	0.1	717.1	m593
PZA01804.1	5	62.4	0	717.1	m594
PZA00222.7	5	62.6	0.2	717.3	m595
PHM1870.20	5	63	0.4	717.7	m596
PZA03451.5	5	63	0	717.7	m597
PZA02676.2	5	63.2	0.2	717.9	m598
PZB01115.3	5	63.5	0.3	718.2	m599
PHM3171.5	5	63.6	0.1	718.3	m600
PZB00232.2	5	64	0.4	718.7	m601
PZA01050.1	5	64	0	718.7	m602
PHM4165.14	5	64.4	0.4	719.1	m603
PZB01112.1	5	65	0.6	719.7	m604
PZA01349.2	5	65.4	0.4	720.1	m605
PZA02525.1	5	65.5	0.1	720.2	m606
PZA03677.1	5	65.9	0.4	720.6	m607
PHM5798.39	5	65.9	0	720.6	m608
PZA01303.1	5	66	0.1	720.7	m609
PZA00261.6	5	66.8	0.8	721.5	m610
PZA02862.3	5	66.8	0	721.5	m611
PZA02818.6	5	67.5	0.7	722.2	m612
PZA01779.1	5	68.1	0.6	722.8	m613
PZA00273.5	5	68.7	0.6	723.4	m614
PZA01693.1	5	68.7	0	723.4	m615
PZA03049.24	5	69.5	0.8	724.2	m616
PZA00643.13	5	69.7	0.2	724.4	m617
PZA00881.1	5	70	0.3	724.7	m618
PZA02164.16	5	70	0	724.7	m619
PZA01365.1	5	71.3	1.3	726	m620
PZA00067.10	5	72.5	1.2	727.2	m621
PZB01017.1	5	74.5	2	729.2	m622
PZA01608.1	5	74.8	0.3	729.5	m623
PZA01796.1	5	75.6	0.8	730.3	m624
PZA00148.3	5	76.9	1.3	731.6	m625
PZA02981.2	5	78.4	1.5	733.1	m626
ae1.8/7	5	79.7	1.3	734.4	m627
PZA01763.2	5	79.8	0.1	734.5	m628
PZA02641.2	5	80.7	0.9	735.4	m629
PZA03536.1	5	80.7	0	735.4	m630
PZA01294.2/1	5	80.7	0	735.4	m631
PZA00255.14	5	81.7	1	736.4	m632
PZA02040.2	5	83.3	1.6	738	m633
PZA00300.14	5	83.4	0.1	738.1	m634
PZA00987.1	5	84	0.6	738.7	m635
PZA01410.1	5	84.1	0.1	738.8	m636
PZA03717.1	5	87.2	3.1	741.9	m637
PZA03714.1	5	87.2	0	741.9	m638
PZA01304.1	5	89.1	1.9	743.8	m639
PHM1899.157	5	89.1	0	743.8	m640
PZA02633.4	5	90.2	1.1	744.9	m641
PZA02408.2	5	90.6	0.4	745.3	m642
PZA02209.2	5	90.6	0	745.3	m643
PZA02356.7	5	90.6	0	745.3	m644
PHM5296.6	5	90.6	0	745.3	m645
PZA03324.1	5	90.8	0.2	745.5	m646
PZA01575.1	5	91.1	0.3	745.8	m647
PZA03452.6	5	91.9	0.8	746.6	m648
PZA03172.3	5	98.2	6.3	752.9	m649
PZA02383.1	5	98.8	0.6	753.5	m650
PZA03317.1	5	99.3	0.5	754	m651
PZA02751.1	5	99.5	0.2	754.2	m652
PZA03320.6	5	99.7	0.2	754.4	m653
PZA00352.23	5	100.2	0.5	754.9	m654
PZA02426.1	5	101.2	1	755.9	m655
PZA02411.3	5	101.5	0.3	756.2	m656
PHM532.23	5	101.9	0.4	756.6	m657
PZA00652.17	5	106.2	4.3	760.9	m658
PZA03024.16	5	106.4	0.2	761.1	m659
PZA01142.4	5	107	0.6	761.7	m660
PZA02820.17	5	108.8	1.8	763.5	m661
PZA01265.1	5	109	0.2	763.7	m662
PZB00765.1	5	110.1	1.1	764.8	m663
PZA02060.1	5	110.2	0.1	764.9	m664
PZA02513.1	5	110.3	0.1	765	m665
PZA02667.1	5	110.7	0.4	765.4	m666
PZA00395.2	5	110.9	0.2	765.6	m667
PHM3512.186	5	112	1.1	766.7	m668
PZA00963.3	5	114	2	768.7	m669
PZA00980.1	5	114.3	0.3	769	m670
PZA02068.1	5	115.1	0.8	769.8	m671
PZA00545.26	5	123.1	8	777.8	m672
PZA02015.11	5	124.9	1.8	779.6	m673
PZA03167.5	5	125.2	0.3	779.9	m674
PZA01259.1	5	126.4	1.2	781.1	m675
PZA01680.3	5	127.2	0.8	781.9	m676
PZA00836.1	5	132.6	5.4	787.3	m677
PZA01140.1	5	137	4.4	791.7	m678
PZA02390.1	5	138	1	792.7	m679
PZA02480.1	5	152.3	14.3	807	m680
PZA02769.1	5	153.3	1	808	m681
PZA01060.1	5	153.4	0.1	808.1	m682
PHM15961.13	6	0	-153.4	808.1	m683
PZA00158.2	6	5.1	5.1	813.2	m684
PZA03047.12	6	6.9	1.8	815	m685
PZA00440.15/1	6	7.1	0.2	815.2	m686
PZA02948.24	6	7.8	0.7	815.9	m687
PZA03063.21	6	7.8	0	815.9	m688
PZA01901.1	6	8.1	0.3	816.2	m689
PZA01509.1	6	8.2	0.1	816.3	m690
PZA03120.1	6	8.7	0.5	816.8	m691
PZA01527.1	6	8.8	0.1	816.9	m692
PZA01425.2	6	10.7	1.9	818.8	m693
PZA00355.2	6	11.1	0.4	819.2	m694
PZA00427.3	6	11.1	0	819.2	m695
PZA00543.12	6	11.3	0.2	819.4	m696
PZA03069.8/4	6	11.7	0.4	819.8	m697
PZA02606.1	6	11.8	0.1	819.9	m698
PZD00072.2	6	12.4	0.6	820.5	m699
PZB01009.2/1	6	12.9	0.5	821	m700
PHM2551.31	6	13.1	0.2	821.2	m701
PZA00006.17	6	13.1	0	821.2	m702
PHM8909.12	6	18.6	5.5	826.7	m703
PZA00214.1	6	18.6	0	826.7	m704
PZA03488.1	6	22.1	3.5	830.2	m705
PZA00942.2	6	27.8	5.7	835.9	m706
PZB01658.1	6	28.7	0.9	836.8	m707
PZA03461.1	6	33.4	4.7	841.5	m708
PZA01029.1	6	41.5	8.1	849.6	m709
PZA02048.2	6	41.5	0	849.6	m710
PZA02396.14	6	41.5	0	849.6	m711
PZA01589.2	6	42.1	0.6	850.2	m712
PZA01736.1	6	43.4	1.3	851.5	m713
PZA00382.17	6	43.7	0.3	851.8	m714
PZA01055.1	6	44.4	0.7	852.5	m715
lac1.3	6	44.4	0	852.5	m716
PZA00571.1	6	44.6	0.2	852.7	m717
PZA01729.1	6	45.7	1.1	853.8	m718
PHM13020.10	6	45.7	0	853.8	m719
PZA00473.5	6	45.9	0.2	854	m720
PZA01591.1	6	46.3	0.4	854.4	m721
PZA01552.1	6	48	1.7	856.1	m722
PZA01618.2	6	48	0	856.1	m723
PZB00414.2	6	50	2	858.1	m724
PZA01884.1	6	50.7	0.7	858.8	m725
PZA00357.19	6	52.5	1.8	860.6	m726
PZA02262.3	6	52.5	0	860.6	m727
PZA02328.5	6	53.1	0.6	861.2	m728
PZA02187.1/2	6	54	0.9	862.1	m729
PZA02478.7	6	54.7	0.7	862.8	m730
PZA02673.1	6	55.7	1	863.8	m731
PZA02148.1	6	56.3	0.6	864.4	m732
PZB00942.1	6	56.6	0.3	864.7	m733
PZB01308.1	6	56.6	0	864.7	m734
PZA03102.9	6	57.5	0.9	865.6	m735
PZA02247.1	6	58.2	0.7	866.3	m736
PHM11985.27	6	59.2	1	867.3	m737
PZA01144.1	6	59.5	0.3	867.6	m738
PZA01342.2	6	61.4	1.9	869.5	m739
PZA02436.1	6	61.8	0.4	869.9	m740
PZA01672.1	6	70.4	8.6	878.5	m741
PZA01462.1	6	72.3	1.9	880.4	m742
PZA03027.12	6	75.1	2.8	883.2	m743
PHM5794.13	6	75.8	0.7	883.9	m744
PZA00223.4	6	75.8	0	883.9	m745
PHM4748.16	6	78.6	2.8	886.7	m746
PZB01569.7	6	86.2	7.6	894.3	m747
PHM4503.25	6	86.5	0.3	894.6	m748
PZA00266.7	6	86.7	0.2	894.8	m749
PZA01468.1	6	86.8	0.1	894.9	m750
PHM7922.8	6	94	7.2	902.1	m751
PZA00889.2	6	94.1	0.1	902.2	m752
PZA00821.1	6	95.7	1.6	903.8	m753
PZA02688.2	6	96.4	0.7	904.5	m754
PZB01222.1	6	97.3	0.9	905.4	m755
PZA02141.1	6	101	3.7	909.1	m756
PZA00910.1	6	106.6	5.6	914.7	m757
PZA01875.1	6	108.2	1.6	916.3	m758
PHM4468.13	6	108.3	0.1	916.4	m759
PZA02815.25	6	109.7	1.4	917.8	m760
PZA01426.1	7	0	-109.7	917.8	m761
PZA02035.5	7	7	7	924.8	m762
PHM9241.13	7	21.8	14.8	939.6	m763
PHM3078.12	7	26.3	4.5	944.1	m764
PZA01909.1/2	7	28.4	2.1	946.2	m765
PZA02872.1	7	39.9	11.5	957.7	m766
PZA00256.27	7	43.9	4	961.7	m767
PHM4080.15	7	44.7	0.8	962.5	m768
PZA03624.1	7	44.7	0	962.5	m769
PZA03344.2	7	45.8	1.1	963.6	m770
PHM15501.9	7	47.8	2	965.6	m771
PZA00132.17	7	48.1	0.3	965.9	m772
PHM4353.31	7	48.2	0.1	966	m773
PZA03687.1	7	48.4	0.2	966.2	m774
PZA00084.2	7	49.1	0.7	966.9	m775
PZA01230.1	7	49.1	0	966.9	m776
PZA03723.1	7	49.1	0	966.9	m777
PZA02612.1	7	49.1	0	966.9	m778
PZA01936.4	7	49.1	0	966.9	m779
PZA03363.1	7	49.1	0	966.9	m780
PZA01445.1	7	49.1	0	966.9	m781
PZA01607.1	7	49.2	0.1	967	m782
PHM4818.15	7	49.2	0	967	m783
PHM12830.14	7	49.2	0	967	m784
PZA00418.2	7	49.2	0	967	m785
PHM904.21	7	49.2	0	967	m786
PZA03645.1	7	49.4	0.2	967.2	m787
PZA02291.1	7	49.5	0.1	967.3	m788
PZA01210.1/2	7	49.5	0	967.3	m789
PZA02018.1	7	50	0.5	967.8	m790
PZA01113.1	7	50.2	0.2	968	m791
PZA01933.3	7	50.7	0.5	968.5	m792
PZA02236.1	7	51.2	0.5	969	m793
PZA02365.7	7	61.4	10.2	979.2	m794
PZA00616.13	7	63.2	1.8	981	m795
PZA01690.7	7	63.4	0.2	981.2	m796
PZA01946.7	7	63.7	0.3	981.5	m797
PZA00986.1	7	63.7	0	981.5	m798
PZA02352.1	7	64.9	1.2	982.7	m799
PZA02643.1	7	69.8	4.9	987.6	m800
PZA01714.1	7	69.8	0	987.6	m801
PZA03583.1	7	69.8	0	987.6	m802
PZB00752.1	7	71.2	1.4	989	m803
PZD00054.1	7	71.5	0.3	989.3	m804
PZA01542.1	7	72.2	0.7	990	m805
PZA00740.3	7	72.7	0.5	990.5	m806
PZA00111.10	7	72.7	0	990.5	m807
PZA02449.13	7	73.3	0.6	991.1	m808
PZA02984.10	7	73.4	0.1	991.2	m809
PZA03728.1	7	75.3	1.9	993.1	m810
PZA03166.1	7	76.2	0.9	994	m811
PZA02854.13	7	76.5	0.3	994.3	m812
PHM9162.135	7	76.5	0	994.3	m813
PZA00405.7/6	7	77	0.5	994.8	m814
PHM16437.20	7	81.1	4.1	998.9	m815
PZA02722.1	7	81.2	0.1	999	m816
PZA03176.4	7	89.4	8.2	1007.2	m817
PZA02260.2	7	92.2	2.8	1010	m818
PHM112.8	7	92.2	0	1010	m819
PZA02386.2	7	95.2	3	1013	m820
PZA00795.1	7	105.2	10	1023	m821
PZA02373.1	7	110.7	5.5	1028.5	m822
PHM7898.10	7	111.8	1.1	1029.6	m823
PZA02223.2	7	112.2	0.4	1030	m824
PHM10225.15	7	112.3	0.1	1030.1	m825
PZA01533.2	7	112.7	0.4	1030.5	m826
PZA00505.6	7	113.4	0.7	1031.2	m827
PZA01802.3	7	114.6	1.2	1032.4	m828
PZA01414.1	7	115.4	0.8	1033.2	m829
PZA01028.2	7	117.6	2.2	1035.4	m830
PZA00386.4	7	117.8	0.2	1035.6	m831
PZA00695.3	7	120.4	2.6	1038.2	m832
PZB00605.1	7	120.8	0.4	1038.6	m833
PZA01278.2	7	121.1	0.3	1038.9	m834
PZA01744.1	7	134	12.9	1051.8	m835
PZA00424.1	7	134.1	0.1	1051.9	m836
PZA01044.1	7	134.4	0.3	1052.2	m837
PZA02274.1	7	135	0.6	1052.8	m838
PZA02388.1	8	0	-135	1052.8	m839
PZA02174.2	8	9.8	9.8	1062.6	m840
PZA01600.2	8	10.5	0.7	1063.3	m841
PZA01623.3	8	14.8	4.3	1067.6	m842
PZA00368.1	8	17.1	2.3	1069.9	m843
PZA00058.1	8	17.6	0.5	1070.4	m844
PHM4711.14	8	18.3	0.7	1071.1	m845
PZA00416.7	8	20.7	2.4	1073.5	m846
PZA01601.1	8	21.2	0.5	1074	m847
PZA03178.1	8	29.8	8.6	1082.6	m848
PZA01691.1	8	30.2	0.4	1083	m849
PHM9695.8	8	32.1	1.9	1084.9	m850
PZA01951.1	8	32.3	0.2	1085.1	m851
PZA01079.1	8	36.4	4.1	1089.2	m852
PZA02955.3	8	37.1	0.7	1089.9	m853
PZA01357.2	8	39.3	2.2	1092.1	m854
PZA02528.1	8	41.7	2.4	1094.5	m855
PZA02454.2	8	42	0.3	1094.8	m856
PHM1978.111	8	47.4	5.4	1100.2	m857
PHM6428.11	8	48.6	1.2	1101.4	m858
PZA01186.1	8	48.6	0	1101.4	m859
PZA00758.1	8	49.9	1.3	1102.7	m860
PHM2350.17	8	50	0.1	1102.8	m861
PZA01196.2	8	50.6	0.6	1103.4	m862
PZA00498.5	8	52.4	1.8	1105.2	m863
PZA01209.1	8	52.4	0	1105.2	m864
PZA02203.1	8	52.4	0	1105.2	m865
PZA00793.2	8	52.7	0.3	1105.5	m866
PZA01960.1	8	53	0.3	1105.8	m867
PZA00379.2	8	53	0	1105.8	m868
PZA00717.15	8	53	0	1105.8	m869
PZA01257.1	8	53	0	1105.8	m870
PHM11114.7	8	53.4	0.4	1106.2	m871
PZA01470.1	8	53.9	0.5	1106.7	m872
PZA01301.1	8	54.7	0.8	1107.5	m873
PZA01363.2	8	54.7	0	1107.5	m874
PZA02522.1	8	54.8	0.1	1107.6	m875
PZA01297.1	8	54.8	0	1107.6	m876
PZA02683.1	8	56	1.2	1108.8	m877
PHM3978.104	8	57.5	1.5	1110.3	m878
PZA00908.2	8	57.5	0	1110.3	m879
PZA03135.1	8	57.7	0.2	1110.5	m880
PZA02019.1	8	58	0.3	1110.8	m881
PHM4134.8	8	59.7	1.7	1112.5	m882
PZA03579.1	8	59.7	0	1112.5	m883
PZA00739.1	8	59.7	0	1112.5	m884
PZA01972.14	8	61.3	1.6	1114.1	m885
PZA02566.1	8	61.5	0.2	1114.3	m886
PZA01072.1	8	61.9	0.4	1114.7	m887
PZA03012.7	8	62.3	0.4	1115.1	m888
PHM934.19	8	63.3	1	1116.1	m889
PZA02748.3	8	63.5	0.2	1116.3	m890
PZA03638.1	8	64.1	0.6	1116.9	m891
PZA03639.1	8	64.1	0	1116.9	m892
PZA03637.1	8	64.1	0	1116.9	m893
PHM3993.28	8	64.2	0.1	1117	m894
PZB02155.1	8	66.9	2.7	1119.7	m895
PZA01038.1	8	67.1	0.2	1119.9	m896
PHM10525.9/11	8	67.3	0.2	1120.1	m897
PZA00118.1/5	8	67.4	0.1	1120.2	m898
PZA03612.2/1	8	68	0.6	1120.8	m899
PZA01049.1	8	68	0	1120.8	m900
PHM5468.25	8	68	0	1120.8	m901
PZA01787.1	8	68	0	1120.8	m902
PHM14152.18	8	69	1	1121.8	m903
PZA02033.1	8	69.7	0.7	1122.5	m904
PHM4203.11	8	69.7	0	1122.5	m905
PZA00770.1	8	69.7	0	1122.5	m906
PHM448.23	8	69.8	0.1	1122.6	m907
PZA00766.1	8	69.8	0	1122.6	m908
PZA00090.1	8	70.6	0.8	1123.4	m909
PZA02011.1	8	71.6	1	1124.4	m910
PZA00429.1	8	74.3	2.7	1127.1	m911
PZA03651.1	8	76.1	1.8	1128.9	m912
PZA03650.1	8	76.1	0	1128.9	m913
PHM4757.14	8	80.2	4.1	1133	m914
PZA03182.5	8	80.8	0.6	1133.6	m915
PZA00951.1	8	81.6	0.8	1134.4	m916
PHM12749.13	8	82	0.4	1134.8	m917
PHM15278.6	8	82.3	0.3	1135.1	m918
PZA03698.1	8	82.4	0.1	1135.2	m919
PZA01741.1	8	82.6	0.2	1135.4	m920
PZA00838.2	8	87.3	4.7	1140.1	m921
PHM3465.6	8	88.2	0.9	1141	m922
PZA00706.16	8	88.5	0.3	1141.3	m923
PHM15623.10	8	88.5	0	1141.3	m924
PZB00811.1	8	89.5	1	1142.3	m925
PZA00675.1	8	91.3	1.8	1144.1	m926
PHM1834.47	8	92.1	0.8	1144.9	m927
PZA02746.2	8	94.1	2	1146.9	m928
PZA00460.3/8	8	95.6	1.5	1148.4	m929
PZA00362.1	8	96.5	0.9	1149.3	m930
PZA00020.5	8	98.2	1.7	1151	m931
PZA01316.1	8	99	0.8	1151.8	m932
PHM4786.9	8	100.3	1.3	1153.1	m933
PZA00904.1	8	103.7	3.4	1156.5	m934
PZA01964.29	8	106.9	3.2	1159.7	m935
PHM14046.9	8	117.5	10.6	1170.3	m936
PZA00189.23	8	119	1.5	1171.8	m937
PHM14104.23	8	123.2	4.2	1176	m938
PZA00760.1	8	125	1.8	1177.8	m939
PHM2749.10	8	127.4	2.4	1180.2	m940
PZA01290.1	8	127.9	0.5	1180.7	m941
PHM5019.59	8	127.9	0	1180.7	m942
PZA02281.3	8	128.4	0.5	1181.2	m943
PZA00071.2	8	129.8	1.4	1182.6	m944
PHM3925.79	9	0	-129.8	1182.6	m945
PZA00285.3	9	12.6	12.6	1195.2	m946
PZA01799.1/2	9	14.6	2	1197.2	m947
PHM1218.6	9	18.6	4	1201.2	m948
sh1.12/11	9	18.6	0	1201.2	m949
PZA01195.3	9	18.7	0.1	1201.3	m950
PZA00466.1	9	20.7	2	1203.3	m951
PZA01386.3	9	21	0.3	1203.6	m952
PZA02344.1	9	23.8	2.8	1206.4	m953
PHM5181.10	9	26.8	3	1209.4	m954
PZA02702.1	9	28.5	1.7	1211.1	m955
PZA03416.7	9	30.4	1.9	1213	m956
PHM9374.5	9	31.2	0.8	1213.8	m957
PZA00860.1	9	32.6	1.4	1215.2	m958
PZA03058.22/21	9	34.5	1.9	1217.1	m959
zb7.2	9	38.9	4.4	1221.5	m960
PZB01042.2	9	39.4	0.5	1222	m961
ZHD1.1	9	39.4	0	1222	m962
PZB00540.3	9	40	0.6	1222.6	m963
PZA01999.3	9	40	0	1222.6	m964
PZB00544.2	9	40	0	1222.6	m965
wx1.1	9	40	0	1222.6	m966
PZB00547.3	9	40	0	1222.6	m967
PZB01110.6	9	41.8	1.8	1224.4	m968
PZA02648.2	9	42.8	1	1225.4	m969
PZB00959.1	9	44.5	1.7	1227.1	m970
PZA00693.3	9	44.5	0	1227.1	m971
PZA03036.6	9	44.6	0.1	1227.2	m972
PZA02878.13	9	45.2	0.6	1227.8	m973
PZA03469.1	9	45.3	0.1	1227.9	m974
PZA00589.10	9	45.3	0	1227.9	m975
PZB00014.1	9	45.4	0.1	1228	m976
PZA03057.3	9	45.9	0.5	1228.5	m977
PZA00925.2	9	45.9	0	1228.5	m978
PZA01791.2	9	46.1	0.2	1228.7	m979
PZB00761.1	9	46.3	0.2	1228.9	m980
PZA01861.1	9	46.6	0.3	1229.2	m981
PZA01062.1	9	47	0.4	1229.6	m982
PZA02545.1	9	47	0	1229.6	m983
PZA03596.1	9	47.2	0.2	1229.8	m984
PZA00947.1	9	49.1	1.9	1231.7	m985
PZA01281.2	9	49.1	0	1231.7	m986
PZB01899.1	9	49.5	0.4	1232.1	m987
PZA00225.8	9	51.9	2.4	1234.5	m988
PZA00152.1	9	53.1	1.2	1235.7	m989
PZB01358.1	9	53.1	0	1235.7	m990
PZA00015.5	9	54	0.9	1236.6	m991
PZA03470.1	9	54.7	0.7	1237.3	m992
PZA03235.1	9	56.7	2	1239.3	m993
PZA02613.1	9	57.3	0.6	1239.9	m994
PZA02325.4	9	57.7	0.4	1240.3	m995
PZA01819.1	9	58.1	0.4	1240.7	m996
PZA00840.1	9	62	3.9	1244.6	m997
PZA00060.2	9	62.2	0.2	1244.8	m998
PZA00213.19	9	62.9	0.7	1245.5	m999
PHM3330.25	9	63.3	0.4	1245.9	m1000
PHM4905.6	9	64.3	1	1246.9	m1001
PZA01866.1	9	64.3	0	1246.9	m1002
PZA02397.1	9	64.5	0.2	1247.1	m1003
PZA02111.1	9	65.4	0.9	1248	m1004
PZA03670.1	9	65.5	0.1	1248.1	m1005
PZA03671.1	9	65.5	0	1248.1	m1006
PZA02235.14	9	67	1.5	1249.6	m1007
PZA01096.1	9	69.4	2.4	1252	m1008
PHM1766.1	9	74	4.6	1256.6	m1009
PZA02252.2	9	74.2	0.2	1256.8	m1010
PZA01369.1	9	85.6	11.4	1268.2	m1011
PHM816.29	9	87.3	1.7	1269.9	m1012
PHM11226.13	9	87.8	0.5	1270.4	m1013
PZB00221.3	9	87.9	0.1	1270.5	m1014
PZD00055.1	9	87.9	0	1270.5	m1015
PZA02197.1	9	88.4	0.5	1271	m1016
PZA00323.3	9	88.5	0.1	1271.1	m1017
PHM4604.18	9	89.3	0.8	1271.9	m1018
PZA01715.1/2	9	89.4	0.1	1272	m1019
PZA00511.3	9	89.8	0.4	1272.4	m1020
PZA02381.1	9	93.5	3.7	1276.1	m1021
PZA00912.2	9	94.8	1.3	1277.4	m1022
PHM4303.16	9	98.2	3.4	1280.8	m1023
PZA00832.1	9	101.2	3	1283.8	m1024
PHM15445.25	9	101.2	0	1283.8	m1025
PZA00708.3	9	103	1.8	1285.6	m1026
PHM1911.173	9	107.5	4.5	1290.1	m1027
PHM13681.12	9	107.6	0.1	1290.2	m1028
PZA03573.1	9	114.8	7.2	1297.4	m1029
PZA02554.1	10	0	-114.8	1297.4	m1030
PZA02221.20	10	0.2	0.2	1297.6	m1031
PZA01313.2	10	5.9	5.7	1303.3	m1032
PHM3631.47	10	8.9	3	1306.3	m1033
PZA02095.10	10	15.2	6.3	1312.6	m1034
PHM2828.83	10	21.3	6.1	1318.7	m1035
PHM3765.7	10	24	2.7	1321.4	m1036
PZA01883.2	10	24.8	0.8	1322.2	m1037
PZA01451.1	10	25	0.2	1322.4	m1038
PZB01301.5	10	26.8	1.8	1324.2	m1039
PHM15331.16	10	28.5	1.7	1325.9	m1040
PZA00463.3	10	31	2.5	1328.4	m1041
PZA01642.1	10	32.4	1.4	1329.8	m1042
PHM3896.9	10	32.4	0	1329.8	m1043
PZA02961.6	10	33.3	0.9	1330.7	m1044
PHM3922.32	10	33.8	0.5	1331.2	m1045
PZA00079.1	10	33.9	0.1	1331.3	m1046
PZA02470.2	10	33.9	0	1331.3	m1047
PZA02853.11	10	35.8	1.9	1333.2	m1048
PZD00033.3	10	36	0.2	1333.4	m1049
PZA03491.1	10	36.2	0.2	1333.6	m1050
PZA01597.1	10	36.5	0.3	1333.9	m1051
PZA00409.17	10	36.5	0	1333.9	m1052
PZA01677.1	10	36.9	0.4	1334.3	m1053
PZA02941.7	10	36.9	0	1334.3	m1054
PZA00933.3	10	36.9	0	1334.3	m1055
PHM2770.19	10	36.9	0	1334.3	m1056
PZA01877.2	10	38.6	1.7	1336	m1057
PZB00409.6	10	40.1	1.5	1337.5	m1058
PZA00337.4	10	40.6	0.5	1338	m1059
PHM12990.15	10	40.8	0.2	1338.2	m1060
PZA00814.1	10	41.1	0.3	1338.5	m1061
PZA01619.1	10	41.9	0.8	1339.3	m1062
PZA00048.1	10	42.9	1	1340.3	m1063
PZA00400.3	10	43	0.1	1340.4	m1064
PZA02398.2	10	43.4	0.4	1340.8	m1065
PHM537.22	10	43.4	0	1340.8	m1066
PHM12625.18	10	43.8	0.4	1341.2	m1067
PHM18195.6	10	43.8	0	1341.2	m1068
PZA00444.1	10	43.8	0	1341.2	m1069
PZA01292.1	10	44.3	0.5	1341.7	m1070
PZA01919.2	10	44.7	0.4	1342.1	m1071
PZA02128.3	10	44.8	0.1	1342.2	m1072
PZA01089.1	10	46.7	1.9	1344.1	m1073
PHM4341.42	10	46.7	0	1344.1	m1074
PZA02219.2	10	47.1	0.4	1344.5	m1075
PHM13687.14	10	47.1	0	1344.5	m1076
PZA01141.1	10	47.6	0.5	1345	m1077
PZA03713.1	10	48	0.4	1345.4	m1078
PZA03196.1	10	48.8	0.8	1346.2	m1079
PZA00866.2	10	49	0.2	1346.4	m1080
PZA01005.1	10	49.2	0.2	1346.6	m1081
PZA00647.9	10	52.2	3	1349.6	m1082
PZA01241.2	10	53.2	1	1350.6	m1083
PZA02320.1	10	56.1	2.9	1353.5	m1084
PZB01111.8	10	58.4	2.3	1355.8	m1085
PZA01456.2	10	61.6	3.2	1359	m1086
PHM18513.156	10	63	1.4	1360.4	m1087
PHM15868.56	10	64.5	1.5	1361.9	m1088
PZA02663.1	10	64.8	0.3	1362.2	m1089
PZA01995.2	10	69.2	4.4	1366.6	m1090
PZA03603.1	10	75.4	6.2	1372.8	m1091
PZA03605.1	10	75.4	0	1372.8	m1092
PZA03604.1	10	75.4	0	1372.8	m1093
PZA03606.1	10	75.4	0	1372.8	m1094
PZA03607.1	10	75.4	0	1372.8	m1095
PZA00130.9	10	80.8	5.4	1378.2	m1096
PZA02969.9	10	81.3	0.5	1378.7	m1097
PZA02049.1	10	81.6	0.3	1379	m1098
PZA00007.1	10	82.1	0.5	1379.5	m1099
PHM5435.25	10	82.2	0.1	1379.6	m1100
PZA01073.1	10	83.2	1	1380.6	m1101
PZA02167.2	10	85.3	2.1	1382.7	m1102
PZA01001.2	10	91	5.7	1388.4	m1103
PZA02578.1	10	91.2	0.2	1388.6	m1104
PZA00062.4	10	93.7	2.5	1391.1	m1105
PZA02527.2	10	101.9	8.2	1399.3	m1106
