# Supplementary material for: Resistance to Gray Leaf Spot of Maize: Genetic Architecture and Mechanisms Elucidated through Nested Association Mapping and Near-Isogenic Line Analysis
Source: PLoS Genet. 2015 Mar 12;11(3):e1005045. doi: 10.1371/journal.pgen.1005045 (PMC4357430; doi:10.1371/journal.pgen.1005045)
Supplement: S6 Table — (XLSX) [file pgen.1005045.s006.xlsx]

## Sheet: Sheet1
Parents	Marker	QTL	Change
B97	m32	qGLS1.02	-1.99138
CML103	m32	qGLS1.02	-0.5752
CML228	m32	qGLS1.02	0.107488
CML247	m32	qGLS1.02	-3.34725
CML277	m32	qGLS1.02	-1.91125
CML322	m32	qGLS1.02	-0.98342
CML333	m32	qGLS1.02	1.48959
CML52	m32	qGLS1.02	0.484107
CML69	m32	qGLS1.02	-0.37868
Hp301	m32	qGLS1.02	-2.8242
Il14H	m32	qGLS1.02	-1.73866
Ki11	m32	qGLS1.02	2.30575
Ki3	m32	qGLS1.02	-2.23735
Ky21	m32	qGLS1.02	-1.18555
M162W	m32	qGLS1.02	0.9957
M37W	m32	qGLS1.02	0.938977
Mo17	m32	qGLS1.02	0.731018
Mo18W	m32	qGLS1.02	2.10667
MS71	m32	qGLS1.02	-1.4279
NC350	m32	qGLS1.02	-1.61044
NC358	m32	qGLS1.02	-1.64205
Oh43	m32	qGLS1.02	0.721767
Oh7B	m32	qGLS1.02	6.10391
P39	m32	qGLS1.02	-0.45531
Tx303	m32	qGLS1.02	-1.89629
Tzi8	m32	qGLS1.02	-0.18522
B97	m63	qGLS1.04	-2.9871
CML103	m63	qGLS1.04	0.886378
CML228	m63	qGLS1.04	-2.47528
CML247	m63	qGLS1.04	-1.28009
CML277	m63	qGLS1.04	2.59782
CML322	m63	qGLS1.04	-0.78938
CML333	m63	qGLS1.04	0.220775
CML52	m63	qGLS1.04	-3.13463
CML69	m63	qGLS1.04	-2.05555
Hp301	m63	qGLS1.04	-4.39605
Il14H	m63	qGLS1.04	-2.49604
Ki11	m63	qGLS1.04	-0.5617
Ki3	m63	qGLS1.04	2.44577
Ky21	m63	qGLS1.04	-2.24865
M162W	m63	qGLS1.04	-0.35208
M37W	m63	qGLS1.04	-3.13164
Mo17	m63	qGLS1.04	-2.17259
Mo18W	m63	qGLS1.04	0.017925
MS71	m63	qGLS1.04	0.050919
NC350	m63	qGLS1.04	-3.36993
NC358	m63	qGLS1.04	-4.7312
Oh43	m63	qGLS1.04	-4.25807
Oh7B	m63	qGLS1.04	-3.43229
P39	m63	qGLS1.04	-1.04575
Tx303	m63	qGLS1.04	-3.6733
Tzi8	m63	qGLS1.04	-4.01729
B97	m85	qGLS1.06	0.794495
CML103	m85	qGLS1.06	-1.01341
CML228	m85	qGLS1.06	-0.16982
CML247	m85	qGLS1.06	-1.32969
CML277	m85	qGLS1.06	-11.0278
CML322	m85	qGLS1.06	-1.49768
CML333	m85	qGLS1.06	-1.0227
CML52	m85	qGLS1.06	-0.77998
CML69	m85	qGLS1.06	-1.09075
Hp301	m85	qGLS1.06	2.28647
Il14H	m85	qGLS1.06	3.07464
Ki11	m85	qGLS1.06	0.322419
Ki3	m85	qGLS1.06	-2.83251
Ky21	m85	qGLS1.06	-1.90797
M162W	m85	qGLS1.06	-1.75947
M37W	m85	qGLS1.06	-2.24976
Mo17	m85	qGLS1.06	-2.27129
Mo18W	m85	qGLS1.06	-2.80291
MS71	m85	qGLS1.06	-1.01379
NC350	m85	qGLS1.06	-3.15797
NC358	m85	qGLS1.06	-5.0131
Oh43	m85	qGLS1.06	0.261289
Oh7B	m85	qGLS1.06	-1.41185
P39	m85	qGLS1.06	-1.13415
Tx303	m85	qGLS1.06	1.37614
Tzi8	m85	qGLS1.06	-2.86545
B97	m208	qGLS2.03	-0.78012
CML103	m208	qGLS2.03	-3.30315
CML228	m208	qGLS2.03	-2.60469
CML247	m208	qGLS2.03	1.04839
CML277	m208	qGLS2.03	-4.22333
CML322	m208	qGLS2.03	1.28898
CML333	m208	qGLS2.03	-1.66222
CML52	m208	qGLS2.03	-1.11823
CML69	m208	qGLS2.03	1.289
Hp301	m208	qGLS2.03	1.33071
Il14H	m208	qGLS2.03	-5.71454
Ki11	m208	qGLS2.03	-1.42758
Ki3	m208	qGLS2.03	-1.7074
Ky21	m208	qGLS2.03	-1.893
M162W	m208	qGLS2.03	1.6539
M37W	m208	qGLS2.03	-1.52565
Mo17	m208	qGLS2.03	0.725203
Mo18W	m208	qGLS2.03	-0.94358
MS71	m208	qGLS2.03	0.95504
NC350	m208	qGLS2.03	-1.80186
NC358	m208	qGLS2.03	-3.22749
Oh43	m208	qGLS2.03	0.063933
Oh7B	m208	qGLS2.03	-0.45714
P39	m208	qGLS2.03	-0.11469
Tx303	m208	qGLS2.03	-2.4145
Tzi8	m208	qGLS2.03	1.92088
B97	m297	qGLS2.09	0.001366
CML103	m297	qGLS2.09	-3.92574
CML228	m297	qGLS2.09	-2.17304
CML247	m297	qGLS2.09	-0.75332
CML277	m297	qGLS2.09	0.390404
CML322	m297	qGLS2.09	-0.34074
CML333	m297	qGLS2.09	-5.14575
CML52	m297	qGLS2.09	-2.40725
CML69	m297	qGLS2.09	-5.14279
Hp301	m297	qGLS2.09	0.468846
Il14H	m297	qGLS2.09	1.07212
Ki11	m297	qGLS2.09	2.02087
Ki3	m297	qGLS2.09	2.3435
Ky21	m297	qGLS2.09	0.721112
M162W	m297	qGLS2.09	-0.49088
M37W	m297	qGLS2.09	0.001915
Mo17	m297	qGLS2.09	0.697563
Mo18W	m297	qGLS2.09	-0.11112
MS71	m297	qGLS2.09	-0.74916
NC350	m297	qGLS2.09	-6.92357
NC358	m297	qGLS2.09	-3.57361
Oh43	m297	qGLS2.09	0.850074
Oh7B	m297	qGLS2.09	-3.23007
P39	m297	qGLS2.09	1.31224
Tx303	m297	qGLS2.09	-1.66506
Tzi8	m297	qGLS2.09	-11.7202
B97	m372	qGLS3.06	-0.00465
CML103	m372	qGLS3.06	6.48912
CML228	m372	qGLS3.06	-1.23384
CML247	m372	qGLS3.06	-0.11969
CML277	m372	qGLS3.06	2.55459
CML322	m372	qGLS3.06	4.64889
CML333	m372	qGLS3.06	4.44982
CML52	m372	qGLS3.06	-0.31194
CML69	m372	qGLS3.06	-2.76623
Hp301	m372	qGLS3.06	-1.43036
Il14H	m372	qGLS3.06	6.98373
Ki11	m372	qGLS3.06	0.437809
Ki3	m372	qGLS3.06	2.97668
Ky21	m372	qGLS3.06	1.86742
M162W	m372	qGLS3.06	-1.2444
M37W	m372	qGLS3.06	0.668698
Mo17	m372	qGLS3.06	0.580019
Mo18W	m372	qGLS3.06	-0.26654
MS71	m372	qGLS3.06	3.78627
NC350	m372	qGLS3.06	-0.03102
NC358	m372	qGLS3.06	-1.54491
Oh43	m372	qGLS3.06	0.495229
Oh7B	m372	qGLS3.06	4.63733
P39	m372	qGLS3.06	3.94815
Tx303	m372	qGLS3.06	3.6653
Tzi8	m372	qGLS3.06	1.15941
B97	m480	qGLS4.05	-6.18975
CML103	m480	qGLS4.05	-2.96193
CML228	m480	qGLS4.05	1.1039
CML247	m480	qGLS4.05	-2.24885
CML277	m480	qGLS4.05	-4.86265
CML322	m480	qGLS4.05	-3.08974
CML333	m480	qGLS4.05	-1.90382
CML52	m480	qGLS4.05	-3.16909
CML69	m480	qGLS4.05	-2.93323
Hp301	m480	qGLS4.05	0.241541
Il14H	m480	qGLS4.05	-1.95638
Ki11	m480	qGLS4.05	5.08622
Ki3	m480	qGLS4.05	-5.57013
Ky21	m480	qGLS4.05	2.93502
M162W	m480	qGLS4.05	3.1721
M37W	m480	qGLS4.05	0.002916
Mo17	m480	qGLS4.05	0.258903
Mo18W	m480	qGLS4.05	-10.522
MS71	m480	qGLS4.05	-9.13458
NC350	m480	qGLS4.05	-3.62751
NC358	m480	qGLS4.05	-0.06723
Oh43	m480	qGLS4.05	0.887491
Oh7B	m480	qGLS4.05	-6.02439
P39	m480	qGLS4.05	-2.30226
Tx303	m480	qGLS4.05	-1.00029
Tzi8	m480	qGLS4.05	0.708954
B97	m557	qGLS5.01	-0.47132
CML103	m557	qGLS5.01	0.227801
CML228	m557	qGLS5.01	-4.69504
CML247	m557	qGLS5.01	-0.03378
CML277	m557	qGLS5.01	1.94246
CML322	m557	qGLS5.01	-1.46864
CML333	m557	qGLS5.01	-0.82104
CML52	m557	qGLS5.01	0.506282
CML69	m557	qGLS5.01	-0.99288
Hp301	m557	qGLS5.01	0.117596
Il14H	m557	qGLS5.01	-3.05478
Ki11	m557	qGLS5.01	2.29389
Ki3	m557	qGLS5.01	-6.91514
Ky21	m557	qGLS5.01	1.24875
M162W	m557	qGLS5.01	-1.71986
M37W	m557	qGLS5.01	-3.76198
Mo17	m557	qGLS5.01	1.30534
Mo18W	m557	qGLS5.01	0.806412
MS71	m557	qGLS5.01	1.10271
NC350	m557	qGLS5.01	-0.55845
NC358	m557	qGLS5.01	0.338973
Oh43	m557	qGLS5.01	-0.25812
Oh7B	m557	qGLS5.01	0.184521
P39	m557	qGLS5.01	0.572204
Tx303	m557	qGLS5.01	1.66555
Tzi8	m557	qGLS5.01	-2.4772
B97	m575	qGLS5.03	3.49356
CML103	m575	qGLS5.03	0.228473
CML228	m575	qGLS5.03	-1.37434
CML247	m575	qGLS5.03	-0.4778
CML277	m575	qGLS5.03	-1.10629
CML322	m575	qGLS5.03	2.78855
CML333	m575	qGLS5.03	-1.28578
CML52	m575	qGLS5.03	-1.01859
CML69	m575	qGLS5.03	-1.84493
Hp301	m575	qGLS5.03	-1.62111
Il14H	m575	qGLS5.03	4.48144
Ki11	m575	qGLS5.03	-0.52898
Ki3	m575	qGLS5.03	-3.41668
Ky21	m575	qGLS5.03	4.68231
M162W	m575	qGLS5.03	0.126939
M37W	m575	qGLS5.03	4.30021
Mo17	m575	qGLS5.03	-1.39511
Mo18W	m575	qGLS5.03	-0.8554
MS71	m575	qGLS5.03	1.49948
NC350	m575	qGLS5.03	-2.1229
NC358	m575	qGLS5.03	-3.65167
Oh43	m575	qGLS5.03	0.492211
Oh7B	m575	qGLS5.03	3.09732
P39	m575	qGLS5.03	-1.29339
Tx303	m575	qGLS5.03	-0.98793
Tzi8	m575	qGLS5.03	-0.11692
B97	m666	qGLS5.06	5.39063
CML103	m666	qGLS5.06	0.870201
CML228	m666	qGLS5.06	0.857161
CML247	m666	qGLS5.06	-1.41268
CML277	m666	qGLS5.06	1.36772
CML322	m666	qGLS5.06	0.105498
CML333	m666	qGLS5.06	2.34538
CML52	m666	qGLS5.06	1.03416
CML69	m666	qGLS5.06	-1.62683
Hp301	m666	qGLS5.06	2.78718
Il14H	m666	qGLS5.06	-1.97109
Ki11	m666	qGLS5.06	1.85194
Ki3	m666	qGLS5.06	2.69881
Ky21	m666	qGLS5.06	2.25584
M162W	m666	qGLS5.06	2.24609
M37W	m666	qGLS5.06	-0.78314
Mo17	m666	qGLS5.06	0.091101
Mo18W	m666	qGLS5.06	1.77092
MS71	m666	qGLS5.06	2.2356
NC350	m666	qGLS5.06	3.31431
NC358	m666	qGLS5.06	-0.24635
Oh43	m666	qGLS5.06	1.69127
Oh7B	m666	qGLS5.06	1.59559
P39	m666	qGLS5.06	3.23465
Tx303	m666	qGLS5.06	3.57657
Tzi8	m666	qGLS5.06	3.75005
B97	m704	qGLS6.02	2.05231
CML103	m704	qGLS6.02	2.10579
CML228	m704	qGLS6.02	-0.65418
CML247	m704	qGLS6.02	3.02902
CML277	m704	qGLS6.02	-1.25489
CML322	m704	qGLS6.02	0.79528
CML333	m704	qGLS6.02	-1.4337
CML52	m704	qGLS6.02	2.44883
CML69	m704	qGLS6.02	2.7912
Hp301	m704	qGLS6.02	2.62788
Il14H	m704	qGLS6.02	-2.04777
Ki11	m704	qGLS6.02	2.55779
Ki3	m704	qGLS6.02	0.341408
Ky21	m704	qGLS6.02	2.65655
M162W	m704	qGLS6.02	2.41869
M37W	m704	qGLS6.02	-4.86958
Mo17	m704	qGLS6.02	0.265272
Mo18W	m704	qGLS6.02	0.70896
MS71	m704	qGLS6.02	-3.96085
NC350	m704	qGLS6.02	2.42127
NC358	m704	qGLS6.02	1.91921
Oh43	m704	qGLS6.02	-0.82662
Oh7B	m704	qGLS6.02	2.77769
P39	m704	qGLS6.02	0.653352
Tx303	m704	qGLS6.02	-1.63709
Tzi8	m704	qGLS6.02	0.079568
B97	m731	qGLS6.05	0.530501
CML103	m731	qGLS6.05	-3.211
CML228	m731	qGLS6.05	-1.86773
CML247	m731	qGLS6.05	-1.3184
CML277	m731	qGLS6.05	-6.27982
CML322	m731	qGLS6.05	-2.47492
CML333	m731	qGLS6.05	1.60739
CML52	m731	qGLS6.05	-2.44047
CML69	m731	qGLS6.05	-2.25463
Hp301	m731	qGLS6.05	-1.3465
Il14H	m731	qGLS6.05	-1.15242
Ki11	m731	qGLS6.05	-1.88204
Ki3	m731	qGLS6.05	-1.29511
Ky21	m731	qGLS6.05	-2.87908
M162W	m731	qGLS6.05	-1.63998
M37W	m731	qGLS6.05	-0.96919
Mo17	m731	qGLS6.05	-1.04976
Mo18W	m731	qGLS6.05	-1.47711
MS71	m731	qGLS6.05	-2.48297
NC350	m731	qGLS6.05	-0.31533
NC358	m731	qGLS6.05	-0.45223
Oh43	m731	qGLS6.05	-1.86469
Oh7B	m731	qGLS6.05	-0.51917
P39	m731	qGLS6.05	-3.76732
Tx303	m731	qGLS6.05	-0.28385
Tzi8	m731	qGLS6.05	-2.92537
B97	m798	qGLS7.03	-3.56328
CML103	m798	qGLS7.03	-3.03845
CML228	m798	qGLS7.03	-3.33977
CML247	m798	qGLS7.03	-2.74692
CML277	m798	qGLS7.03	-3.0142
CML322	m798	qGLS7.03	-0.66413
CML333	m798	qGLS7.03	-1.17965
CML52	m798	qGLS7.03	-3.22923
CML69	m798	qGLS7.03	-3.25124
Hp301	m798	qGLS7.03	-1.71003
Il14H	m798	qGLS7.03	-3.45116
Ki11	m798	qGLS7.03	-2.97575
Ki3	m798	qGLS7.03	-4.12627
Ky21	m798	qGLS7.03	-4.62048
M162W	m798	qGLS7.03	-3.23746
M37W	m798	qGLS7.03	0.794719
Mo17	m798	qGLS7.03	1.85846
Mo18W	m798	qGLS7.03	-0.1713
MS71	m798	qGLS7.03	-1.42566
NC350	m798	qGLS7.03	-2.95002
NC358	m798	qGLS7.03	-6.08187
Oh43	m798	qGLS7.03	-1.5164
Oh7B	m798	qGLS7.03	-1.74515
P39	m798	qGLS7.03	-0.39194
Tx303	m798	qGLS7.03	-1.7994
Tzi8	m798	qGLS7.03	0.989255
B97	m872	qGLS8.03	-0.30179
CML103	m872	qGLS8.03	-2.04791
CML228	m872	qGLS8.03	-2.4337
CML247	m872	qGLS8.03	-0.30212
CML277	m872	qGLS8.03	-2.09568
CML322	m872	qGLS8.03	-0.39823
CML333	m872	qGLS8.03	0.465524
CML52	m872	qGLS8.03	-3.27091
CML69	m872	qGLS8.03	-0.4102
Hp301	m872	qGLS8.03	-1.33453
Il14H	m872	qGLS8.03	-2.71689
Ki11	m872	qGLS8.03	-2.79349
Ki3	m872	qGLS8.03	-4.59806
Ky21	m872	qGLS8.03	0.765713
M162W	m872	qGLS8.03	2.33295
M37W	m872	qGLS8.03	2.49856
Mo17	m872	qGLS8.03	-0.17021
Mo18W	m872	qGLS8.03	-3.25238
MS71	m872	qGLS8.03	2.3621
NC350	m872	qGLS8.03	-0.25654
NC358	m872	qGLS8.03	2.57893
Oh43	m872	qGLS8.03	-1.53225
Oh7B	m872	qGLS8.03	1.27313
P39	m872	qGLS8.03	-0.39499
Tx303	m872	qGLS8.03	1.40744
Tzi8	m872	qGLS8.03	-4.16601
B97	m912	qGLS8.06	2.36997
CML103	m912	qGLS8.06	3.02773
CML228	m912	qGLS8.06	-1.26094
CML247	m912	qGLS8.06	-0.01787
CML277	m912	qGLS8.06	1.90272
CML322	m912	qGLS8.06	2.376
CML333	m912	qGLS8.06	4.0751
CML52	m912	qGLS8.06	-0.90109
CML69	m912	qGLS8.06	1.02049
Hp301	m912	qGLS8.06	-0.41829
Il14H	m912	qGLS8.06	3.3276
Ki11	m912	qGLS8.06	-0.71389
Ki3	m912	qGLS8.06	-3.78796
Ky21	m912	qGLS8.06	-3.52949
M162W	m912	qGLS8.06	-1.51755
M37W	m912	qGLS8.06	1.27542
Mo17	m912	qGLS8.06	0.402511
Mo18W	m912	qGLS8.06	0.776735
MS71	m912	qGLS8.06	0.933779
NC350	m912	qGLS8.06	1.27762
NC358	m912	qGLS8.06	6.55862
Oh43	m912	qGLS8.06	-0.21774
Oh7B	m912	qGLS8.06	2.28075
P39	m912	qGLS8.06	1.46581
Tx303	m912	qGLS8.06	-0.39259
Tzi8	m912	qGLS8.06	0.620303
B97	m1089	qGLS10.06	-0.693
CML103	m1089	qGLS10.06	-1.04369
CML228	m1089	qGLS10.06	-3.90757
CML247	m1089	qGLS10.06	-2.03935
CML277	m1089	qGLS10.06	1.29137
CML322	m1089	qGLS10.06	0.751054
CML333	m1089	qGLS10.06	-1.20883
CML52	m1089	qGLS10.06	-4.10459
CML69	m1089	qGLS10.06	-0.76217
Hp301	m1089	qGLS10.06	2.07817
Il14H	m1089	qGLS10.06	-1.56952
Ki11	m1089	qGLS10.06	0.058682
Ki3	m1089	qGLS10.06	-1.60116
Ky21	m1089	qGLS10.06	-2.56752
M162W	m1089	qGLS10.06	0.525212
M37W	m1089	qGLS10.06	-1.72722
Mo17	m1089	qGLS10.06	-3.49556
Mo18W	m1089	qGLS10.06	-2.95536
MS71	m1089	qGLS10.06	-0.45794
NC350	m1089	qGLS10.06	-2.20869
NC358	m1089	qGLS10.06	0.258175
Oh43	m1089	qGLS10.06	-0.51047
Oh7B	m1089	qGLS10.06	-3.75584
P39	m1089	qGLS10.06	-1.82588
Tx303	m1089	qGLS10.06	-1.77293
Tzi8	m1089	qGLS10.06	0.130722
