# Supplementary material for: Resistance to Gray Leaf Spot of Maize: Genetic Architecture and Mechanisms Elucidated through Nested Association Mapping and Near-Isogenic Line Analysis
Source: PLoS Genet. 2015 Mar 12;11(3):e1005045. doi: 10.1371/journal.pgen.1005045 (PMC4357430; doi:10.1371/journal.pgen.1005045)
Supplement: S7 Table — (XLSX) [file pgen.1005045.s007.xlsx]

## Sheet: Sheet1
AUDPC	m70	Type	11PR	12GH Well	Sig HIFs	09JH	JH Row	Lattice sq	Row	Col	Treat	seed_source	Plate #	Plate Number	Plate Letter	Plate ID	pedigree	Random	Block	ID	CT CR1 14Dec12	Block Means	CT UBQ 14Dec12	Block Means	2^-ΔΔCT (ind PCR)	(block means)	384 Well (CR1)	384 (UBQ)
37.625	B73	T	521	F	10JH0335	09JH0002_004s	10JH0335	7	4	5	22	09PR0306_004	6	4	B	B4	(B73?CML228)S6	0.010324	1	1	37.68	39.0958	26.839	27.7329	0.000545172	0.00037969	A13	I13
37.625	B73	T	521	F	10JH0335	09JH0002_004s	10JH0335	7	4	5	22	09PR0306_004	6	4	B	B4	(B73?CML228)S6	0.010324	1	1	36.976		27.243		0.0011751		A14	I14		2^-ΔΔCT	B73	CB73	CCML228	CML228
37.625	B73	T	521	F	10JH0335	09JH0002_004s	10JH0335	7	4	5	22	09PR0306_004	6	4	B	B4	(B73?CML228)S6	0.010324	1	1	36.644		26.989		0.00124038		B14	J14		Block 1	0.000217387	1.1071e-06	1.9889e-05	0.000416679
37.625	B73	T	521	F	10JH0335	09JH0002_004s	10JH0335	7	4	5	22	09PR0306_004	6	4	B	B4	(B73?CML228)S6	0.343427	1	2	40.917		27.139		7.11883e-05		A15	I15		Block 2	0.000363747	1.65338e-05	4.0758e-05	0.00119233
37.625	B73	T	521	F	10JH0335	09JH0002_004s	10JH0335	7	4	5	22	09PR0306_004	6	4	B	B4	(B73?CML228)S6	0.343427	1	2	39.358		27.659		0.000300781		B15	J15		Block 3	0.00037969	0.00036769	0.000194837	0.00150352
37.625	B73	T	521	F	10JH0335	09JH0002_004s	10JH0335	7	4	5	22	09PR0306_004	6	4	B	B4	(B73?CML228)S6	0.343427	1	2	39.143		28.01		0.000445279		B16	J16		Block 4	0.000384309	0.000513624	0.000232793	0.00152486
37.625	B73	T	523	H	10JH0435	09JH0002_004s	10JH0435	7	5	5	23	09PR0307_007	6	5	A	A5	(B73?CML228)S6	0.808979	1	4	41.38		27.76		7.94276e-05		A19	I19
37.625	B73	T	523	H	10JH0435	09JH0002_004s	10JH0435	7	5	5	23	09PR0307_007	6	5	A	A5	(B73?CML228)S6	0.808979	1	4	41.185		29.149		0.000238124		A20	I20		2^-ΔΔCT	Mean	Standard Error
37.625	B73	T	523	H	10JH0435	09JH0002_004s	10JH0435	7	5	5	23	09PR0307_007	6	5	A	A5	(B73?CML228)S6	0.808979	1	4	38.579		28.808		0.00114455		B20	J20		CB73	0.000224739	0.000128209
37.625	B73	T	523	H	10JH0435	09JH0002_004s	10JH0435	7	5	5	23	09PR0307_007	6	5	A	A5	(B73?CML228)S6	0.174388	2	7	40.464	39.0463	26.817	26.8789	7.79549e-05	0.000217387	D14	L14		CCML228	0.000122069	5.37022e-05
37.625	B73	T	523	H	10JH0435	09JH0002_004s	10JH0435	7	5	5	23	09PR0307_007	6	5	A	A5	(B73?CML228)S6	0.174388	2	7	38.484		26.325		0.000218663		C13	K13		B73 Allele	0.000336283	3.9876e-05
37.625	B73	T	523	H	10JH0435	09JH0002_004s	10JH0435	7	5	5	23	09PR0307_007	6	5	A	A5	(B73?CML228)S6	0.174388	2	7	37.911		26.689		0.000418641		C14	K14		CML228 Allele	0.00115935	0.000258955
37.625	B73	T	521	F	10JH0335	09JH0002_004s	10JH0335	7	4	5	22	09PR0306_004	6	4	B	B4	(B73?CML228)S6	0.485072	2	10	39.714		28.52		0.000426845		D20	L20
37.625	B73	T	521	F	10JH0335	09JH0002_004s	10JH0335	7	4	5	22	09PR0306_004	6	4	B	B4	(B73?CML228)S6	0.485072	2	10	37.206		27.592		0.00127614		D19	L19
37.625	B73	T	521	F	10JH0335	09JH0002_004s	10JH0335	7	4	5	22	09PR0306_004	6	4	B	B4	(B73?CML228)S6	0.485072	2	10	36.23		26.777		0.0014268		C19	K19
37.625	B73	T	521	F	10JH0335	09JH0002_004s	10JH0335	7	4	5	22	09PR0306_004	6	4	B	B4	(B73?CML228)S6	0.552284	2	11	41.28		25.759		2.12674e-05		C21	K21
37.625	B73	T	521	F	10JH0335	09JH0002_004s	10JH0335	7	4	5	22	09PR0306_004	6	4	B	B4	(B73?CML228)S6	0.552284	2	11	40.564		26.587		6.2016e-05		D22	L22
37.625	B73	T	521	F	10JH0335	09JH0002_004s	10JH0335	7	4	5	22	09PR0306_004	6	4	B	B4	(B73?CML228)S6	0.552284	2	11	39.564		26.844		0.000148217		C22	K22
37.625	B73	T	523	H	10JH0435	09JH0002_004s	10JH0435	7	5	5	23	09PR0307_007	6	5	A	A5	(B73?CML228)S6	0.246662	3	14	40.489	39.8377	27.761	28.4922	0.000147398	0.000384309	F15	N15
37.625	B73	T	523	H	10JH0435	09JH0002_004s	10JH0435	7	5	5	23	09PR0307_007	6	5	A	A5	(B73?CML228)S6	0.246662	3	14	39.742		27.922		0.000276583		F16	N16
37.625	B73	T	523	H	10JH0435	09JH0002_004s	10JH0435	7	5	5	23	09PR0307_007	6	5	A	A5	(B73?CML228)S6	0.246662	3	14	39.332		27.713		0.00031793		E15	M15
37.625	B73	T	521	F	10JH0335	09JH0002_004s	10JH0335	7	4	5	22	09PR0306_004	6	4	B	B4	(B73?CML228)S6	0.658328	3	17	40.107		27.999		0.000226532		E22	M22
37.625	B73	T	521	F	10JH0335	09JH0002_004s	10JH0335	7	4	5	22	09PR0306_004	6	4	B	B4	(B73?CML228)S6	0.658328	3	17	37.58		27.005		0.000655552		E21	M21
37.625	B73	T	521	F	10JH0335	09JH0002_004s	10JH0335	7	4	5	22	09PR0306_004	6	4	B	B4	(B73?CML228)S6	0.658328	3	17	37.919		27.347		0.000656918		F21	N21
37.625	B73	T	523	H	10JH0435	09JH0002_004s	10JH0435	7	5	5	23	09PR0307_007	6	5	A	A5	(B73?CML228)S6	0.996759	3	18	42.752		30.586		0.000217605		E23	M23
37.625	B73	T	523	H	10JH0435	09JH0002_004s	10JH0435	7	5	5	23	09PR0307_007	6	5	A	A5	(B73?CML228)S6	0.996759	3	18	41.082		30.291		0.000564398		F23	N23
37.625	B73	T	523	H	10JH0435	09JH0002_004s	10JH0435	7	5	5	23	09PR0307_007	6	5	A	A5	(B73?CML228)S6	0.996759	3	18	39.536		29.806		0.00117755		F24	N24
37.625	B73	T	521	F	10JH0335	09JH0002_004s	10JH0335	7	4	5	22	09PR0306_004	6	4	B	B4	(B73?CML228)S6	0.00782653	4	19	40.914	38.8882	28.533	27.4634	0.000187477	0.000363747	H13	P13
37.625	B73	T	521	F	10JH0335	09JH0002_004s	10JH0335	7	4	5	22	09PR0306_004	6	4	B	B4	(B73?CML228)S6	0.00782653	4	19	37.885		29.048		0.00218675		G14	O14
37.625	B73	T	521	F	10JH0335	09JH0002_004s	10JH0335	7	4	5	22	09PR0306_004	6	4	B	B4	(B73?CML228)S6	0.00782653	4	19	35.775		27.936		0.00436743		G13	O13
37.625	B73	T	523	H	10JH0435	09JH0002_004s	10JH0435	7	5	5	23	09PR0307_007	6	5	A	A5	(B73?CML228)S6	0.528632	4	22	39.513		25.92		8.09281e-05		G19	O19
37.625	B73	T	523	H	10JH0435	09JH0002_004s	10JH0435	7	5	5	23	09PR0307_007	6	5	A	A5	(B73?CML228)S6	0.528632	4	22	39.93		26.781		0.000110092		H19	P19
37.625	B73	T	523	H	10JH0435	09JH0002_004s	10JH0435	7	5	5	23	09PR0307_007	6	5	A	A5	(B73?CML228)S6	0.528632	4	22	39.761		27.32		0.00017984		G20	O20
37.625	B73	T	523	H	10JH0435	09JH0002_004s	10JH0435	7	5	5	23	09PR0307_007	6	5	A	A5	(B73?CML228)S6	0.807724	4	24	40.272		26.629		7.81714e-05		G23	O23
37.625	B73	T	523	H	10JH0435	09JH0002_004s	10JH0435	7	5	5	23	09PR0307_007	6	5	A	A5	(B73?CML228)S6	0.807724	4	24	39.076		27.802		0.00040382		G24	O24
37.625	B73	T	523	H	10JH0435	09JH0002_004s	10JH0435	7	5	5	23	09PR0307_007	6	5	A	A5	(B73?CML228)S6	0.807724	4	24	36.868		27.202		0.00123096		H23	P23
37.625	CB73	C	521	F	10JH0335	09JH0002_004s	10JH0335	7	4	5	22	09PR0306_004	6	4	B	B4	(B73?CML228)S6	0.010324	1	1	37.469	45.3996	26.192	29.5153	0.000402981	1.65338e-05	A1	I1
37.625	CB73	C	521	F	10JH0335	09JH0002_004s	10JH0335	7	4	5	22	09PR0306_004	6	4	B	B4	(B73?CML228)S6	0.010324	1	1	36.228		26.524		0.00119896		B1	J1
37.625	CB73	C	521	F	10JH0335	09JH0002_004s	10JH0335	7	4	5	22	09PR0306_004	6	4	B	B4	(B73?CML228)S6	0.010324	1	1	34.667		26.98		0.00485269		B2	J2
37.625	CB73	C	521	F	10JH0335	09JH0002_004s	10JH0335	7	4	5	22	09PR0306_004	6	4	B	B4	(B73?CML228)S6	0.343427	1	2	55.867		31.917		6.17066e-08		A4	I4
37.625	CB73	C	521	F	10JH0335	09JH0002_004s	10JH0335	7	4	5	22	09PR0306_004	6	4	B	B4	(B73?CML228)S6	0.343427	1	2	52.629		31.122		3.35542e-07		B3	J3
37.625	CB73	C	521	F	10JH0335	09JH0002_004s	10JH0335	7	4	5	22	09PR0306_004	6	4	B	B4	(B73?CML228)S6	0.343427	1	2	51.983		31.211		5.58476e-07		A3	I3
37.625	CB73	C	523	H	10JH0435	09JH0002_004s	10JH0435	7	5	5	23	09PR0307_007	6	5	A	A5	(B73?CML228)S6	0.808979	1	4	49.284		31.113		3.38832e-06		B8	J8
37.625	CB73	C	523	H	10JH0435	09JH0002_004s	10JH0435	7	5	5	23	09PR0307_007	6	5	A	A5	(B73?CML228)S6	0.808979	1	4	46.265		29.522		9.11706e-06		A7	I7
37.625	CB73	C	523	H	10JH0435	09JH0002_004s	10JH0435	7	5	5	23	09PR0307_007	6	5	A	A5	(B73?CML228)S6	0.808979	1	4	44.204		31.057		0.000110245		A8	I8
37.625	CB73	C	523	H	10JH0435	09JH0002_004s	10JH0435	7	5	5	23	09PR0307_007	6	5	A	A5	(B73?CML228)S6	0.174388	2	7	39.744	38.4512	27.939	27.5242	0.000279474	0.000513624	D2	L2
37.625	CB73	C	523	H	10JH0435	09JH0002_004s	10JH0435	7	5	5	23	09PR0307_007	6	5	A	A5	(B73?CML228)S6	0.174388	2	7	38.922		27.498		0.000363943		D1	L1
37.625	CB73	C	523	H	10JH0435	09JH0002_004s	10JH0435	7	5	5	23	09PR0307_007	6	5	A	A5	(B73?CML228)S6	0.174388	2	7	37.833		27.188		0.000624504		C1	K1
37.625	CB73	C	521	F	10JH0335	09JH0002_004s	10JH0335	7	4	5	22	09PR0306_004	6	4	B	B4	(B73?CML228)S6	0.485072	2	10	39.831		27.85		0.000247377		D7	L7
37.625	CB73	C	521	F	10JH0335	09JH0002_004s	10JH0335	7	4	5	22	09PR0306_004	6	4	B	B4	(B73?CML228)S6	0.485072	2	10	37.42		27.787		0.00125944		C7	K7
37.625	CB73	C	521	F	10JH0335	09JH0002_004s	10JH0335	7	4	5	22	09PR0306_004	6	4	B	B4	(B73?CML228)S6	0.485072	2	10	37.883		28.55		0.00155055		D8	L8
37.625	CB73	C	521	F	10JH0335	09JH0002_004s	10JH0335	7	4	5	22	09PR0306_004	6	4	B	B4	(B73?CML228)S6	0.552284	2	11	38.517		26.858		0.000309237		C9	K9
37.625	CB73	C	521	F	10JH0335	09JH0002_004s	10JH0335	7	4	5	22	09PR0306_004	6	4	B	B4	(B73?CML228)S6	0.552284	2	11	38.161		27.229		0.000511847		C10	K10
37.625	CB73	C	521	F	10JH0335	09JH0002_004s	10JH0335	7	4	5	22	09PR0306_004	6	4	B	B4	(B73?CML228)S6	0.552284	2	11	37.75		26.819		0.000512202		D10	L10
37.625	CB73	C	523	H	10JH0435	09JH0002_004s	10JH0435	7	5	5	23	09PR0307_007	6	5	A	A5	(B73?CML228)S6	0.246662	3	14	39.655	39.7633	27.93	28.3541	0.000295409	0.00036769	E3	M3
37.625	CB73	C	523	H	10JH0435	09JH0002_004s	10JH0435	7	5	5	23	09PR0307_007	6	5	A	A5	(B73?CML228)S6	0.246662	3	14	37.711		27.216		0.000692932		F3	N3
37.625	CB73	C	523	H	10JH0435	09JH0002_004s	10JH0435	7	5	5	23	09PR0307_007	6	5	A	A5	(B73?CML228)S6	0.246662	3	14	36.402		27.508		0.00210203		F4	N4
37.625	CB73	C	521	F	10JH0335	09JH0002_004s	10JH0335	7	4	5	22	09PR0306_004	6	4	B	B4	(B73?CML228)S6	0.658328	3	17	40.999		28.604		0.000185666		F9	N9
37.625	CB73	C	521	F	10JH0335	09JH0002_004s	10JH0335	7	4	5	22	09PR0306_004	6	4	B	B4	(B73?CML228)S6	0.658328	3	17	40.228		29.435		0.000563615		E10	M10
37.625	CB73	C	521	F	10JH0335	09JH0002_004s	10JH0335	7	4	5	22	09PR0306_004	6	4	B	B4	(B73?CML228)S6	0.658328	3	17	37.515		28.679		0.00218826		F10	N10
37.625	CB73	C	523	H	10JH0435	09JH0002_004s	10JH0435	7	5	5	23	09PR0307_007	6	5	A	A5	(B73?CML228)S6	0.996759	3	18	43.142		28.869		5.05125e-05		E12	M12
37.625	CB73	C	523	H	10JH0435	09JH0002_004s	10JH0435	7	5	5	23	09PR0307_007	6	5	A	A5	(B73?CML228)S6	0.996759	3	18	41.049		28.168		0.000132566		F11	N11
37.625	CB73	C	523	H	10JH0435	09JH0002_004s	10JH0435	7	5	5	23	09PR0307_007	6	5	A	A5	(B73?CML228)S6	0.996759	3	18	41.169		28.778		0.000186182		F12	N12
37.625	CB73	C	521	F	10JH0335	09JH0002_004s	10JH0335	7	4	5	22	09PR0306_004	6	4	B	B4	(B73?CML228)S6	0.00782653	4	19	55.829	50.1492	31	30.3644	3.35526e-08	1.1071e-06	G1	O1
37.625	CB73	C	521	F	10JH0335	09JH0002_004s	10JH0335	7	4	5	22	09PR0306_004	6	4	B	B4	(B73?CML228)S6	0.00782653	4	19	56.581		31.762		3.37859e-08		H1	P1
37.625	CB73	C	521	F	10JH0335	09JH0002_004s	10JH0335	7	4	5	22	09PR0306_004	6	4	B	B4	(B73?CML228)S6	0.00782653	4	19	48.89		31.276		4.98491e-06		H2	P2
37.625	CB73	C	523	H	10JH0435	09JH0002_004s	10JH0435	7	5	5	23	09PR0307_007	6	5	A	A5	(B73?CML228)S6	0.528632	4	22	59.943		32.431		5.22471e-09		G7	O7
37.625	CB73	C	523	H	10JH0435	09JH0002_004s	10JH0435	7	5	5	23	09PR0307_007	6	5	A	A5	(B73?CML228)S6	0.528632	4	22	58.723		33.021		1.83201e-08		H7	P7
37.625	CB73	C	523	H	10JH0435	09JH0002_004s	10JH0435	7	5	5	23	09PR0307_007	6	5	A	A5	(B73?CML228)S6	0.528632	4	22	53.195		35.264		4.00158e-06		G8	O8
37.625	CB73	C	523	H	10JH0435	09JH0002_004s	10JH0435	7	5	5	23	09PR0307_007	6	5	A	A5	(B73?CML228)S6	0.807724	4	24	40.526		26.491		5.95722e-05		H12	P12
37.625	CB73	C	523	H	10JH0435	09JH0002_004s	10JH0435	7	5	5	23	09PR0307_007	6	5	A	A5	(B73?CML228)S6	0.807724	4	24	38.884		25.998		0.000132108		G11	O11
37.625	CB73	C	523	H	10JH0435	09JH0002_004s	10JH0435	7	5	5	23	09PR0307_007	6	5	A	A5	(B73?CML228)S6	0.807724	4	24	38.772		26.037		0.000146684		H11	P11
32.375	CCML228	C	518	D	10JH0131	09JH0002_004s	10JH0131	7	2	1	15	09PR0307_001	6	1	H	H1	(B73?CML228)S6	0.437567	1	3	51.832	40.7962	32.051	28.4708	1.11001e-06	0.000194837	A5	I5
32.375	CCML228	C	518	D	10JH0131	09JH0002_004s	10JH0131	7	2	1	15	09PR0307_001	6	1	H	H1	(B73?CML228)S6	0.437567	1	3	48.552		31.351		6.63718e-06		A6	I6
32.375	CCML228	C	518	D	10JH0131	09JH0002_004s	10JH0131	7	2	1	15	09PR0307_001	6	1	H	H1	(B73?CML228)S6	0.437567	1	3	45.133		31.667		8.83752e-05		B6	J6
32.375	CCML228	C	522	G	10JH0336	09JH0002_004s	10JH0336	7	4	6	16	09PR0307_009	6	4	C	C4	(B73?CML228)S6	0.827432	1	5	35.87		25.062		0.000557787		A9	I9
32.375	CCML228	C	522	G	10JH0336	09JH0002_004s	10JH0336	7	4	6	16	09PR0307_009	6	4	C	C4	(B73?CML228)S6	0.827432	1	5	36.142		26.243		0.00104738		B10	J10
32.375	CCML228	C	522	G	10JH0336	09JH0002_004s	10JH0336	7	4	6	16	09PR0307_009	6	4	C	C4	(B73?CML228)S6	0.827432	1	5	34.322		25.481		0.00218069		B9	J9
34.125	CCML228	C	519	E	10JH0133	09JH0002_004s	10JH0133	7	2	3	4	09PR0305_002	6	2	B	B2	(B73?CML228)S6	0.856348	1	6	39.515		28.136		0.000375474		B11	J11
34.125	CCML228	C	519	E	10JH0133	09JH0002_004s	10JH0133	7	2	3	4	09PR0305_002	6	2	B	B2	(B73?CML228)S6	0.856348	1	6	38.962		27.619		0.00038496		A11	I11
34.125	CCML228	C	519	E	10JH0133	09JH0002_004s	10JH0133	7	2	3	4	09PR0305_002	6	2	B	B2	(B73?CML228)S6	0.856348	1	6	36.838		28.627		0.00337476		A12	I12
34.125	CCML228	C	519	E	10JH0133	09JH0002_004s	10JH0133	7	2	3	4	09PR0305_002	6	2	B	B2	(B73?CML228)S6	0.220322	2	8	59.882	43.6524	30.601	28.0348	1.53299e-09	1.9889e-05	C3	K3
34.125	CCML228	C	519	E	10JH0133	09JH0002_004s	10JH0133	7	2	3	4	09PR0305_002	6	2	B	B2	(B73?CML228)S6	0.220322	2	8	52.201		30.165		2.32543e-07		C4	K4
34.125	CCML228	C	519	E	10JH0133	09JH0002_004s	10JH0133	7	2	3	4	09PR0305_002	6	2	B	B2	(B73?CML228)S6	0.220322	2	8	50.803		30.106		5.88277e-07		D4	L4
32.375	CCML228	C	522	G	10JH0336	09JH0002_004s	10JH0336	7	4	6	16	09PR0307_009	6	4	C	C4	(B73?CML228)S6	0.361699	2	9	38.408		25.819		0.000162305		C5	K5
32.375	CCML228	C	522	G	10JH0336	09JH0002_004s	10JH0336	7	4	6	16	09PR0307_009	6	4	C	C4	(B73?CML228)S6	0.361699	2	9	36.107		26.941		0.00174084		C6	K6
32.375	CCML228	C	522	G	10JH0336	09JH0002_004s	10JH0336	7	4	6	16	09PR0307_009	6	4	C	C4	(B73?CML228)S6	0.361699	2	9	35.084		26.196		0.00211079		D5	L5
32.375	CCML228	C	518	D	10JH0131	09JH0002_004s	10JH0131	7	2	1	15	09PR0307_001	6	1	H	H1	(B73?CML228)S6	0.929599	2	12	41.658		27.129		4.22995e-05		D11	L11
32.375	CCML228	C	518	D	10JH0131	09JH0002_004s	10JH0131	7	2	1	15	09PR0307_001	6	1	H	H1	(B73?CML228)S6	0.929599	2	12	39.431		26.882		0.000166869		C11	K11
32.375	CCML228	C	518	D	10JH0131	09JH0002_004s	10JH0131	7	2	1	15	09PR0307_001	6	1	H	H1	(B73?CML228)S6	0.929599	2	12	39.298		28.474		0.000551635		C12	K12
34.125	CCML228	C	519	E	10JH0133	09JH0002_004s	10JH0133	7	2	3	4	09PR0305_002	6	2	B	B2	(B73?CML228)S6	0.0750539	3	13	42.554	41.0236	27.699	28.9549	3.37442e-05	0.000232793	F1	N1
34.125	CCML228	C	519	E	10JH0133	09JH0002_004s	10JH0133	7	2	3	4	09PR0305_002	6	2	B	B2	(B73?CML228)S6	0.0750539	3	13	39.268		27.75		0.000340986		F2	N2
34.125	CCML228	C	519	E	10JH0133	09JH0002_004s	10JH0133	7	2	3	4	09PR0305_002	6	2	B	B2	(B73?CML228)S6	0.0750539	3	13	38.315		27.378		0.000510077		E1	M1
32.375	CCML228	C	518	D	10JH0131	09JH0002_004s	10JH0131	7	2	1	15	09PR0307_001	6	1	H	H1	(B73?CML228)S6	0.616729	3	15	41.264		27.784		8.75217e-05		E5	M5
32.375	CCML228	C	518	D	10JH0131	09JH0002_004s	10JH0131	7	2	1	15	09PR0307_001	6	1	H	H1	(B73?CML228)S6	0.616729	3	15	41.398		28.889		0.00017156		E6	M6
32.375	CCML228	C	518	D	10JH0131	09JH0002_004s	10JH0131	7	2	1	15	09PR0307_001	6	1	H	H1	(B73?CML228)S6	0.616729	3	15	39.11		28.568		0.000670721		F5	N5
32.375	CCML228	C	522	G	10JH0336	09JH0002_004s	10JH0336	7	4	6	16	09PR0307_009	6	4	C	C4	(B73?CML228)S6	0.622649	3	16	42.95		29.719		0.000104009		E7	M7
32.375	CCML228	C	522	G	10JH0336	09JH0002_004s	10JH0336	7	4	6	16	09PR0307_009	6	4	C	C4	(B73?CML228)S6	0.622649	3	16	43.866		31.521		0.000192214		F8	N8
32.375	CCML228	C	522	G	10JH0336	09JH0002_004s	10JH0336	7	4	6	16	09PR0307_009	6	4	C	C4	(B73?CML228)S6	0.622649	3	16	40.487		31.286		0.00169912		E8	M8
32.375	CCML228	C	518	D	10JH0131	09JH0002_004s	10JH0131	7	2	1	15	09PR0307_001	6	1	H	H1	(B73?CML228)S6	0.337604	4	20	46.597	42.9698	28.563	28.3872	3.72585e-06	4.0758e-05	G3	O3
32.375	CCML228	C	518	D	10JH0131	09JH0002_004s	10JH0131	7	2	1	15	09PR0307_001	6	1	H	H1	(B73?CML228)S6	0.337604	4	20	44.318		27.748		1.02786e-05		H3	P3
32.375	CCML228	C	518	D	10JH0131	09JH0002_004s	10JH0131	7	2	1	15	09PR0307_001	6	1	H	H1	(B73?CML228)S6	0.337604	4	20	42.555		28.161		4.64487e-05		G4	O4
34.125	CCML228	C	519	E	10JH0133	09JH0002_004s	10JH0133	7	2	3	4	09PR0305_002	6	2	B	B2	(B73?CML228)S6	0.373658	4	21	47.007		28.658		2.99503e-06		G6	O6
34.125	CCML228	C	519	E	10JH0133	09JH0002_004s	10JH0133	7	2	3	4	09PR0305_002	6	2	B	B2	(B73?CML228)S6	0.373658	4	21	45.189		27.521		4.80178e-06		G5	O5
34.125	CCML228	C	519	E	10JH0133	09JH0002_004s	10JH0133	7	2	3	4	09PR0305_002	6	2	B	B2	(B73?CML228)S6	0.373658	4	21	40.69		27.957		0.000146888		H5	P5
32.375	CCML228	C	522	G	10JH0336	09JH0002_004s	10JH0336	7	4	6	16	09PR0307_009	6	4	C	C4	(B73?CML228)S6	0.755119	4	23	41.45		28.878		0.000164229		G10	O10
32.375	CCML228	C	522	G	10JH0336	09JH0002_004s	10JH0336	7	4	6	16	09PR0307_009	6	4	C	C4	(B73?CML228)S6	0.755119	4	23	40.303		28.893		0.000367491		H9	P9
32.375	CCML228	C	522	G	10JH0336	09JH0002_004s	10JH0336	7	4	6	16	09PR0307_009	6	4	C	C4	(B73?CML228)S6	0.755119	4	23	38.619		29.106		0.00136868		G9	O9
32.375	CML228	T	518	D	10JH0131	09JH0002_004s	10JH0131	7	2	1	15	09PR0307_001	6	1	H	H1	(B73?CML228)S6	0.437567	1	3	36.843	37.0869	26.196	27.3749	0.00062364	0.00119233	A17	I17
32.375	CML228	T	518	D	10JH0131	09JH0002_004s	10JH0131	7	2	1	15	09PR0307_001	6	1	H	H1	(B73?CML228)S6	0.437567	1	3	37.139		26.712		0.000726374		A18	I18
32.375	CML228	T	518	D	10JH0131	09JH0002_004s	10JH0131	7	2	1	15	09PR0307_001	6	1	H	H1	(B73?CML228)S6	0.437567	1	3	36.553		26.979		0.00131201		B18	J18
32.375	CML228	T	522	G	10JH0336	09JH0002_004s	10JH0336	7	4	6	16	09PR0307_009	6	4	C	C4	(B73?CML228)S6	0.827432	1	5	36.976		26.93		0.000945915		A22	I22
32.375	CML228	T	522	G	10JH0336	09JH0002_004s	10JH0336	7	4	6	16	09PR0307_009	6	4	C	C4	(B73?CML228)S6	0.827432	1	5	36.638		27.072		0.00131931		B22	J22
32.375	CML228	T	522	G	10JH0336	09JH0002_004s	10JH0336	7	4	6	16	09PR0307_009	6	4	C	C4	(B73?CML228)S6	0.827432	1	5	36.392		26.976		0.00146387		B21	J21
34.125	CML228	T	519	E	10JH0133	09JH0002_004s	10JH0133	7	2	3	4	09PR0305_002	6	2	B	B2	(B73?CML228)S6	0.856348	1	6	38.313		28.933		0.00150086		B24	J24
34.125	CML228	T	519	E	10JH0133	09JH0002_004s	10JH0133	7	2	3	4	09PR0305_002	6	2	B	B2	(B73?CML228)S6	0.856348	1	6	37.767		28.449		0.00156676		B23	J23
34.125	CML228	T	519	E	10JH0133	09JH0002_004s	10JH0133	7	2	3	4	09PR0305_002	6	2	B	B2	(B73?CML228)S6	0.856348	1	6	37.161		28.127		0.00190764		A23	I23
34.125	CML228	T	519	E	10JH0133	09JH0002_004s	10JH0133	7	2	3	4	09PR0305_002	6	2	B	B2	(B73?CML228)S6	0.220322	2	8	38.453	36.4846	26.8	27.1274	0.000310526	0.00152486	C15	K15
34.125	CML228	T	519	E	10JH0133	09JH0002_004s	10JH0133	7	2	3	4	09PR0305_002	6	2	B	B2	(B73?CML228)S6	0.220322	2	8	36.536		27.507		0.00191426		C16	K16
34.125	CML228	T	519	E	10JH0133	09JH0002_004s	10JH0133	7	2	3	4	09PR0305_002	6	2	B	B2	(B73?CML228)S6	0.220322	2	8	36.052		27.517		0.00269594		D16	L16
32.375	CML228	T	522	G	10JH0336	09JH0002_004s	10JH0336	7	4	6	16	09PR0307_009	6	4	C	C4	(B73?CML228)S6	0.361699	2	9	36.754		27.367		0.00149359		D18	L18
32.375	CML228	T	522	G	10JH0336	09JH0002_004s	10JH0336	7	4	6	16	09PR0307_009	6	4	C	C4	(B73?CML228)S6	0.361699	2	9	35.258		26.256		0.00195042		D17	L17
32.375	CML228	T	522	G	10JH0336	09JH0002_004s	10JH0336	7	4	6	16	09PR0307_009	6	4	C	C4	(B73?CML228)S6	0.361699	2	9	35.549		26.922		0.00252938		C18	K18
32.375	CML228	T	518	D	10JH0131	09JH0002_004s	10JH0131	7	2	1	15	09PR0307_001	6	1	H	H1	(B73?CML228)S6	0.929599	2	12	39.205		27.132		0.000232094		C24	K24
32.375	CML228	T	518	D	10JH0131	09JH0002_004s	10JH0131	7	2	1	15	09PR0307_001	6	1	H	H1	(B73?CML228)S6	0.929599	2	12	36.332		27.397		0.00204313		D24	L24
32.375	CML228	T	518	D	10JH0131	09JH0002_004s	10JH0131	7	2	1	15	09PR0307_001	6	1	H	H1	(B73?CML228)S6	0.929599	2	12	34.222		27.249		0.00796009		D23	L23
34.125	CML228	T	519	E	10JH0133	09JH0002_004s	10JH0133	7	2	3	4	09PR0305_002	6	2	B	B2	(B73?CML228)S6	0.0750539	3	13	39.774	38.3317	26.515	27.1029	0.00010201	0.000416679	F13	N13
34.125	CML228	T	519	E	10JH0133	09JH0002_004s	10JH0133	7	2	3	4	09PR0305_002	6	2	B	B2	(B73?CML228)S6	0.0750539	3	13	37.979		27.408		0.000657373		E14	M14
34.125	CML228	T	519	E	10JH0133	09JH0002_004s	10JH0133	7	2	3	4	09PR0305_002	6	2	B	B2	(B73?CML228)S6	0.0750539	3	13	36.881		27.172		0.00119481		F14	N14
32.375	CML228	T	518	D	10JH0131	09JH0002_004s	10JH0131	7	2	1	15	09PR0307_001	6	1	H	H1	(B73?CML228)S6	0.616729	3	15	37.467		26.536		0.000512202		F18	N18
32.375	CML228	T	518	D	10JH0131	09JH0002_004s	10JH0131	7	2	1	15	09PR0307_001	6	1	H	H1	(B73?CML228)S6	0.616729	3	15	37.337		26.616		0.000592457		E18	M18
32.375	CML228	T	518	D	10JH0131	09JH0002_004s	10JH0131	7	2	1	15	09PR0307_001	6	1	H	H1	(B73?CML228)S6	0.616729	3	15	36.55		26.085		0.000707491		E17	M17
32.375	CML228	T	522	G	10JH0336	09JH0002_004s	10JH0336	7	4	6	16	09PR0307_009	6	4	C	C4	(B73?CML228)S6	0.622649	3	16	40.272		26.625		7.7955e-05		E19	M19
32.375	CML228	T	522	G	10JH0336	09JH0002_004s	10JH0336	7	4	6	16	09PR0307_009	6	4	C	C4	(B73?CML228)S6	0.622649	3	16	40.231		28.419		0.000278121		E20	M20
32.375	CML228	T	522	G	10JH0336	09JH0002_004s	10JH0336	7	4	6	16	09PR0307_009	6	4	C	C4	(B73?CML228)S6	0.622649	3	16	38.494		28.55		0.00101521		F20	N20
32.375	CML228	T	518	D	10JH0131	09JH0002_004s	10JH0131	7	2	1	15	09PR0307_001	6	1	H	H1	(B73?CML228)S6	0.337604	4	20	39.263	37.3939	27.379	28.0164	0.000264581	0.00150352	H16	P16
32.375	CML228	T	518	D	10JH0131	09JH0002_004s	10JH0131	7	2	1	15	09PR0307_001	6	1	H	H1	(B73?CML228)S6	0.337604	4	20	37.926		27.528		0.000741123		G16	O16
32.375	CML228	T	518	D	10JH0131	09JH0002_004s	10JH0131	7	2	1	15	09PR0307_001	6	1	H	H1	(B73?CML228)S6	0.337604	4	20	36.581		27.295		0.0016019		G15	O15
34.125	CML228	T	519	E	10JH0133	09JH0002_004s	10JH0133	7	2	3	4	09PR0305_002	6	2	B	B2	(B73?CML228)S6	0.373658	4	21	37.227		27.361		0.00107161		H17	P17
34.125	CML228	T	519	E	10JH0133	09JH0002_004s	10JH0133	7	2	3	4	09PR0305_002	6	2	B	B2	(B73?CML228)S6	0.373658	4	21	36.864		27.191		0.001225		G17	O17
34.125	CML228	T	519	E	10JH0133	09JH0002_004s	10JH0133	7	2	3	4	09PR0305_002	6	2	B	B2	(B73?CML228)S6	0.373658	4	21	35.216		27.309		0.00416635		H18	P18
32.375	CML228	T	522	G	10JH0336	09JH0002_004s	10JH0336	7	4	6	16	09PR0307_009	6	4	C	C4	(B73?CML228)S6	0.755119	4	23	38.216		29.696		0.00272411		H21	P21
32.375	CML228	T	522	G	10JH0336	09JH0002_004s	10JH0336	7	4	6	16	09PR0307_009	6	4	C	C4	(B73?CML228)S6	0.755119	4	23	38.468		30.033		0.00288943		G22	O22
32.375	CML228	T	522	G	10JH0336	09JH0002_004s	10JH0336	7	4	6	16	09PR0307_009	6	4	C	C4	(B73?CML228)S6	0.755119	4	23	36.784		28.356		0.00290348		G21	O21
			4	0.000336	0.00015	0	0.00066
			4	0.000225	0.00015	-0.0001	0.00055
			4	0.000122	0.00015	-0.0002	0.00045
			4	0.001159	0.00015	0.0008	0.00148
