# Supplementary material for: Resistance to Gray Leaf Spot of Maize: Genetic Architecture and Mechanisms Elucidated through Nested Association Mapping and Near-Isogenic Line Analysis
Source: PLoS Genet. 2015 Mar 12;11(3):e1005045. doi: 10.1371/journal.pgen.1005045 (PMC4357430; doi:10.1371/journal.pgen.1005045)
Supplement: S1 Dataset — (TXT) [file pgen.1005045.s008.txt]

pop	entry of BLUPs	slbblup	pop gls	entry gls	glsblup	sample_original	pop nlb	entry nlb	nlbblup	sample nlb	days2anthesis nlb	days2silk nlb
1	1	6.432116667					1	1	11.1469	Z001E0001	75.5364	77.1298
1	2	5.958066667					1	2	14.4345	Z001E0002	76.9075	77.7945
1	3	4.925366667	1	3	53.2412	Z001E0003	1	3	14.9139	Z001E0003	75.2646	75.2555
1	4	5.705142667	1	4	54.3536	Z001E0004	1	4	13.8674	Z001E0004	73.6933	75.7604
1	5	6.439366667	1	5	54.7175	Z001E0005	1	5	15.5106	Z001E0005	79.2441	81.2611
1	6	5.594391667	1	6	62.9853	Z001E0006	1	6	16.3038	Z001E0006	73.2044	74.8915
1	7	6.545266667	1	7	56.9363	Z001E0007	1	7	11.6227	Z001E0007	73.2628	74.6526
1	8	5.605301667	1	8	50.5611	Z001E0008	1	8	10.0364	Z001E0008	73.6357	75.8353
1	9	6.524766667					1	9	12.6163	Z001E0009	74.4447	77.6928
1	10	5.512616667	1	10	63.0986	Z001E0010	1	10	16.9461	Z001E0010	72.882	73.9955
1	11	7.011066667	1	11	53.7472	Z001E0011	1	11	17.5089	Z001E0011	74.512	77.0255
1	12	7.125966667	1	12	58.3152	Z001E0012	1	12	14.2543	Z001E0012	74.2079	76.1478
1	13	6.186566667	1	13	50.8424	Z001E0013	1	13	13.7682	Z001E0013	74.1043	75.8686
1	14	5.390916667	1	14	57.5889	Z001E0014	1	14	13.241	Z001E0014	72.601	76.442
1	15	5.330866667	1	15	58.4027	Z001E0015	1	15	13.2023	Z001E0015	73.2696	76.3075
1	16	6.704516667					1	16	8.5255	Z001E0016	75.0226	78.3352
1	17	6.821966667	1	17	56.4016	Z001E0017	1	17	11.9678	Z001E0017	75.8734	77.0534
1	18	5.964916667					1	18	11.095	Z001E0018	74.1882	76.7808
1	19	6.107966667					1	19	10.6219	Z001E0019	75.3828	76.3612
1	20	5.894366667					1	20	12.7036	Z001E0020	73.4536	75.6179
1	21	5.281616667					1	21	13.9352	Z001E0021	73.2101	76.009
1	22	5.482366667	1	22	59.6222	Z001E0022	1	22	11.1729	Z001E0022	73.5048	73.7848
1	23	5.424516667	1	23	57.5395	Z001E0023	1	23	16.7486	Z001E0023	73.2519	75.0279
1	24	6.145866667	1	24	56.7576	Z001E0024	1	24	14.0936	Z001E0024	73.3723	74.7244
1	27	6.110866667					1	27	14.6422	Z001E0027	76.4956	77.5327
1	28	6.766966667					1	28	10.2658	Z001E0028	74.1139	77.6475
1	29	6.007966667					1	29	13.3712	Z001E0029	74.3565	75.9675
1	30	5.164666667					1	30	14.7232	Z001E0030	73.2122	75.1345
1	31	6.629566667					1	31	15.0998	Z001E0031	75.5936	77.5062
1	32	5.169366667	1	32	61.45075	Z001E0032	1	32	13.1204	Z001E0032	72.8877	74.7458
1	33	4.890566667	1	33	49.7898	Z001E0033	1	33	15.1721	Z001E0033	73.2303	76.1459
1	34	6.362416667	1	34	54.50805	Z001E0034	1	34	14.012	Z001E0034	75.0991	77.4157
1	36	5.546691667	1	36	60.7895	Z001E0036	1	36	14.4641	Z001E0036	74.7664	77.4935
1	37	5.114416667	1	37	60.9958	Z001E0037	1	37	16.508	Z001E0037	72.3426	76.8784
1	38	5.789061667	1	38	54.2433	Z001E0038	1	38	15.2275	Z001E0038	71.9588	74.6385
1	39	5.364766667	1	39	56.7958	Z001E0039	1	39	13.8703	Z001E0039	71.7715	74.4653
1	40	4.840716667	1	40	60.96265	Z001E0040	1	40	12.2245	Z001E0040	71.8381	73.5124
1	41	6.159666667	1	41	57.0275	Z001E0041	1	41	13.1731	Z001E0041	74.4177	75.4428
1	42	6.516966667					1	42	14.5828	Z001E0042	75.9285	76.0523
1	43	5.589211667	1	43	57.85	Z001E0043	1	43	8.2984	Z001E0043	73.1977	75.5646
1	44	5.711539167	1	44	55.6304	Z001E0044	1	44	13.6759	Z001E0044	73.5602	75.1483
1	45	5.695284667	1	45	57.6054	Z001E0045	1	45	15.3424	Z001E0045	74.0994	75.1578
1	46	5.846011667	1	46	58.9257	Z001E0046	1	46	12.8029	Z001E0046	76.4935	78.0424
1	47	4.987866667	1	47	55.9491	Z001E0047	1	47	15.7834	Z001E0047	73.4461	74.2227
1	48	5.923266667	1	48	57.2201	Z001E0048	1	48	15.0388	Z001E0048	75.6448	78.0061
1	49	5.834601667	1	49	56.5858	Z001E0049	1	49	17.9682	Z001E0049	74.497	77.2696
1	50	4.596316667	1	50	61.1959	Z001E0050	1	50	23.0028	Z001E0050	72.7085	73.7214
1	51	5.745036167	1	51	51.3224	Z001E0051	1	51	15.6428	Z001E0051	74.9463	76.6208
1	52	6.073966667	1	52	50.72	Z001E0052	1	52	18.2204	Z001E0052	74.3927	76.1092
1	53	6.683416667	1	53	51.6546	Z001E0053	1	53	11.9955	Z001E0053	72.7681	75.0736
1	54	5.265516667	1	54	61.0386	Z001E0054	1	54	16.0389	Z001E0054	73.7137	76.1391
1	55	5.706808667	1	55	60.2018	Z001E0055	1	55	12.5336	Z001E0055	72.602	74.2276
1	56	5.396466667	1	56	62.09705	Z001E0056	1	56	14.81	Z001E0056	71.405	73.3898
1	57	5.678117167	1	57	57.6054	Z001E0057	1	57	14.1474	Z001E0057	72.6688	74.9026
1	58	5.116366667	1	58	55.1694	Z001E0058	1	58	9.133	Z001E0058	73.5428	73.9294
1	59	6.243816667	1	59	56.2995	Z001E0059	1	59	10.9489	Z001E0059	75.956	79.3097
1	60	4.964066667	1	60	57.057	Z001E0060	1	60	14.5976	Z001E0060	73.2871	75.7919
1	61	5.233466667	1	61	61.2131	Z001E0061	1	61	15.2068	Z001E0061	71.8296	73.1679
1	62	5.448366667	1	62	63.4734	Z001E0062	1	62	14.984	Z001E0062	73.7957	75.0392
1	63	6.319016667	1	63	63.7775	Z001E0063	1	63	17.5682	Z001E0063	75.6592	78.4037
1	64	5.143316667	1	64	55.7918	Z001E0064	1	64	12.1277	Z001E0064	76.1854	77.0385
1	65	6.182166667	1	65	61.29195	Z001E0065	1	65	13.8059	Z001E0065	70.6348	71.9689
1	66	6.107116667	1	66	62.6632	Z001E0066	1	66	15.7574	Z001E0066	75.178	75.3466
1	67	5.108066667	1	67	56.033	Z001E0067	1	67	18.1787	Z001E0067	72.5856	74.5329
1	68	5.006216667	1	68	58.0341	Z001E0068	1	68	16.4719	Z001E0068	74.544	75.9938
1	69	6.533466667	1	69	60.899	Z001E0069	1	69	13.2478	Z001E0069	71.1867	73.9945
1	70	5.163366667	1	70	53.24605	Z001E0070	1	70	15.2087	Z001E0070	72.921	76.4627
1	71	5.941966667	1	71	63.3933	Z001E0071	1	71	17.4491	Z001E0071	72.898	75.3038
1	73	6.451816667	1	73	53.5821	Z001E0073	1	73	15.6963	Z001E0073	73.5953	76.1802
1	74	5.992516667	1	74	61.2625	Z001E0074	1	74	13.6693	Z001E0074	73.6667	76.6196
1	75	6.248366667					1	75	17.3304	Z001E0075	73.7969	75.4694
1	76	4.707366667	1	76	64.5873	Z001E0076	1	76	13.6426	Z001E0076	73.7603	76.318
1	77	5.215816667					1	77	14.828	Z001E0077	71.4082	73.9163
1	78	5.922116667	1	78	58.7095	Z001E0078	1	78	15.0388	Z001E0078	71.1395	73.3882
1	79	5.476366667	1	79	53.4104	Z001E0079	1	79	13.7197	Z001E0079	74.1032	76.902
1	80	5.721081667	1	80	53.77485	Z001E0080	1	80	14.4505	Z001E0080	74.0877	77.058
1	81	5.666896667	1	81	54.9783	Z001E0081	1	81	10.8064	Z001E0081	73.9737	75.251
1	82	4.669116667	1	82	59.70065	Z001E0082	1	82	12.8154	Z001E0082	72.4925	74.3492
1	83	5.319466667	1	83	60.0753	Z001E0083	1	83	13.3307	Z001E0083	75.7192	78.1838
1	84	6.037866667					1	84	17.5287	Z001E0084	77.7196	80.556
1	85	5.770531667	1	85	55.4825	Z001E0085	1	85	18.2364	Z001E0085	74.632	76.1233
1	86	5.349866667	1	86	53.2402	Z001E0086	1	86	11.6922	Z001E0086	72.8603	74.7984
1	87	4.694566667	1	87	61.2097	Z001E0087	1	87	16.3186	Z001E0087	74.1809	75.3241
1	88	5.355866667	1	88	56.7889	Z001E0088	1	88	15.0856	Z001E0088	75.5019	78.4111
1	89	6.188166667	1	89	61.2042	Z001E0089	1	89	15.0477	Z001E0089	73.105	75.7964
1	90	6.456416667	1	90	60.314	Z001E0090	1	90	12.4147	Z001E0090	75.3993	78.9764
1	91	5.610886667	1	91	55.1992	Z001E0091	1	91	22.4084	Z001E0091	74.5735	76.0382
1	93	5.901966667	1	93	58.1893	Z001E0093	1	93	18.2713	Z001E0093	72.6268	74.2375
1	94	6.391166667	1	94	57.5929	Z001E0094	1	94	16.6855	Z001E0094	73.5321	75.029
1	95	5.260566667					1	95	14.8568	Z001E0095	75.3655	75.9518
1	96	4.661566667	1	96	54.2132	Z001E0096	1	96	15.6616	Z001E0096	72.2689	74.417
1	97	5.440166667	1	97	49.5821	Z001E0097	1	97	17.5835	Z001E0097	75.1618	76.6739
1	98	5.437416667	1	98	57.4344	Z001E0098	1	98	16.1291	Z001E0098	71.462	73.5719
1	99	6.164816667	1	99	50.628	Z001E0099	1	99	10.1201	Z001E0099	74.7192	76.919
1	100	5.559646667	1	100	58.82735	Z001E0100	1	100	13.6353	Z001E0100	73.9714	75.0202
1	101	6.190416667	1	101	58.1739	Z001E0101	1	101	15.6535	Z001E0101	72.824	74.2394
1	102	6.031516667					1	102	14.3745	Z001E0102	74.8271	77.3091
1	104	4.663466667	1	104	59.2731	Z001E0104	1	104	13.7739	Z001E0104	72.0808	74.1201
1	105	5.443566667	1	105	58.8822	Z001E0105	1	105	15.7205	Z001E0105	75.9339	78.1457
1	106	4.902166667	1	106	54.8058	Z001E0106	1	106	13.6419	Z001E0106	73.1747	75.2566
1	107	6.182366667	1	107	64.3417	Z001E0107	1	107	14.5136	Z001E0107	72.7771	74.5204
1	108	5.562191667	1	108	55.9792	Z001E0108	1	108	17.5816	Z001E0108	73.3961	74.5505
1	109	5.584461667	1	109	50.8583	Z001E0109	1	109	15.0092	Z001E0109	74.3624	75.8621
1	110	6.313066667	1	110	53.4407	Z001E0110	1	110	13.9379	Z001E0110	75.326	78.4174
1	111	5.902766667	1	111	52.6031	Z001E0111	1	111	15.3214	Z001E0111	75.0665	76.6122
1	112	4.373916667	1	112	53.6045	Z001E0112	1	112	13.4987	Z001E0112	71.7585	73.7069
1	113	5.985966667					1	113	12.915	Z001E0113	74.1857	75.63
1	114	5.168166667	1	114	58.8446	Z001E0114	1	114	11.6603	Z001E0114	75.4595	77.1789
1	115	5.243916667	1	115	51.668	Z001E0115	1	115	15.7413	Z001E0115	73.3248	74.9337
1	116	4.621066667	1	116	58.0482	Z001E0116	1	116	14.6745	Z001E0116	75.0473	76.8006
1	117	5.157266667					1	117	14.3341	Z001E0117	74.2785	74.6162
1	118	6.724316667	1	118	55.3707	Z001E0118	1	118	9.361	Z001E0118	74.3125	77.0419
1	119	5.988516667	1	119	63.5253	Z001E0119	1	119	15.323	Z001E0119	73.67	74.9085
1	120	6.522066667	1	120	58.7988	Z001E0120	1	120	13.8787	Z001E0120	74.1105	76.1941
1	121	5.684812167	1	121	58.4566	Z001E0121	1	121	12.6532	Z001E0121	75.1649	77.529
1	122	5.275866667					1	122	12.9899	Z001E0122	74.3088	77.4491
1	123	5.863816667					1	123	14.9469	Z001E0123	75.3767	76.7109
1	124	5.573106667					1	124	11.8729	Z001E0124	75.8223	77.6897
1	126	4.971866667	1	126	49.5684	Z001E0126	1	126	16.9728	Z001E0126	75.3452	77.6214
1	127	5.493766667	1	127	59.986	Z001E0127	1	127	10.0895	Z001E0127	74.1177	76.2336
1	128	5.344066667	1	128	62.153	Z001E0128	1	128	13.3574	Z001E0128	71.4291	72.3661
1	129	4.269766667	1	129	61.5061	Z001E0129	1	129	15.0689	Z001E0129	73.415	75.0861
1	130	5.506866667	1	130	56.401	Z001E0130	1	130	10.5958	Z001E0130	74.7391	76.6599
1	131	6.183016667	1	131	59.6446	Z001E0131	1	131	9.7424	Z001E0131	72.6231	75.5715
1	132	6.012816667	1	132	53.583	Z001E0132	1	132	15.0084	Z001E0132	77.1368	79.5833
1	133	5.064066667	1	133	51.9775	Z001E0133	1	133	14.4355	Z001E0133	73.0252	76.1624
1	134	4.898466667	1	134	56.4103	Z001E0134	1	134	17.4014	Z001E0134	74.0367	77.3545
1	135	6.257666667	1	135	55.4909	Z001E0135	1	135	15.2067	Z001E0135	75.0824	75.9679
1	136	6.265716667					1	136	13.7914	Z001E0136	76.647	77.7973
1	137	5.608151667	1	137	51.6989	Z001E0137	1	137	13.6874	Z001E0137	75.3998	76.0284
1	138	5.778101667	1	138	56.2063	Z001E0138	1	138	13.995	Z001E0138	76.0487	77.8268
1	139	6.285616667	1	139	51.1852	Z001E0139	1	139	14.8102	Z001E0139	73.1787	75.4818
1	140	4.800516667	1	140	61.0183	Z001E0140	1	140	14.5996	Z001E0140	72.3853	74.6337
1	141	5.204916667	1	141	51.2559	Z001E0141	1	141	13.5348	Z001E0141	73.9392	75.8115
1	143	6.528516667	1	143	56.2063	Z001E0143	1	143	15.3279	Z001E0143	75.4572	77.5143
1	144	4.721916667	1	144	53.8876	Z001E0144	1	144	15.5219	Z001E0144	73.89	75.4396
1	145	5.733611667	1	145	61.9889	Z001E0145	1	145	17.8745	Z001E0145	76.1458	77.7228
1	146	6.429066667	1	146	53.768	Z001E0146	1	146	16.7378	Z001E0146	74.8957	78.7304
1	147	4.933216667					1	147	16.105	Z001E0147	72.8692	73.7199
1	148	6.446466667					1	148	11.9981	Z001E0148	72.2319	75.6413
1	149	4.828366667	1	149	52.3048	Z001E0149	1	149	17.0207	Z001E0149	71.9302	74.4832
1	150	4.826166667					1	150	16.8322	Z001E0150	72.8474	74.5524
1	151	5.586636667	1	151	48.5229	Z001E0151	1	151	18.0473	Z001E0151	74.0185	75.9206
1	152	5.078916667	1	152	62.7273	Z001E0152	1	152	16.9103	Z001E0152	73.17	74.2471
1	153	5.265816667					1	153	17.2706	Z001E0153	73.2425	74.255
1	154	6.425916667	1	154	48.0556	Z001E0154	1	154	11.6667	Z001E0154	75.2602	77.227
1	156	4.763216667	1	156	59.8745	Z001E0156	1	156	21.0342	Z001E0156	73.7576	76.021
1	157	5.896516667	1	157	53.5744	Z001E0157	1	157	10.0675	Z001E0157	73.5576	77.2743
1	158	5.355416667	1	158	62.5182	Z001E0158	1	158	22.3431	Z001E0158	74.4353	76.3496
1	159	5.879666667	1	159	58.1914	Z001E0159	1	159	11.1941	Z001E0159	74.0327	75.9623
1	160	5.875666667	1	160	55.9558	Z001E0160	1	160	17.3896	Z001E0160	75.2045	77.9288
1	162	5.723162667					1	162	12.4215	Z001E0162	73.327	74.2701
1	163	6.154066667	1	163	56.7956	Z001E0163	1	163	10.3758	Z001E0163	72.5438	73.3058
1	164	5.836966667	1	164	58.43205	Z001E0164	1	164	12.749	Z001E0164	74.6714	76.887
1	165	5.653101667	1	165	53.8711	Z001E0165	1	165	11.9295	Z001E0165	76.0552	77.7021
1	166	6.935916667	1	166	58.5987	Z001E0166	1	166	14.5154	Z001E0166	73.3373	75.6383
1	167	5.126616667					1	167	12.7856	Z001E0167	72.826	75.8898
1	168	5.231166667	1	168	58.3629	Z001E0168	1	168	10.8714	Z001E0168	72.2387	74.2066
1	170	5.625381667	1	170	50.7786	Z001E0170	1	170	16.6027	Z001E0170	76.6734	79.669
1	171	5.022816667	1	171	58.4027	Z001E0171	1	171	14.6055	Z001E0171	72.5292	75.4812
1	172	4.439416667	1	172	59.4538	Z001E0172	1	172	11.0078	Z001E0172	71.3721	73.8575
1	173	5.333266667	1	173	60.4732	Z001E0173	1	173	12.9117	Z001E0173	72.0332	73.4322
1	174	5.898216667	1	174	60.8858	Z001E0174	1	174	11.0253	Z001E0174	73.3851	76.2983
1	175	4.786366667	1	175	56.3168	Z001E0175	1	175	15.2086	Z001E0175	73.5287	75.6046
1	176	5.884716667	1	176	45.8001	Z001E0176	1	176	14.822	Z001E0176	77.1987	77.7575
1	177	6.542066667	1	177	62.7997	Z001E0177	1	177	10.5603	Z001E0177	72.1741	75.4444
1	178	6.435716667	1	178	58.1317	Z001E0178	1	178	12.7101	Z001E0178	72.2251	73.917
1	180	6.506116667	1	180	58.9329	Z001E0180	1	180	14.0298	Z001E0180	74.632	76.1087
1	181	5.418116667	1	181	48.6702	Z001E0181	1	181	16.7778	Z001E0181	75.9102	78.0502
1	182	6.550066667	1	182	56.3289	Z001E0182	1	182	12.8609	Z001E0182	76.9387	78.5969
1	183	6.727216667	1	183	54.2191	Z001E0183	1	183	11.9152	Z001E0183	74.6438	77.4873
1	184	6.007266667	1	184	58.7234	Z001E0184	1	184	14.0326	Z001E0184	74.4918	75.3132
1	185	5.531066667					1	185	15.1381	Z001E0185	77.0691	77.0362
1	187	6.129266667	1	187	58.7988	Z001E0187	1	187	10.1625	Z001E0187	75.9686	78.6759
1	188	5.735626667					1	188	17.3653	Z001E0188	72.7576	74.2271
1	189	4.938866667	1	189	62.7997	Z001E0189	1	189	13.6773	Z001E0189	71.4607	73.5927
1	190	6.203466667	1	190	53.34655	Z001E0190	1	190	12.0258	Z001E0190	76.9173	79.3374
1	191	5.595519667	1	191	59.3718	Z001E0191	1	191	13.5447	Z001E0191	73.3606	76.2684
1	193	5.339416667	1	193	56.8763	Z001E0193	1	193	15.835	Z001E0193	71.32	73.8445
1	194	5.392766667	1	194	61.8116	Z001E0194	1	194	13.0258	Z001E0194	73.2602	74.1867
1	195	6.422366667	1	195	57.3222	Z001E0195	1	195	16.2397	Z001E0195	73.8691	75.4342
1	196	6.095466667					1	196	10.1893	Z001E0196	74.6543	78.5479
1	197	5.032866667	1	197	61.3597	Z001E0197	1	197	18.4796	Z001E0197	71.9619	73.9454
1	198	5.829081667	1	198	61.2428	Z001E0198	1	198	17.1806	Z001E0198	71.3658	73.4134
1	199	5.536771667					1	199	12.9751	Z001E0199	75.5774	75.9521
2	1	6.743916667	2	1	48.7855	Z002E0001	2	1	14.5377	Z002E0001	79.3565	78.2915
2	2	7.243916667					2	2	10.0295	Z002E0002	78.1984	78.5427
2	3	5.305516667	2	3	49.25495	Z002E0003	2	3	11.0974	Z002E0003	77.6163	78.1263
2	4	5.934616667	2	4	45.5952	Z002E0004	2	4	9.1834	Z002E0004	77.8985	78.0589
2	5	5.430616667					2	5	17.5246	Z002E0005	75.4894	75.755
2	6	6.671566667	2	6	50.4982	Z002E0006	2	6	12.5047	Z002E0006	79.1232	81.0252
2	7	5.600316667	2	7	48.10765	Z002E0007	2	7	12.5678	Z002E0007	75.4849	75.8383
2	8	7.159316667	2	8	56.6232	Z002E0008	2	8	11.1604	Z002E0008	78.1743	78.6621
2	9	6.210066667	2	9	46.5232	Z002E0009	2	9	11.6333	Z002E0009	80.4584	81.4089
2	10	7.215066667	2	10	52.0916	Z002E0010	2	10	10.4491	Z002E0010	78.8112	79.1095
2	11	6.311766667	2	11	51.60155	Z002E0011	2	11	10.971	Z002E0011	77.166	77.604
2	12	7.660016667					2	12	5.8565	Z002E0012	78.0461	78.2357
2	13	6.560666667	2	13	49.3764	Z002E0013	2	13	9.8627	Z002E0013	78.677	79.5463
2	14	7.010666667	2	14	55.43775	Z002E0014	2	14	10.1644	Z002E0014	76.7676	77.8741
2	15	7.175716667					2	15	9.6728	Z002E0015	78.0226	78.3883
2	16	5.956366667	2	16	54.6681	Z002E0016	2	16	10.2085	Z002E0016	74.7925	75.9543
2	17	7.249816667	2	17	49.019	Z002E0017	2	17	12.2699	Z002E0017	77.574	77.8489
2	18	5.783316667	2	18	47.91195	Z002E0018	2	18	11.7079	Z002E0018	78.0506	78.3897
2	19	6.662716667	2	19	51.8785	Z002E0019	2	19	11.1448	Z002E0019	79.1786	79.4702
2	20	5.597866667	2	20	48.2327	Z002E0020	2	20	13.1644	Z002E0020	77.7334	78.2211
2	21	7.017516667	2	21	44.04845	Z002E0021	2	21	7.0369	Z002E0021	77.9137	78.1642
2	22	5.460216667	2	22	58.0108	Z002E0022	2	22	14.3139	Z002E0022	78.6077	80.0183
2	23	6.611421667	2	23	53.10245	Z002E0023	2	23	11.4424	Z002E0023	78.5221	78.4925
2	25	6.807416667	2	25	53.5515	Z002E0025	2	25	9.9704	Z002E0025	76.2443	78.0752
2	26	6.826566667	2	26	47.5741	Z002E0026	2	26	11.9848	Z002E0026	79.5637	78.4234
2	27	6.998466667	2	27	54.3646	Z002E0027	2	27	12.5133	Z002E0027	78.5877	77.2566
2	28	6.912916667	2	28	48.9772	Z002E0028	2	28	10.5944	Z002E0028	81.3035	81.1099
2	29	6.365116667					2	29	13.4912	Z002E0029	76.2336	76.8028
2	30	6.518571667	2	30	50.07085	Z002E0030	2	30	8.2151	Z002E0030	77.2009	77.9507
2	31	6.334341667	2	31	54.40765	Z002E0031	2	31	6.3335	Z002E0031	77.5112	75.6006
2	32	5.981516667	2	32	51.32265	Z002E0032	2	32	11.9789	Z002E0032	77.1291	77.5862
2	33	6.446991667	2	33	57.57295	Z002E0033	2	33	10.0903	Z002E0033	78.4139	78.6345
2	34	4.998016667	2	34	49.7721	Z002E0034	2	34	11.0524	Z002E0034	78.2769	78.3353
2	35	6.689016667	2	35	50.04675	Z002E0035	2	35	14.7354	Z002E0035	78.3197	77.2308
2	36	4.569016667	2	36	54.5331	Z002E0036	2	36	12.1151	Z002E0036	78.4121	78.8474
2	37	6.683266667					2	37	7.5415	Z002E0037	77.9472	78.5652
2	38	7.707516667	2	38	43.1889	Z002E0038	2	38	11.4712	Z002E0038	78.1956	79.1281
2	40	6.427126667	2	40	50.2779	Z002E0040	2	40	9.6494	Z002E0040	77.9475	79.1531
2	41	7.077666667	2	41	54.5658	Z002E0041	2	41	12.874	Z002E0041	76.5108	76.4115
2	42	5.440566667					2	42	11.5944	Z002E0042	75.27	76.2538
2	43	6.332316667	2	43	47.283	Z002E0043	2	43	11.9104	Z002E0043	78.6239	78.645
2	44	6.435916667	2	44	50.3075	Z002E0044	2	44	11.9062	Z002E0044	81.4237	81.225
2	45	6.812716667					2	45	11.2461	Z002E0045	77.4579	76.8459
2	46	7.448916667	2	46	43.0387	Z002E0046	2	46	9.5696	Z002E0046	77.3407	76.5791
2	47	5.732516667	2	47	56.17055	Z002E0047	2	47	17.3215	Z002E0047	78.6825	79.0756
2	48	5.877516667	2	48	49.2456	Z002E0048	2	48	12.2923	Z002E0048	75.955	75.7845
2	49	5.817316667	2	49	54.1719	Z002E0049	2	49	10.8659	Z002E0049	79.0873	79.6945
2	50	7.445266667	2	50	46.28805	Z002E0050	2	50	11.5359	Z002E0050	78.5197	78.999
2	51	5.351566667					2	51	15.1849	Z002E0051	76.317	78.3799
2	52	6.994566667	2	52	49.6595	Z002E0052	2	52	13.1708	Z002E0052	77.1678	76.1771
2	53	6.190716667	2	53	48.06165	Z002E0053	2	53	13.01	Z002E0053	79.6277	79.8072
2	54	7.052716667	2	54	55.3259	Z002E0054	2	54	11.1427	Z002E0054	78.9566	79.6228
2	55	7.054116667					2	55	9.6911	Z002E0055	79.4571	79.0536
2	56	6.980066667	2	56	52.78005	Z002E0056	2	56	13.4954	Z002E0056	74.4627	76.0196
2	57	7.460316667	2	57	43.0506	Z002E0057	2	57	11.9871	Z002E0057	79.7473	78.956
2	58	7.288716667	2	58	50.741	Z002E0058	2	58	8.3037	Z002E0058	77.3873	78.5904
2	61	6.858466667	2	61	47.00365	Z002E0061	2	61	11.2516	Z002E0061	79.3713	78.8331
2	62	7.274516667					2	62	8.2601	Z002E0062	79.0233	78.5021
2	64	6.604951667					2	64	15.0661	Z002E0064	79.6359	78.6683
2	65	6.685166667	2	65	51.3157	Z002E0065	2	65	15.1824	Z002E0065	78.748	78.5121
2	66	5.988366667	2	66	51.69835	Z002E0066	2	66	13.8655	Z002E0066	79.0727	79.0058
2	68	6.429956667	2	68	51.77545	Z002E0068	2	68	10.7447	Z002E0068	78.1005	79.0333
2	69	7.074166667					2	69	8.9352	Z002E0069	77.3156	77.3139
2	70	6.836116667	2	70	47.2935	Z002E0070	2	70	10.6411	Z002E0070	81.7855	80.9941
2	71	5.410816667	2	71	55.98285	Z002E0071	2	71	14.5136	Z002E0071	76.8162	78.4968
2	72	4.369016667	2	72	56.87765	Z002E0072	2	72	10.9929	Z002E0072	77.4275	78.1617
2	73	6.589146667	2	73	44.6079	Z002E0073	2	73	8.7958	Z002E0073	79.2859	79.6779
2	74	6.770416667	2	74	46.44765	Z002E0074	2	74	9.7165	Z002E0074	78.9655	78.6043
2	75	6.060366667	2	75	49.3582	Z002E0075	2	75	11.6818	Z002E0075	79.8039	80.8661
2	76	6.483931667	2	76	47.72785	Z002E0076	2	76	16.8748	Z002E0076	77.9281	77.6005
2	77	6.573486667	2	77	58.87675	Z002E0077	2	77	14.9781	Z002E0077	77.5687	77.5706
2	80	6.612866667	2	80	50.00905	Z002E0080	2	80	8.4424	Z002E0080	80.4847	79.4189
2	82	6.535751667	2	82	54.58835	Z002E0082	2	82	9.0364	Z002E0082	77.0173	77.8922
2	83	6.402346667	2	83	50.60585	Z002E0083	2	83	9.1096	Z002E0083	75.7586	76.7771
2	84	6.280966667					2	84	10.8871	Z002E0084	78.6836	80.8658
2	85	5.015516667	2	85	53.80495	Z002E0085	2	85	13.3614	Z002E0085	75.0539	76.6769
2	86	7.106016667					2	86	10.6296	Z002E0086	75.7477	76.2457
2	87	5.617366667	2	87	53.88725	Z002E0087	2	87	16.2967	Z002E0087	78.9972	78.8373
2	88	6.833816667	2	88	42.03265	Z002E0088	2	88	9.8137	Z002E0088	79.6503	78.9143
2	89	6.464781667	2	89	47.6587	Z002E0089	2	89	15.0125	Z002E0089	78.9058	77.9177
2	90	6.334766667					2	90	12.2336	Z002E0090	75.9003	76.5624
2	91	6.626596667					2	91	11.192	Z002E0091	79.4828	78.8303
2	92	4.376016667	2	92	54.8606	Z002E0092	2	92	11.685	Z002E0092	77.1877	75.7771
2	94	6.653216667	2	94	44.10215	Z002E0094	2	94	12.1594	Z002E0094	77.4964	77.8366
2	95	7.735016667	2	95	51.93535	Z002E0095	2	95	12.0787	Z002E0095	76.393	75.8118
2	96	6.590376667	2	96	50.4577	Z002E0096	2	96	11.8447	Z002E0096	80.1323	79.1741
2	97	7.222816667	2	97	49.04425	Z002E0097	2	97	10.0251	Z002E0097	79.9636	81.2369
2	98	6.489531667	2	98	46.38175	Z002E0098	2	98	15.9074	Z002E0098	77.6481	77.6808
2	99	6.277066667	2	99	53.62125	Z002E0099	2	99	13.0042	Z002E0099	77.758	78.0219
2	100	6.764716667	2	100	51.876	Z002E0100	2	100	10.3564	Z002E0100	77.6859	79.0593
2	101	5.438166667	2	101	51.3314	Z002E0101	2	101	15.6134	Z002E0101	77.0315	78.7333
2	102	6.855266667	2	102	47.9565	Z002E0102	2	102	11.8067	Z002E0102	77.1689	77.3185
2	104	6.852616667	2	104	56.70705	Z002E0104	2	104	8.6917	Z002E0104	78.3241	78.3238
2	105	6.255716667	2	105	45.99205	Z002E0105	2	105	8.6676	Z002E0105	76.716	76.823
2	107	7.032566667	2	107	46.1316	Z002E0107	2	107	9.9396	Z002E0107	78.2088	77.1373
2	108	6.868266667	2	108	53.2961	Z002E0108	2	108	8.8009	Z002E0108	77.495	76.6604
2	109	5.718216667	2	109	47.29175	Z002E0109	2	109	9.7961	Z002E0109	77.8482	78.4524
2	111	4.426016667					2	111	15.1702	Z002E0111	77.5573	77.9342
2	112	6.951016667	2	112	50.24295	Z002E0112	2	112	10.2826	Z002E0112	81.5005	80.575
2	113	6.566216667					2	113	8.6458	Z002E0113	78.3346	77.8744
2	114	6.807666667	2	114	44.75455	Z002E0114	2	114	11.3994	Z002E0114	79.3335	79.7737
2	116	6.288466667	2	116	50.1458	Z002E0116	2	116	15.1836	Z002E0116	77.1994	76.9595
2	117	6.335011667	2	117	50.8815	Z002E0117	2	117	10.7023	Z002E0117	80.6313	80.9134
2	119	6.742966667	2	119	50.5069	Z002E0119	2	119	11.7944	Z002E0119	78.1618	78.3325
2	121	6.731166667	2	121	46.30775	Z002E0121	2	121	10.7018	Z002E0121	76.9629	77.1309
2	122	6.526636667	2	122	49.7429	Z002E0122	2	122	9.8751	Z002E0122	79.7495	79.6293
2	124	6.659816667	2	124	53.40235	Z002E0124	2	124	14.0131	Z002E0124	78.429	78.9274
2	125	5.699916667	2	125	48.10765	Z002E0125	2	125	11.5906	Z002E0125	77.7945	77.5008
2	126	6.794116667	2	126	54.5938	Z002E0126	2	126	9.6884	Z002E0126	78.1597	78.3614
2	127	5.726016667	2	127	52.54435	Z002E0127	2	127	16.2568	Z002E0127	77.3677	76.8822
2	128	6.998366667					2	128	9.1427	Z002E0128	80.4866	79.858
2	129	6.399186667	2	129	47.3284	Z002E0129	2	129	10.633	Z002E0129	76.1374	76.6166
2	130	7.294766667	2	130	45.6785	Z002E0130	2	130	6.9499	Z002E0130	81.3687	80.9512
2	131	6.260816667					2	131	12.4832	Z002E0131	77.088	78.1257
2	132	6.190966667	2	132	56.88915	Z002E0132	2	132	12.6457	Z002E0132	77.1493	78.0451
2	133	6.131666667					2	133	12.7742	Z002E0133	77.0212	77.3446
2	134	5.720416667	2	134	52.33795	Z002E0134	2	134	7.5524	Z002E0134	76.5599	77.6304
2	135	5.754016667	2	135	49.775	Z002E0135	2	135	12.3261	Z002E0135	76.7226	76.4149
2	136	6.201866667	2	136	44.20145	Z002E0136	2	136	9.7438	Z002E0136	75.4051	75.894
2	137	6.654816667	2	137	52.81605	Z002E0137	2	137	11.5815	Z002E0137	77.9213	78.5895
2	138	6.211566667	2	138	46.1362	Z002E0138	2	138	12.8855	Z002E0138	74.853	75.0703
2	139	6.317616667	2	139	46.10025	Z002E0139	2	139	11.8474	Z002E0139	77.1731	78.2045
2	140	6.935916667	2	140	48.19435	Z002E0140	2	140	9.7224	Z002E0140	79.2828	80.4722
2	141	6.660766667	2	141	54.697	Z002E0141	2	141	11.2422	Z002E0141	78.9991	78.9641
2	142	6.988616667	2	142	53.7693	Z002E0142	2	142	9.6968	Z002E0142	75.5849	76.1237
2	143	7.166866667	2	143	50.1458	Z002E0143	2	143	12.1348	Z002E0143	78.5772	77.7673
2	144	6.784916667	2	144	51.5915	Z002E0144	2	144	14.2381	Z002E0144	79.5209	79.6196
2	145	5.940666667	2	145	50.6012	Z002E0145	2	145	8.305	Z002E0145	80.1748	80.5111
2	149	6.285566667	2	149	47.2935	Z002E0149	2	149	7.1941	Z002E0149	78.0513	77.7959
2	150	6.051116667	2	150	48.81445	Z002E0150	2	150	10.1199	Z002E0150	77.9255	78.9698
2	153	6.934466667	2	153	48.10765	Z002E0153	2	153	10.8699	Z002E0153	78.7346	80.4494
2	154	6.342666667	2	154	46.01375	Z002E0154	2	154	11.1712	Z002E0154	76.7358	77.3215
2	155	6.816266667	2	155	47.76375	Z002E0155	2	155	9.7692	Z002E0155	81.2017	80.9098
2	156	5.699366667	2	156	49.9583	Z002E0156	2	156	11.714	Z002E0156	79.1872	79.0983
2	157	5.705816667	2	157	50.5158	Z002E0157	2	157	13.9151	Z002E0157	77.1822	77.7536
2	158	7.285916667	2	158	45.1669	Z002E0158	2	158	10.0269	Z002E0158	79.6203	79.422
2	159	5.766766667	2	159	52.1976	Z002E0159	2	159	14.3556	Z002E0159	78.1272	78.1342
2	160	7.257966667	2	160	47.6965	Z002E0160	2	160	10.646	Z002E0160	77.1139	77.3442
2	161	7.457516667	2	161	51.876	Z002E0161	2	161	6.5983	Z002E0161	76.1807	76.59
2	162	7.201666667	2	162	45.1478	Z002E0162	2	162	13.2357	Z002E0162	75.9311	77.0425
2	163	6.252866667	2	163	54.56505	Z002E0163	2	163	13.6142	Z002E0163	78.6508	79.4949
2	164	6.969566667	2	164	49.37595	Z002E0164	2	164	12.2013	Z002E0164	79.6662	79.9503
2	165	6.672966667	2	165	50.113	Z002E0165	2	165	12.7521	Z002E0165	79.5737	79.177
2	166	7.312416667	2	166	43.67175	Z002E0166	2	166	9.0475	Z002E0166	76.6562	77.1375
2	167	7.115266667	2	167	46.1931	Z002E0167	2	167	9.5054	Z002E0167	76.8536	77.1226
2	168	6.559881667	2	168	44.0908	Z002E0168	2	168	9.1327	Z002E0168	78.9333	79.0836
2	169	6.843616667	2	169	46.6457	Z002E0169	2	169	11.1102	Z002E0169	80.0377	79.8517
2	170	6.326816667	2	170	52.0559	Z002E0170	2	170	13.4765	Z002E0170	77.6758	77.6068
2	171	6.216816667					2	171	15.5973	Z002E0171	76.2837	77.0131
2	172	6.810766667	2	172	54.4164	Z002E0172	2	172	10.1403	Z002E0172	78.5706	79.1662
2	173	6.493636167	2	173	48.3836	Z002E0173	2	173	9.3119	Z002E0173	77.3381	77.9862
2	174	6.165716667	2	174	55.46935	Z002E0174	2	174	12.4803	Z002E0174	77.6035	77.5078
2	175	7.369416667	2	175	43.59295	Z002E0175	2	175	13.7241	Z002E0175	79.7182	79.2451
2	176	5.562416667	2	176	51.90475	Z002E0176	2	176	14.1812	Z002E0176	76.8722	77.2037
2	178	7.173816667	2	178	55.28955	Z002E0178	2	178	9.5624	Z002E0178	77.43	77.0537
2	179	6.303516667	2	179	49.46395	Z002E0179	2	179	8.572	Z002E0179	78.2729	77.9397
2	180	6.828616667	2	180	56.5676	Z002E0180	2	180	13.5565	Z002E0180	77.1011	76.3069
2	181	7.272366667	2	181	51.3157	Z002E0181	2	181	8.51	Z002E0181	80.0128	80.6004
2	182	7.236916667	2	182	56.1426	Z002E0182	2	182	9.6504	Z002E0182	75.0126	75.9915
2	183	6.337316667	2	183	54.9452	Z002E0183	2	183	13.3764	Z002E0183	77.4758	77.6745
2	185	5.677266667	2	185	52.0559	Z002E0185	2	185	8.3428	Z002E0185	77.8325	77.5316
2	186	7.319816667					2	186	7.1639	Z002E0186	76.6564	77.0146
2	188	7.519416667	2	188	47.34265	Z002E0188	2	188	10.0717	Z002E0188	78.8858	79.4901
2	189	6.946766667	2	189	53.19325	Z002E0189	2	189	8.0372	Z002E0189	79.4025	80.0457
2	190	6.609356667	2	190	54.50675	Z002E0190	2	190	12.999	Z002E0190	79.1544	79.4963
2	191	5.727716667					2	191	14.2048	Z002E0191	77.4354	77.8769
2	192	6.889616667	2	192	54.873	Z002E0192	2	192	11.9727	Z002E0192	76.959	77.1455
2	194	5.821666667	2	194	49.20965	Z002E0194	2	194	13.0532	Z002E0194	79.7795	80.1571
2	195	4.836016667	2	195	48.60755	Z002E0195	2	195	12.4253	Z002E0195	78.2289	80.5873
2	196	6.354366667	2	196	47.283	Z002E0196	2	196	12.6248	Z002E0196	75.9834	77.0792
2	197	6.825416667					2	197	8.3276	Z002E0197	77.3462	77.9308
2	198	6.321316667	2	198	44.61975	Z002E0198	2	198	12.9326	Z002E0198	77.2167	78.1282
2	199	6.065516667	2	199	49.3808	Z002E0199	2	199	12.7972	Z002E0199	76.7582	76.4921
2	200	7.401916667					2	200	10.4912	Z002E0200	77.1772	76.7396
3	1	7.431066667	3	1	54.7403	Z003E0001	3	1	10.1834	Z003E0001	80.0654	80.7722
3	4	6.149966667	3	4	47.7086	Z003E0004	3	4	15.2814	Z003E0004	80.0617	81.6562
3	6	7.050451667	3	6	43.0411	Z003E0006	3	6	11.1665	Z003E0006	79.8856	82.412
3	7	7.185616667	3	7	60.0674	Z003E0007	3	7	10.8206	Z003E0007	77.4904	79.0633
3	8	6.774831667	3	8	39.1513	Z003E0008	3	8	13.643	Z003E0008	79.7577	81.8649
3	9	7.563216667	3	9	39.4433	Z003E0009	3	9	8.6736	Z003E0009	75.0467	77.5756
3	10	6.303016667	3	10	57.8438	Z003E0010	3	10	12.2108	Z003E0010	77.6357	78.1425
3	11	6.555266667	3	11	55.34385	Z003E0011	3	11	11.5281	Z003E0011	77.0651	80.2774
3	12	5.592616667	3	12	50.03	Z003E0012	3	12	13.4016	Z003E0012	78.2425	79.4033
3	13	6.943786667	3	13	52.90615	Z003E0013	3	13	14.4864	Z003E0013	80.6844	83.6128
3	14	7.190516667	3	14	48.87335	Z003E0014	3	14	16.0413	Z003E0014	76.4235	79.6246
3	16	6.069366667	3	16	46.6978	Z003E0016	3	16	10.5789	Z003E0016	83.1124	84.1173
3	17	7.530016667	3	17	43.49105	Z003E0017	3	17	10.7496	Z003E0017	80.246	81.3863
3	18	7.149566667					3	18	6.0963	Z003E0018	85.8822	87.1102
3	19	7.629166667	3	19	50.51135	Z003E0019	3	19	12.0765	Z003E0019	76.7506	78.5719
3	20	6.451816667	3	20	54.6693	Z003E0020	3	20	13.1751	Z003E0020	80.4501	83.7919
3	22	6.999036667	3	22	45.6533	Z003E0022	3	22	11.2581	Z003E0022	78.0506	79.4358
3	24	7.360666667	3	24	42.9071	Z003E0024	3	24	10.5927	Z003E0024	79.3492	81.474
3	26	5.863116667	3	26	47.62545	Z003E0026	3	26	10.7294	Z003E0026	77.7071	79.8825
3	27	6.892406667	3	27	55.7905	Z003E0027	3	27	9.5962	Z003E0027	79.4582	80.6543
3	29	7.469766667	3	29	55.9289	Z003E0029	3	29	9.2409	Z003E0029	80.1792	81.0879
3	31	7.729666667					3	31	10.3411	Z003E0031	80.224	83.0515
3	32	7.561866667	3	32	42.8615	Z003E0032	3	32	11.7199	Z003E0032	82.6751	82.7128
3	34	6.776466667	3	34	44.7048	Z003E0034	3	34	9.2809	Z003E0034	77.625	81.6036
3	35	7.099686667	3	35	48.05165	Z003E0035	3	35	9.0957	Z003E0035	78.0768	79.9247
3	36	6.834346667	3	36	47.002	Z003E0036	3	36	12.7791	Z003E0036	77.1454	79.6907
3	37	7.084466667	3	37	42.5865	Z003E0037	3	37	11.3723	Z003E0037	80.1725	80.8663
3	38	6.532016667	3	38	44.97755	Z003E0038	3	38	11.1068	Z003E0038	81.2572	83.0704
3	39	6.616616667	3	39	46.32315	Z003E0039	3	39	13.9722	Z003E0039	80.2771	83.777
3	40	6.856101667					3	40	9.5505	Z003E0040	80.6159	82.3593
3	42	6.948267167	3	42	41.36625	Z003E0042	3	42	12.6206	Z003E0042	82.4924	84.0477
3	43	6.937995167	3	43	49.5845	Z003E0043	3	43	12.5998	Z003E0043	75.9797	77.426
3	44	7.627266667					3	44	11.5987	Z003E0044	82.8043	84.2523
3	45	7.006636667	3	45	42.1653	Z003E0045	3	45	12.449	Z003E0045	79.919	81.3387
3	47	7.232016667	3	47	39.1542	Z003E0047	3	47	10.3266	Z003E0047	77.6132	81.4735
3	49	7.504416667	3	49	43.3048	Z003E0049	3	49	7.4237	Z003E0049	80.6501	82.7971
3	50	6.239116667	3	50	45.3112	Z003E0050	3	50	12.0073	Z003E0050	77.5659	80.0391
3	52	7.018331667	3	52	43.20365	Z003E0052	3	52	8.3517	Z003E0052	77.6747	79.0479
3	53	7.133266667	3	53	43.3491	Z003E0053	3	53	9.1127	Z003E0053	78.5952	80.6679
3	55	7.090966667	3	55	45.3527	Z003E0055	3	55	11.6204	Z003E0055	81.6415	82.1377
3	56	7.396266667	3	56	47.2433	Z003E0056	3	56	11.0551	Z003E0056	79.3981	82.1114
3	58	7.452566667	3	58	52.1977	Z003E0058	3	58	11.7278	Z003E0058	79.9403	80.5647
3	59	6.849911667	3	59	40.4565	Z003E0059	3	59	9.2985	Z003E0059	84.5569	87.0002
3	61	7.236616667	3	61	46.9089	Z003E0061	3	61	9.5764	Z003E0061	79.7916	81.1107
3	65	6.436566667	3	65	44.0375	Z003E0065	3	65	13.6038	Z003E0065	77.8068	79.9984
3	66	6.828551667	3	66	48.4261	Z003E0066	3	66	9.1361	Z003E0066	79.5159	81.4857
3	67	7.167766667					3	67	12.9654	Z003E0067	77.7166	79.9058
3	68	7.941666667	3	68	41.40005	Z003E0068	3	68	9.114	Z003E0068	79.2232	81.5575
3	69	7.284266667	3	69	47.99215	Z003E0069	3	69	12.274	Z003E0069	79.922	83.848
3	70	6.826231667	3	70	47.8161	Z003E0070	3	70	10.9232	Z003E0070	79.026	80.3432
3	71	5.543616667	3	71	45.1459	Z003E0071	3	71	10.0269	Z003E0071	79.8886	81.3069
3	72	6.684516667	3	72	45.6533	Z003E0072	3	72	12.5271	Z003E0072	82.7885	83.0403
3	73	6.725241667	3	73	47.835	Z003E0073	3	73	13.1207	Z003E0073	78.854	81.2884
3	75	6.513516667	3	75	50.6196	Z003E0075	3	75	14.3745	Z003E0075	81.4274	81.5549
3	76	7.021111667	3	76	42.0926	Z003E0076	3	76	10.0742	Z003E0076	80.8748	82.334
3	77	6.437066667	3	77	49.4225	Z003E0077	3	77	8.4856	Z003E0077	85.7649	85.6921
3	78	7.349266667	3	78	54.41865	Z003E0078	3	78	11.5769	Z003E0078	81.8803	83.67
3	79	6.748866667					3	79	8.5413	Z003E0079	76.8003	79.4145
3	80	7.640566667	3	80	43.001	Z003E0080	3	80	8.0133	Z003E0080	79.6681	81.0033
3	81	7.473666667	3	81	40.2177	Z003E0081	3	81	8.7037	Z003E0081	79.3251	82.6296
3	82	6.129016667	3	82	51.44985	Z003E0082	3	82	10.1818	Z003E0082	77.1703	80.4185
3	83	6.829041667					3	83	10.1587	Z003E0083	87.9495	91.0339
3	84	4.982116667	3	84	50.99045	Z003E0084	3	84	11.5551	Z003E0084	77.2718	79.5517
3	85	6.819961667	3	85	44.6619	Z003E0085	3	85	8.5224	Z003E0085	77.549	78.9714
3	86	7.992816667	3	86	52.1746	Z003E0086	3	86	7.5554	Z003E0086	78.4699	80.0595
3	87	7.418116667	3	87	40.4733	Z003E0087	3	87	9.5559	Z003E0087	81.952	83.4032
3	89	7.280816667					3	89	9.2017	Z003E0089	82.7878	83.4348
3	90	6.413516667					3	90	10.3146	Z003E0090	80.4743	81.4335
3	91	7.727966667					3	91	7.8784	Z003E0091	79.3868	80.1638
3	92	6.047166667	3	92	44.61045	Z003E0092	3	92	8.909	Z003E0092	76.4708	79.0648
3	93	7.610616667	3	93	52.67835	Z003E0093	3	93	9.7791	Z003E0093	77.5195	80.4351
3	94	7.458316667	3	94	48.5857	Z003E0094	3	94	10.076	Z003E0094	80.2658	82.4732
3	95	7.445866667	3	95	50.15765	Z003E0095	3	95	10.9039	Z003E0095	84.2181	85.7847
3	96	6.341316667					3	96	11.3486	Z003E0096	79.2475	81.4401
3	97	7.227166667	3	97	46.5874	Z003E0097	3	97	9.6842	Z003E0097	84.7076	87.01
3	98	6.639766667	3	98	45.779	Z003E0098	3	98	12.9017	Z003E0098	79.8172	80.6773
3	100	6.940492167	3	100	44.4756	Z003E0100	3	100	9.1202	Z003E0100	80.0292	80.9836
3	102	5.628616667	3	102	47.51295	Z003E0102	3	102	15.2904	Z003E0102	78.7098	80.6734
3	103	7.689666667	3	103	46.8392	Z003E0103	3	103	7.4098	Z003E0103	77.4248	80.1189
3	104	6.756916667	3	104	42.92985	Z003E0104	3	104	9.0716	Z003E0104	78.8304	80.5501
3	105	7.024891667	3	105	47.0861	Z003E0105	3	105	9.7376	Z003E0105	78.5521	81.5611
3	106	6.226316667	3	106	54.95105	Z003E0106	3	106	10.6521	Z003E0106	78.1342	80.3305
3	107	6.063566667	3	107	43.482	Z003E0107	3	107	11.6988	Z003E0107	75.6342	77.1791
3	108	5.919166667	3	108	48.94425	Z003E0108	3	108	10.654	Z003E0108	84.8485	85.0987
3	111	7.024191667	3	111	50.5121	Z003E0111	3	111	7.0031	Z003E0111	78.4811	80.7718
3	112	6.983081667	3	112	43.7766	Z003E0112	3	112	8.4085	Z003E0112	78.2065	79.8925
3	113	5.797116667	3	113	46.4824	Z003E0113	3	113	13.1258	Z003E0113	74.9323	77.474
3	114	7.602716667	3	114	56.0823	Z003E0114	3	114	12.6918	Z003E0114	80.6459	81.0767
3	115	7.303466667	3	115	42.5848	Z003E0115	3	115	12.4234	Z003E0115	80.9706	82.1028
3	116	6.344416667	3	116	42.5978	Z003E0116	3	116	12.185	Z003E0116	82.3406	84.4319
3	117	6.720066667	3	117	47.0769	Z003E0117	3	117	8.7244	Z003E0117	78.3702	81.2816
3	118	7.263666667	3	118	43.6295	Z003E0118	3	118	9.0231	Z003E0118	79.5738	82.2312
3	119	6.151616667	3	119	52.16955	Z003E0119	3	119	12.5391	Z003E0119	74.1188	74.559
3	120	7.697916667	3	120	51.7883	Z003E0120	3	120	14.6444	Z003E0120	80.6437	80.8841
3	121	7.397766667	3	121	46.20565	Z003E0121	3	121	10.2511	Z003E0121	78.8279	81.4074
3	122	5.466616667	3	122	47.6724	Z003E0122	3	122	14.4802	Z003E0122	80.7185	83.1862
3	123	7.621966667	3	123	45.10395	Z003E0123	3	123	10.8774	Z003E0123	82.135	83.6609
3	124	6.511516667	3	124	47.09955	Z003E0124	3	124	7.3672	Z003E0124	77.8754	79.9996
3	125	6.241516667					3	125	11.7154	Z003E0125	79.6052	81.7751
3	127	7.127266667	3	127	39.9627	Z003E0127	3	127	8.1237	Z003E0127	79.9234	81.4531
3	131	7.568616667	3	131	47.55465	Z003E0131	3	131	12.3304	Z003E0131	80.8911	82.7135
3	132	7.073216667	3	132	49.18855	Z003E0132	3	132	8.8882	Z003E0132	80.4243	80.6561
3	133	7.522066667	3	133	46.4463	Z003E0133	3	133	11.5389	Z003E0133	80.9817	82.5837
3	134	6.908731667	3	134	43.71785	Z003E0134	3	134	8.2144	Z003E0134	80.1707	81.515
3	135	6.975956667	3	135	40.9639	Z003E0135	3	135	10.4781	Z003E0135	83.7458	86.2487
3	138	7.558516667	3	138	44.0914	Z003E0138	3	138	13.5077	Z003E0138	77.8371	79.7105
3	139	7.219316667	3	139	45.10395	Z003E0139	3	139	9.5379	Z003E0139	80.0321	84.1813
3	140	6.466516667	3	140	41.455	Z003E0140	3	140	10.3633	Z003E0140	79.7992	82.1985
3	141	6.013266667	3	141	46.2627	Z003E0141	3	141	10.1131	Z003E0141	79.3265	80.6486
3	142	7.278516667	3	142	44.9301	Z003E0142	3	142	7.7807	Z003E0142	75.9602	77.5517
3	143	6.518366667	3	143	35.2777	Z003E0143	3	143	7.4291	Z003E0143	82.5724	85.831
3	144	7.208516667	3	144	46.9288	Z003E0144	3	144	11.3816	Z003E0144	80.6002	85.6145
3	145	4.883616667	3	145	47.1662	Z003E0145	3	145	11.4507	Z003E0145	77.7565	82.6935
3	146	6.650666667	3	146	43.1785	Z003E0146	3	146	11.1309	Z003E0146	78.3054	81.1419
3	147	6.777866667	3	147	46.4656	Z003E0147	3	147	9.9404	Z003E0147	76.6038	79.5031
3	148	7.342266667	3	148	52.77895	Z003E0148	3	148	10.6726	Z003E0148	79.5816	81.9618
3	149	7.594366667	3	149	40.251	Z003E0149	3	149	11.0008	Z003E0149	80.1324	84.0629
3	150	5.889366667					3	150	9.5082	Z003E0150	78.5176	80.7224
3	151	6.586466667	3	151	44.9885	Z003E0151	3	151	11.1733	Z003E0151	78.9688	82.0803
3	152	7.431966667	3	152	43.039	Z003E0152	3	152	10.6023	Z003E0152	77.7282	78.4256
3	153	7.271516667	3	153	41.21185	Z003E0153	3	153	8.3038	Z003E0153	79.8494	83.1172
3	154	7.093266667	3	154	48.7806	Z003E0154	3	154	10.16	Z003E0154	75.2227	77.4361
3	155	5.051616667	3	155	46.0619	Z003E0155	3	155	11.5548	Z003E0155	79.4496	80.704
3	156	7.645316667	3	156	45.2917	Z003E0156	3	156	10.9039	Z003E0156	79.9017	82.0453
3	158	6.870331667					3	158	10.522	Z003E0158	77.1746	80.0722
3	160	7.453616667	3	160	47.14185	Z003E0160	3	160	13.061	Z003E0160	79.2117	80.061
3	163	7.467916667	3	163	43.5068	Z003E0163	3	163	9.3767	Z003E0163	78.7282	80.919
3	164	5.622966667	3	164	46.10245	Z003E0164	3	164	8.608	Z003E0164	78.6662	79.4991
3	166	7.495166667	3	166	45.91515	Z003E0166	3	166	12.2155	Z003E0166	76.8395	76.8602
3	167	6.852062167	3	167	47.69595	Z003E0167	3	167	11.3404	Z003E0167	76.3352	80.5299
3	168	6.572616667	3	168	45.6071	Z003E0168	3	168	11.3806	Z003E0168	77.2828	77.7635
3	171	7.254616667	3	171	47.3831	Z003E0171	3	171	8.8456	Z003E0171	82.7427	84.7481
3	173	7.446216667	3	173	39.51275	Z003E0173	3	173	9.1611	Z003E0173	77.7372	80.7331
3	174	7.699016667	3	174	49.6214	Z003E0174	3	174	11.0614	Z003E0174	80.6735	83.302
3	175	6.275416667	3	175	57.8596	Z003E0175	3	175	13.9135	Z003E0175	75.4286	78.1203
3	176	7.221016667	3	176	42.5865	Z003E0176	3	176	11.7116	Z003E0176	80.1062	82.2565
3	177	7.115516667	3	177	52.36825	Z003E0177	3	177	7.9415	Z003E0177	77.306	79.5341
3	178	7.554066667	3	178	40.6565	Z003E0178	3	178	9.7087	Z003E0178	81.0167	81.8725
3	179	7.187366667	3	179	43.61165	Z003E0179	3	179	8.2646	Z003E0179	78.3904	79.7506
3	180	7.718216667	3	180	49.6904	Z003E0180	3	180	14.1546	Z003E0180	81.4393	82.2709
3	181	5.403116667	3	181	49.68345	Z003E0181	3	181	13.7556	Z003E0181	76.4778	78.9576
3	182	7.342816667	3	182	45.80625	Z003E0182	3	182	13.2217	Z003E0182	81.0515	83.2378
3	183	6.954285167	3	183	47.7086	Z003E0183	3	183	13.0146	Z003E0183	81.4387	83.9701
3	185	6.086016667					3	185	8.4236	Z003E0185	78.0468	80.4243
3	186	7.385416667	3	186	48.74545	Z003E0186	3	186	9.5661	Z003E0186	82.9359	85.4719
3	187	6.469566667					3	187	7.2207	Z003E0187	79.3437	80.0572
3	189	6.970991667	3	189	53.3288	Z003E0189	3	189	13.0498	Z003E0189	76.8146	79.0405
3	190	7.228366667	3	190	51.44835	Z003E0190	3	190	10.1721	Z003E0190	78.6157	79.4006
3	193	5.898916667	3	193	43.3148	Z003E0193	3	193	11.5867	Z003E0193	79.9189	80.8844
3	194	7.051716667	3	194	42.8956	Z003E0194	3	194	12.8672	Z003E0194	75.8695	78.2582
3	195	6.272216667	3	195	49.9671	Z003E0195	3	195	10.7427	Z003E0195	81.2954	82.1802
3	196	6.712516667	3	196	43.62445	Z003E0196	3	196	9.5794	Z003E0196	79.8444	80.9275
3	197	6.953116667	3	197	49.18845	Z003E0197	3	197	13.7161	Z003E0197	79.7588	81.6399
3	198	7.237116667	3	198	42.8783	Z003E0198	3	198	9.331	Z003E0198	78.5311	79.9953
3	199	6.314566667	3	199	47.7228	Z003E0199	3	199	10.034	Z003E0199	77.8497	79.7303
3	200	6.287766667	3	200	43.71785	Z003E0200	3	200	12.3814	Z003E0200	82.1429	83.7681
4	1	6.840876667	4	1	52.4676	Z004E0001	4	1	7.5631	Z004E0001	77.8949	78.9198
4	2	7.668116667	4	2	44.04265	Z004E0002	4	2	11.779	Z004E0002	79.5131	79.5486
4	3	5.450916667	4	3	48.07675	Z004E0003	4	3	14.6763	Z004E0003	78.2563	79.8837
4	4	7.240616667					4	4	10.0006	Z004E0004	81.6435	83.9447
4	5	5.051416667	4	5	55.7631	Z004E0005	4	5	16.3122	Z004E0005	75.26	77.8518
4	6	7.613516667	4	6	46.7919	Z004E0006	4	6	11.1356	Z004E0006	77.4406	78.5854
4	8	7.254816667	4	8	51.5104	Z004E0008	4	8	10.0046	Z004E0008	79.4889	83.6691
4	9	7.112416667	4	9	48.7847	Z004E0009	4	9	7.8679	Z004E0009	84.2061	83.3444
4	10	8.091916667	4	10	44.91305	Z004E0010	4	10	13.8599	Z004E0010	80.5454	81.9206
4	12	7.377816667					4	12	9.5565	Z004E0012	81.0482	83.584
4	13	6.899176667	4	13	46.5765	Z004E0013	4	13	8.2554	Z004E0013	83.6535	86.8378
4	14	6.273366667	4	14	48.1062	Z004E0014	4	14	12.2815	Z004E0014	81.0743	83.5938
4	15	6.237516667	4	15	46.18985	Z004E0015	4	15	12.8591	Z004E0015	82.7821	84.2934
4	16	7.210266667	4	16	44.40335	Z004E0016	4	16	13.5255	Z004E0016	81.2187	84.0085
4	17	5.071916667	4	17	43.87665	Z004E0017	4	17	11.5268	Z004E0017	79.0758	81.5583
4	18	5.809166667					4	18	7.6103	Z004E0018	79.1572	81.8123
4	19	6.849901667					4	19	17.0377	Z004E0019	80.0879	81.2826
4	20	5.109916667	4	20	44.1417	Z004E0020	4	20	13.2997	Z004E0020	80.9004	82.8987
4	21	8.056316667	4	21	46.968	Z004E0021	4	21	7.9525	Z004E0021	76.9237	76.943
4	22	6.107566667	4	22	46.3709	Z004E0022	4	22	11.4412	Z004E0022	78.3933	79.5255
4	23	7.685516667	4	23	41.99635	Z004E0023	4	23	8.9671	Z004E0023	82.9121	82.9129
4	24	7.244366667	4	24	50.58355	Z004E0024	4	24	11.7199	Z004E0024	79.888	78.8723
4	25	8.078066667	4	25	43.97025	Z004E0025	4	25	9.16	Z004E0025	84.6159	85.2735
4	26	7.358066667	4	26	43.27815	Z004E0026	4	26	12.0122	Z004E0026	83.3441	84.3412
4	27	5.377916667					4	27	10.2737	Z004E0027	77.4427	78.4974
4	28	7.613616667	4	28	42.5065	Z004E0028	4	28	12.5527	Z004E0028	81.4581	84.5609
4	29	7.632366667					4	29	8.7665	Z004E0029	79.2431	80.3685
4	30	7.277316667	4	30	44.5511	Z004E0030	4	30	8.8508	Z004E0030	80.422	81.9406
4	31	7.605516667	4	31	48.104	Z004E0031	4	31	8.1293	Z004E0031	81.454	85.2314
4	32	8.293416667	4	32	50.8281	Z004E0032	4	32	9.6699	Z004E0032	78.5513	82.0343
4	33	7.523116667	4	33	46.02305	Z004E0033	4	33	8.1947	Z004E0033	81.9577	85.245
4	34	5.819266667	4	34	53.5644	Z004E0034	4	34	11.0919	Z004E0034	74.7894	76.3265
4	35	5.589416667					4	35	8.775	Z004E0035	80.2289	85.3153
4	36	6.938691667	4	36	48.42845	Z004E0036	4	36	9.5232	Z004E0036	82.1447	84.293
4	39	5.223916667	4	39	44.8887	Z004E0039	4	39	14.3413	Z004E0039	79.0818	82.6633
4	40	6.779026667	4	40	46.44155	Z004E0040	4	40	12.9438	Z004E0040	76.5725	77.3687
4	42	6.770566667	4	42	45.92335	Z004E0042	4	42	11.5832	Z004E0042	83.5235	84.4776
4	43	7.431566667	4	43	56.2834	Z004E0043	4	43	12.4812	Z004E0043	80.1195	81.2658
4	44	6.569166667	4	44	50.4569	Z004E0044	4	44	10.1022	Z004E0044	82.1456	83.7838
4	45	7.499966667					4	45	15.8209	Z004E0045	78.9195	79.7544
4	46	7.770566667	4	46	44.88455	Z004E0046	4	46	7.9024	Z004E0046	77.6711	79.5556
4	47	6.945156667	4	47	47.34615	Z004E0047	4	47	10.9606	Z004E0047	80.943	81.7655
4	48	6.088466667					4	48	12.1179	Z004E0048	79.5655	81.4528
4	49	8.194916667	4	49	43.03075	Z004E0049	4	49	11.4209	Z004E0049	76.6595	77.8003
4	50	6.723866667	4	50	46.7995	Z004E0050	4	50	8.272	Z004E0050	80.6751	82.06
4	51	7.309066667	4	51	45.08905	Z004E0051	4	51	11.1271	Z004E0051	80.8882	83.8202
4	52	7.746666667	4	52	49.0129	Z004E0052	4	52	9.3128	Z004E0052	78.4715	79.2527
4	53	7.935016667	4	53	46.29035	Z004E0053	4	53	8.2154	Z004E0053	84.6909	85.3379
4	54	5.971766667	4	54	54.87835	Z004E0054	4	54	12.2651	Z004E0054	78.0588	79.7851
4	56	7.908866667	4	56	44.40335	Z004E0056	4	56	10.7799	Z004E0056	84.7441	86.9015
4	57	7.951016667					4	57	12.3068	Z004E0057	80.1712	82.4211
4	58	6.512066667					4	58	10.6088	Z004E0058	77.4802	77.7329
4	60	7.313816667	4	60	47.15015	Z004E0060	4	60	9.999	Z004E0060	84.3186	85.1602
4	61	8.081416667	4	61	50.0439	Z004E0061	4	61	15.272	Z004E0061	80.1469	81.5575
4	62	7.751816667	4	62	45.31195	Z004E0062	4	62	14.4286	Z004E0062	75.6701	76.8653
4	63	7.374566667	4	63	46.7995	Z004E0063	4	63	9.6362	Z004E0063	78.7341	81.7203
4	67	6.296766667	4	67	46.83695	Z004E0067	4	67	6.182	Z004E0067	79.8699	82.5259
4	68	6.227966667					4	68	13.5644	Z004E0068	77.9724	79.4417
4	69	6.850146667	4	69	49.8934	Z004E0069	4	69	10.0595	Z004E0069	78.002	79.7119
4	70	7.044916667	4	70	46.9344	Z004E0070	4	70	9.0282	Z004E0070	76.1429	79.1156
4	71	5.991416667	4	71	47.744	Z004E0071	4	71	8.0677	Z004E0071	77.3085	79.1159
4	72	7.411316667	4	72	46.32965	Z004E0072	4	72	12.0655	Z004E0072	81.7195	83.6473
4	73	7.520916667	4	73	42.6725	Z004E0073	4	73	10.1444	Z004E0073	84.0526	86.8502
4	74	7.119416667	4	74	54.4938	Z004E0074	4	74	9.4643	Z004E0074	74.5801	76.0689
4	75	7.146816667	4	75	42.4882	Z004E0075	4	75	8.4998	Z004E0075	81.8364	85.3681
4	76	5.717766667	4	76	47.20135	Z004E0076	4	76	9.6504	Z004E0076	80.2924	82.0467
4	77	7.231316667	4	77	44.03835	Z004E0077	4	77	8.1308	Z004E0077	78.4386	80.3313
4	78	7.853016667	4	78	48.9732	Z004E0078	4	78	11.5633	Z004E0078	79.6436	81.3888
4	79	7.375316667	4	79	45.62915	Z004E0079	4	79	9.9947	Z004E0079	79.4737	80.8102
4	80	6.572266667	4	80	48.2449	Z004E0080	4	80	12.8405	Z004E0080	81.0324	82.9189
4	81	5.740416667	4	81	44.19355	Z004E0081	4	81	14.4072	Z004E0081	77.8454	81.3882
4	82	7.518616667	4	82	47.55275	Z004E0082	4	82	14.2244	Z004E0082	79.2759	80.0896
4	83	7.166616667					4	83	12.1332	Z004E0083	77.7364	79.6781
4	84	5.970216667					4	84	13.9498	Z004E0084	77.6735	79.5268
4	85	7.402966667	4	85	45.39815	Z004E0085	4	85	17.4869	Z004E0085	80.3898	83.3524
4	86	7.276916667	4	86	48.59035	Z004E0086	4	86	14.1552	Z004E0086	78.9877	81.771
4	87	6.935511667	4	87	43.03075	Z004E0087	4	87	6.7771	Z004E0087	84.7134	87.4268
4	88	7.218366667	4	88	46.47505	Z004E0088	4	88	11.3603	Z004E0088	80.5711	83.4849
4	89	5.507916667	4	89	48.83695	Z004E0089	4	89	10.7718	Z004E0089	79.0654	80.6277
4	90	7.330666667	4	90	45.55935	Z004E0090	4	90	11.0606	Z004E0090	83.8924	85.335
4	91	6.690366667	4	91	46.74285	Z004E0091	4	91	8.5671	Z004E0091	78.5508	79.1519
4	92	7.189616667	4	92	52.8694	Z004E0092	4	92	11.9223	Z004E0092	82.8546	84.2892
4	93	5.286416667	4	93	48.06115	Z004E0093	4	93	7.4968	Z004E0093	79.971	83.8129
4	94	7.816016667	4	94	42.0092	Z004E0094	4	94	10.6322	Z004E0094	83.4067	85.1915
4	95	7.656766667	4	95	46.4229	Z004E0095	4	95	16.9422	Z004E0095	81.2602	83.9189
4	96	5.971666667	4	96	46.4707	Z004E0096	4	96	15.8055	Z004E0096	78.5519	80.9953
4	97	7.415516667	4	97	49.01725	Z004E0097	4	97	10.0064	Z004E0097	81.6874	82.8756
4	98	7.883866667	4	98	46.56505	Z004E0098	4	98	12.3662	Z004E0098	76.3997	77.7372
4	99	6.726966667	4	99	51.35715	Z004E0099	4	99	7.5358	Z004E0099	78.9339	79.7774
4	100	7.867216667	4	100	46.82795	Z004E0100	4	100	6.1355	Z004E0100	77.267	78.4988
4	101	6.471716667	4	101	44.29005	Z004E0101	4	101	11.0281	Z004E0101	81.4602	82.8873
4	102	4.227416667	4	102	49.3842	Z004E0102	4	102	10.7963	Z004E0102	78.2582	80.3558
4	103	7.678066667	4	103	49.8793	Z004E0103	4	103	8.0252	Z004E0103	78.3644	78.7073
4	104	6.555066667	4	104	42.3729	Z004E0104	4	104	9.4959	Z004E0104	83.5412	85.9925
4	105	6.272166667	4	105	49.37985	Z004E0105	4	105	10.6759	Z004E0105	78.9246	80.145
4	108	7.477316667	4	108	52.2685	Z004E0108	4	108	12.9755	Z004E0108	78.2913	80.1773
4	109	7.159366667	4	109	47.18375	Z004E0109	4	109	14.1503	Z004E0109	81.8561	82.0663
4	110	6.947416667	4	110	42.22085	Z004E0110	4	110	12.9642	Z004E0110	80.3552	82.8237
4	111	5.989366667	4	111	51.3938	Z004E0111	4	111	8.201	Z004E0111	78.9112	80.189
4	112	6.329066667	4	112	53.78145	Z004E0112	4	112	11.4582	Z004E0112	81.5757	83.8544
4	113	7.040266667	4	113	44.5511	Z004E0113	4	113	14.0027	Z004E0113	81.8945	82.2823
4	114	6.916316667					4	114	6.8511	Z004E0114	81.5202	86.1039
4	115	7.555666667	4	115	56.5239	Z004E0115	4	115	10.418	Z004E0115	78.3514	79.4024
4	116	7.870466667	4	116	42.24155	Z004E0116	4	116	11.3359	Z004E0116	82.6037	81.2091
4	117	8.159916667	4	117	47.74645	Z004E0117	4	117	8.6503	Z004E0117	78.0266	79.5049
4	118	7.785816667	4	118	54.906	Z004E0118	4	118	14.4354	Z004E0118	79.514	81.4635
4	120	6.470016667	4	120	45.31195	Z004E0120	4	120	7.389	Z004E0120	81.0901	84.924
4	121	6.096616667	4	121	55.89595	Z004E0121	4	121	13.547	Z004E0121	82.4405	85.2463
4	122	6.770331667	4	122	47.69215	Z004E0122	4	122	8.4886	Z004E0122	81.627	82.7311
4	123	7.274866667	4	123	44.1895	Z004E0123	4	123	7.2739	Z004E0123	80.1859	81.4893
4	124	6.520316667	4	124	53.7795	Z004E0124	4	124	8.2983	Z004E0124	73.1013	76.1603
4	125	8.303916667	4	125	46.8075	Z004E0125	4	125	12.5756	Z004E0125	80.6275	82.0874
4	126	5.814466667	4	126	44.9205	Z004E0126	4	126	9.7121	Z004E0126	75.2141	76.0311
4	127	7.490666667	4	127	44.86895	Z004E0127	4	127	9.9499	Z004E0127	84.5665	87.0918
4	128	7.045666667					4	128	8.2104	Z004E0128	80.6033	81.2753
4	129	6.657466667	4	129	45.59745	Z004E0129	4	129	14.6806	Z004E0129	81.311	82.3077
4	130	7.175466667	4	130	46.5405	Z004E0130	4	130	7.6603	Z004E0130	79.0329	82.1145
4	131	6.657266667	4	131	45.8139	Z004E0131	4	131	9.5548	Z004E0131	76.249	78.7147
4	132	7.467616667	4	132	47.919	Z004E0132	4	132	11.9143	Z004E0132	80.6436	82.4439
4	133	6.874771667	4	133	42.41785	Z004E0133	4	133	7.817	Z004E0133	78.4075	79.514
4	134	5.248916667	4	134	56.57505	Z004E0134	4	134	8.2744	Z004E0134	81.4386	82.4537
4	135	6.543916667	4	135	40.8529	Z004E0135	4	135	10.3444	Z004E0135	80.9033	82.0096
4	136	7.045166667	4	136	48.42845	Z004E0136	4	136	8.4458	Z004E0136	79.0365	79.1292
4	137	7.358916667	4	137	47.3526	Z004E0137	4	137	12.0068	Z004E0137	85.6197	87.297
4	138	6.957011667	4	138	46.05695	Z004E0138	4	138	15.584	Z004E0138	84.1951	85.1032
4	139	7.862416667	4	139	42.12185	Z004E0139	4	139	9.8865	Z004E0139	80.8963	81.6053
4	140	6.061216667					4	140	9.4732	Z004E0140	81.339	82.6748
4	141	6.899374967					4	141	10.3304	Z004E0141	81.6141	83.2412
4	142	7.028716667	4	142	48.81925	Z004E0142	4	142	5.914	Z004E0142	82.6224	84.2949
4	143	7.817266667	4	143	48.9881	Z004E0143	4	143	4.9548	Z004E0143	83.6856	84.9806
4	146	7.650866667	4	146	51.20345	Z004E0146	4	146	10.7985	Z004E0146	81.6066	82.2424
4	147	7.691166667					4	147	10.919	Z004E0147	75.4935	75.6613
4	148	7.254666667					4	148	9.2607	Z004E0148	85.9108	85.6057
4	149	5.881916667	4	149	48.07675	Z004E0149	4	149	14.7132	Z004E0149	78.3627	81.7271
4	151	7.178916667	4	151	43.34795	Z004E0151	4	151	11.5283	Z004E0151	85.4466	84.2261
4	152	7.594366667	4	152	43.77545	Z004E0152	4	152	6.4862	Z004E0152	83.3716	85.301
4	153	7.650816667	4	153	38.747	Z004E0153	4	153	8.4359	Z004E0153	83.8938	84.692
4	155	5.835166667	4	155	51.95805	Z004E0155	4	155	8.9253	Z004E0155	77.5303	79.8876
4	156	7.139016667	4	156	52.6531	Z004E0156	4	156	11.7622	Z004E0156	80.7025	80.7896
4	158	6.486466667	4	158	46.73715	Z004E0158	4	158	8.4435	Z004E0158	83.2587	84.0336
4	159	7.399216667					4	159	13.4617	Z004E0159	84.1799	84.682
4	160	7.079116667	4	160	44.16005	Z004E0160	4	160	8.7746	Z004E0160	77.9064	79.8143
4	161	6.958871667	4	161	47.87005	Z004E0161	4	161	13.815	Z004E0161	76.7104	78.0497
4	162	7.287516667	4	162	45.8258	Z004E0162	4	162	12.2803	Z004E0162	77.2317	78.6845
4	163	6.827981667	4	163	46.4707	Z004E0163	4	163	10.4126	Z004E0163	78.6796	80.807
4	164	6.807756667	4	164	48.2449	Z004E0164	4	164	14.0751	Z004E0164	78.5535	81.9106
4	165	7.107216667	4	165	49.5229	Z004E0165	4	165	11.715	Z004E0165	80.7102	81.4423
4	168	5.295416667	4	168	53.56445	Z004E0168	4	168	11.7876	Z004E0168	83.4881	84.1269
4	170	6.620566667	4	170	46.4229	Z004E0170	4	170	10.2898	Z004E0170	82.476	82.693
4	171	6.241016667	4	171	43.6422	Z004E0171	4	171	8.4542	Z004E0171	85.9667	87.124
4	172	8.032666667					4	172	10.4392	Z004E0172	82.9544	86.1005
4	174	5.409916667	4	174	52.9419	Z004E0174	4	174	16.9829	Z004E0174	80.5594	82.3881
4	175	7.765866667					4	175	8.7768	Z004E0175	79.3075	79.8427
4	176	6.436066667	4	176	54.50095	Z004E0176	4	176	14.6679	Z004E0176	88.0614	90.1205
4	177	7.786716667	4	177	43.79095	Z004E0177	4	177	8.892	Z004E0177	80.5363	82.2999
4	178	6.424666667	4	178	48.47095	Z004E0178	4	178	7.1918	Z004E0178	79.2796	80.6331
4	179	6.671166667	4	179	46.4707	Z004E0179	4	179	12.3903	Z004E0179	82.3623	82.8213
4	180	7.992316667	4	180	46.47505	Z004E0180	4	180	7.2302	Z004E0180	81.7411	82.4368
4	181	6.446616667	4	181	49.92935	Z004E0181	4	181	10.4255	Z004E0181	76.4862	77.5814
4	182	6.053316667	4	182	42.92025	Z004E0182	4	182	9.8465	Z004E0182	84.0651	85.8095
4	183	7.169166667	4	183	49.7849	Z004E0183	4	183	11.9259	Z004E0183	81.46	82.2953
4	184	4.541416667	4	184	44.88455	Z004E0184	4	184	10.0823	Z004E0184	83.4871	86.1608
4	185	4.976416667	4	185	43.13375	Z004E0185	4	185	8.8561	Z004E0185	81.9381	82.7661
4	186	7.181466667					4	186	9.4621	Z004E0186	82.3531	83.9691
4	187	7.635366667					4	187	8.0348	Z004E0187	81.2353	82.0969
4	188	6.086716667	4	188	54.1139	Z004E0188	4	188	9.421	Z004E0188	84.5698	85.7235
4	189	6.187916667	4	189	47.8215	Z004E0189	4	189	8.1683	Z004E0189	83.178	84.3188
4	190	5.819316667	4	190	50.09095	Z004E0190	4	190	11.2343	Z004E0190	80.104	81.8685
4	191	4.720916667					4	191	8.7005	Z004E0191	77.4326	78.26
4	192	7.664316667	4	192	47.31695	Z004E0192	4	192	9.8496	Z004E0192	80.4007	81.2013
4	193	6.559766667	4	193	47.744	Z004E0193	4	193	8.0147	Z004E0193	76.8681	78.262
4	194	7.471616667					4	194	7.1512	Z004E0194	81.2806	82.488
4	195	7.219516667	4	195	48.80095	Z004E0195	4	195	15.7375	Z004E0195	82.1371	82.8638
4	196	7.426516667	4	196	42.656	Z004E0196	4	196	9.699	Z004E0196	86.0644	87.8394
4	197	7.597016667					4	197	5.8292	Z004E0197	81.8939	82.8163
4	198	6.280516667					4	198	12.9459	Z004E0198	78.8909	80.2292
4	199	6.826731667					4	199	11.8728	Z004E0199	77.7743	79.4449
4	200	6.979566667					4	200	6.6413	Z004E0200	79.5613	82.7356
5	1	7.441416667	5	1	45.41635	Z005E0001	5	1	8.5686	Z005E0001	76.4647	77.7261
5	3	7.349346667					5	3	10.2833	Z005E0003	79.8597	82.1197
5	4	7.773266667	5	4	40.0452	Z005E0004	5	4	4.85	Z005E0004	78.9353	82.0777
5	5	6.858916667	5	5	41.53815	Z005E0005	5	5	9.2562	Z005E0005	80.6491	84.0728
5	7	6.764216667					5	7	8.9906	Z005E0007	79.2717	78.5979
5	8	8.026816667	5	8	37.5863	Z005E0008	5	8	5.3177	Z005E0008	80.9601	81.6735
5	9	7.383926667	5	9	47.0784	Z005E0009	5	9	7.8834	Z005E0009	79.9049	80.9427
5	10	7.493166667	5	10	41.62805	Z005E0010	5	10	9.3201	Z005E0010	80.8096	82.6086
5	11	7.445716667	5	11	39.86495	Z005E0011	5	11	10.0487	Z005E0011	77.3211	78.039
5	12	7.575016667	5	12	40.73545	Z005E0012	5	12	7.611	Z005E0012	77.4187	79.1747
5	13	6.194366667	5	13	47.44815	Z005E0013	5	13	7.6865	Z005E0013	78.0282	79.4604
5	14	7.832466667	5	14	46.63845	Z005E0014	5	14	9.7371	Z005E0014	78.3118	81.9789
5	15	5.986766667	5	15	39.5715	Z005E0015	5	15	8.7711	Z005E0015	85.0185	88.9611
5	16	6.499866667	5	16	49.52875	Z005E0016	5	16	11.973	Z005E0016	78.2267	79.5027
5	17	7.242816667	5	17	40.41395	Z005E0017	5	17	11.9649	Z005E0017	82.8963	85.0199
5	18	5.765366667	5	18	50.18905	Z005E0018	5	18	13.3018	Z005E0018	81.0164	81.9591
5	20	7.157676667	5	20	43.69965	Z005E0020	5	20	7.277	Z005E0020	79.9786	82.3084
5	21	7.137191667	5	21	49.31325	Z005E0021	5	21	6.6366	Z005E0021	77.6154	77.7084
5	22	7.549366667	5	22	42.8512	Z005E0022	5	22	11.7079	Z005E0022	79.3087	82.0566
5	25	7.366366667	5	25	49.73345	Z005E0025	5	25	12.6573	Z005E0025	77.3142	79.0893
5	27	6.876866667	5	27	39.2705	Z005E0027	5	27	4.5716	Z005E0027	77.8289	79.0015
5	29	6.684666667	5	29	48.55435	Z005E0029	5	29	8.597	Z005E0029	78.7913	80.3598
5	32	6.566366667	5	32	46.63845	Z005E0032	5	32	7.3038	Z005E0032	82.67	83.7807
5	33	7.387841667	5	33	39.6011	Z005E0033	5	33	8.0708	Z005E0033	78.8979	80.057
5	35	7.870216667	5	35	40.1603	Z005E0035	5	35	9.6529	Z005E0035	79.6922	81.0071
5	37	6.563416667	5	37	47.1809	Z005E0037	5	37	6.9255	Z005E0037	78.976	81.6458
5	39	7.270031667	5	39	48.2324	Z005E0039	5	39	12.9181	Z005E0039	81.331	82.6029
5	40	6.697666667	5	40	46.01165	Z005E0040	5	40	8.487	Z005E0040	82.576	84.4802
5	42	7.665116667					5	42	8.0225	Z005E0042	78.8387	80.4097
5	43	7.423166667	5	43	46.75695	Z005E0043	5	43	9.0044	Z005E0043	79.9611	82.5936
5	44	6.499616667	5	44	51.7556	Z005E0044	5	44	10.2909	Z005E0044	76.7088	78.3218
5	45	7.555416667	5	45	40.7613	Z005E0045	5	45	5.2595	Z005E0045	80.745	82.5085
5	46	6.920836667	5	46	38.9499	Z005E0046	5	46	9.5342	Z005E0046	78.3657	80.7136
5	47	7.592466667	5	47	38.31125	Z005E0047	5	47	7.785	Z005E0047	78.0763	79.3899
5	48	6.896166667	5	48	45.6642	Z005E0048	5	48	8.5031	Z005E0048	78.1021	82.6441
5	50	6.592616667	5	50	44.2775	Z005E0050	5	50	14.2382	Z005E0050	80.5523	81.9498
5	52	7.527416667	5	52	46.39435	Z005E0052	5	52	8.5751	Z005E0052	77.3385	78.8389
5	54	6.812816667	5	54	40.8648	Z005E0054	5	54	11.6074	Z005E0054	78.7361	82.7695
5	55	7.565816667	5	55	39.8254	Z005E0055	5	55	6.8486	Z005E0055	78.2524	78.9766
5	56	7.274211667	5	56	51.16415	Z005E0056	5	56	6.251	Z005E0056	80.8863	80.8151
5	57	7.635616667	5	57	38.372	Z005E0057	5	57	4.9825	Z005E0057	78.3452	81.8165
5	60	7.133311667	5	60	40.1603	Z005E0060	5	60	7.0195	Z005E0060	79.9523	82.0771
5	61	6.551866667	5	61	45.9571	Z005E0061	5	61	6.6593	Z005E0061	78.1251	79.2442
5	62	7.137223667	5	62	48.9967	Z005E0062	5	62	11.2722	Z005E0062	78.1261	78.8502
5	63	7.459766667	5	63	43.42385	Z005E0063	5	63	4.2599	Z005E0063	79.5548	80.1937
5	66	7.422316667	5	66	44.132	Z005E0066	5	66	9.7821	Z005E0066	78.7032	80.4591
5	67	6.529466667	5	67	55.8547	Z005E0067	5	67	13.994	Z005E0067	80.2493	84.7594
5	68	7.504366667					5	68	11.4301	Z005E0068	78.419	79.5988
5	69	7.592016667	5	69	48.5225	Z005E0069	5	69	7.2282	Z005E0069	80.0376	80.6027
5	74	7.586716667	5	74	42.06025	Z005E0074	5	74	5.2325	Z005E0074	80.0117	82.9355
5	75	7.309266667					5	75	11.1091	Z005E0075	79.2889	80.5419
5	76	7.095246667	5	76	50.0625	Z005E0076	5	76	9.7172	Z005E0076	82.496	83.9807
5	79	7.352666667	5	79	41.8581	Z005E0079	5	79	10.0663	Z005E0079	76.9051	78.034
5	80	7.571216667	5	80	46.72015	Z005E0080	5	80	6.5887	Z005E0080	77.8019	78.7455
5	81	6.468766667	5	81	47.8483	Z005E0081	5	81	9.0183	Z005E0081	77.1928	76.6473
5	82	7.524966667	5	82	42.22775	Z005E0082	5	82	8.6861	Z005E0082	79.5973	82.4416
5	83	5.946216667	5	83	48.4783	Z005E0083	5	83	12.2155	Z005E0083	79.397	81.1655
5	84	7.647666667	5	84	40.7028	Z005E0084	5	84	6.2703	Z005E0084	79.6328	82.1904
5	85	7.847616667	5	85	42.8064	Z005E0085	5	85	8.4624	Z005E0085	79.5529	81.0923
5	87	6.407816667	5	87	46.0048	Z005E0087	5	87	7.7396	Z005E0087	77.1149	78.6141
5	88	7.125656667	5	88	40.5644	Z005E0088	5	88	5.8053	Z005E0088	78.6889	80.9036
5	90	7.125517667	5	90	42.482	Z005E0090	5	90	8.8412	Z005E0090	78.8574	81.6184
5	91	7.589966667	5	91	43.75365	Z005E0091	5	91	11.0739	Z005E0091	79.419	79.9277
5	94	7.639416667	5	94	41.68385	Z005E0094	5	94	10.8078	Z005E0094	79.3196	80.1042
5	95	7.407391667	5	95	51.1034	Z005E0095	5	95	5.0618	Z005E0095	80.084	79.5689
5	96	7.759666667					5	96	7.5724	Z005E0096	78.2235	79.9103
5	99	6.492916667	5	99	40.73545	Z005E0099	5	99	10.3732	Z005E0099	79.3235	79.541
5	102	7.168078667	5	102	42.43075	Z005E0102	5	102	7.4172	Z005E0102	77.5772	78.2777
5	103	7.312616667	5	103	40.4638	Z005E0103	5	103	3.4064	Z005E0103	83.6422	84.2897
5	104	7.780116667	5	104	38.9499	Z005E0104	5	104	10.9347	Z005E0104	78.6982	82.3889
5	105	7.297516667	5	105	39.3506	Z005E0105	5	105	8.9555	Z005E0105	77.8542	80.6277
5	106	7.057916667	5	106	46.57865	Z005E0106	5	106	9.0263	Z005E0106	80.4236	83.2327
5	107	6.110816667	5	107	38.372	Z005E0107	5	107	6.7204	Z005E0107	77.3938	78.7941
5	108	7.286286667	5	108	41.63405	Z005E0108	5	108	11.3516	Z005E0108	78.1	80.3146
5	109	7.002766667	5	109	45.34425	Z005E0109	5	109	9.6469	Z005E0109	78.6067	79.4642
5	110	7.363666667	5	110	43.42385	Z005E0110	5	110	13.4834	Z005E0110	77.4655	78.1778
5	111	7.608316667	5	111	39.5092	Z005E0111	5	111	6.7523	Z005E0111	76.0905	79.3526
5	112	7.422516667	5	112	47.2822	Z005E0112	5	112	8.9451	Z005E0112	75.9556	77.557
5	113	7.161926667	5	113	50.0594	Z005E0113	5	113	14.0263	Z005E0113	77.7187	78.9033
5	114	6.633316667	5	114	45.5416	Z005E0114	5	114	11.0549	Z005E0114	79.137	81.4009
5	115	7.463466667	5	115	42.482	Z005E0115	5	115	5.7754	Z005E0115	77.9398	78.9913
5	116	6.470166667	5	116	44.19345	Z005E0116	5	116	9.4561	Z005E0116	78.1581	79.1267
5	118	7.020066667	5	118	42.7504	Z005E0118	5	118	9.2832	Z005E0118	79.5767	82.1464
5	119	7.492666667					5	119	6.2494	Z005E0119	78.4821	79.3889
5	121	6.899266667	5	121	46.96225	Z005E0121	5	121	10.0722	Z005E0121	77.9965	79.0323
5	122	7.524666667	5	122	39.98865	Z005E0122	5	122	9.7164	Z005E0122	78.7331	79.6436
5	123	7.693166667	5	123	47.70195	Z005E0123	5	123	7.2079	Z005E0123	75.549	77.9497
5	124	5.726166667	5	124	42.482	Z005E0124	5	124	8.4961	Z005E0124	82.4869	85.8733
5	126	7.332816667	5	126	51.6818	Z005E0126	5	126	9.0539	Z005E0126	78.5629	80.523
5	127	6.170966667					5	127	7.0834	Z005E0127	79.8254	81.6562
5	128	7.423216667	5	128	49.68145	Z005E0128	5	128	9.1817	Z005E0128	83.184	86.2612
5	129	6.248766667	5	129	53.15105	Z005E0129	5	129	12.7824	Z005E0129	79.7667	80.3146
5	130	7.257116667	5	130	40.118	Z005E0130	5	130	7.5351	Z005E0130	77.0795	78.8301
5	133	6.747316667	5	133	47.60615	Z005E0133	5	133	8.7687	Z005E0133	80.9881	82.2542
5	134	7.828916667	5	134	37.47875	Z005E0134	5	134	7.4401	Z005E0134	78.8701	80.3022
5	135	7.599266667	5	135	41.6539	Z005E0135	5	135	6.9415	Z005E0135	82.8615	83.8745
5	136	7.285386667	5	136	45.64295	Z005E0136	5	136	7.5638	Z005E0136	80.0603	80.7735
5	137	7.256221667	5	137	48.80255	Z005E0137	5	137	5.9677	Z005E0137	80.0948	81.2781
5	139	6.833566667	5	139	42.62845	Z005E0139	5	139	5.3167	Z005E0139	79.0264	81.6245
5	141	6.674816667	5	141	44.8954	Z005E0141	5	141	14.1051	Z005E0141	77.2523	78.6805
5	142	6.849766667	5	142	49.22355	Z005E0142	5	142	10.525	Z005E0142	78.6823	80.0216
5	143	7.533016667	5	143	42.50355	Z005E0143	5	143	10.886	Z005E0143	78.9868	80.4917
5	144	7.860966667	5	144	46.55555	Z005E0144	5	144	6.4386	Z005E0144	84.4996	84.4627
5	147	7.657916667	5	147	37.5863	Z005E0147	5	147	6.7875	Z005E0147	79.7459	79.4304
5	148	7.870916667					5	148	8.8712	Z005E0148	78.223	80.4466
5	149	6.433516667	5	149	49.31665	Z005E0149	5	149	11.6248	Z005E0149	78.7442	80.4892
5	150	7.534366667	5	150	47.02765	Z005E0150	5	150	7.7919	Z005E0150	82.2683	83.3248
5	152	6.067966667	5	152	48.673	Z005E0152	5	152	7.0966	Z005E0152	82.0453	82.8419
5	153	6.705966667	5	153	45.64805	Z005E0153	5	153	10.2496	Z005E0153	85.4283	87.8928
5	154	7.994216667	5	154	40.0732	Z005E0154	5	154	9.6534	Z005E0154	78.3285	79.0121
5	155	6.544616667	5	155	51.4459	Z005E0155	5	155	7.5955	Z005E0155	81.0796	82.463
5	156	7.045536667	5	156	42.3574	Z005E0156	5	156	9.4058	Z005E0156	77.7965	80.3398
5	158	6.955666667	5	158	39.7246	Z005E0158	5	158	6.2442	Z005E0158	79.0075	79.6235
5	159	7.214366667	5	159	38.6366	Z005E0159	5	159	6.3028	Z005E0159	80.532	81.6323
5	160	6.089916667	5	160	47.7193	Z005E0160	5	160	7.4305	Z005E0160	79.0771	80.2736
5	161	7.537716667	5	161	44.627	Z005E0161	5	161	7.4181	Z005E0161	76.195	77.2972
5	162	6.883916667	5	162	35.8434	Z005E0162	5	162	8.9829	Z005E0162	79.8542	81.4595
5	163	7.624816667	5	163	37.85765	Z005E0163	5	163	7.26	Z005E0163	82.1866	83.6945
5	165	7.440566667	5	165	41.2413	Z005E0165	5	165	8.6989	Z005E0165	80.9282	82.3495
5	166	7.338466667	5	166	39.82665	Z005E0166	5	166	12.2642	Z005E0166	79.054	80.8956
5	168	7.233856667	5	168	47.8237	Z005E0168	5	168	8.3295	Z005E0168	84.8886	84.2864
5	169	8.015566667	5	169	39.21785	Z005E0169	5	169	11.3464	Z005E0169	82.2384	84.5954
5	172	7.635116667	5	172	45.88145	Z005E0172	5	172	6.4422	Z005E0172	77.5067	78.7754
5	173	6.560116667					5	173	12.0351	Z005E0173	76.6318	78.107
5	174	7.332416667	5	174	44.16915	Z005E0174	5	174	9.3991	Z005E0174	80.5531	81.2669
5	175	7.738016667	5	175	49.889	Z005E0175	5	175	9.5727	Z005E0175	79.9899	81.1054
5	176	7.338966667	5	176	40.87215	Z005E0176	5	176	8.3769	Z005E0176	78.7081	81.2925
5	178	7.346766667	5	178	48.48535	Z005E0178	5	178	10.5536	Z005E0178	83.6445	83.6905
5	179	6.409266667	5	179	48.7066	Z005E0179	5	179	10.6694	Z005E0179	78.1859	78.91
5	180	7.463116667	5	180	42.34995	Z005E0180	5	180	5.4868	Z005E0180	76.4611	78.1427
5	182	7.302466667	5	182	49.91295	Z005E0182	5	182	6.7152	Z005E0182	85.3603	88.5515
5	183	6.770416667	5	183	41.68385	Z005E0183	5	183	10.2515	Z005E0183	81.7066	84.5797
5	184	7.248591667	5	184	44.14605	Z005E0184	5	184	9.2883	Z005E0184	79.4751	82.7884
5	185	7.489416667	5	185	44.01295	Z005E0185	5	185	8.4931	Z005E0185	79.2563	80.8526
5	186	7.244691667	5	186	41.8823	Z005E0186	5	186	9.1754	Z005E0186	78.1601	79.1898
5	189	7.518466667	5	189	42.41395	Z005E0189	5	189	10.0786	Z005E0189	79.9835	81.3308
5	190	5.989516667					5	190	9.3624	Z005E0190	78.0347	79.1521
5	193	7.151766667	5	193	39.9722	Z005E0193	5	193	11.3794	Z005E0193	77.6105	78.447
5	195	6.443166667	5	195	47.16315	Z005E0195	5	195	9.558	Z005E0195	78.0705	80.3585
5	196	7.149418167	5	196	46.35775	Z005E0196	5	196	9.5951	Z005E0196	78.9586	80.8022
5	198	8.038316667					5	198	12.8961	Z005E0198	78.7831	80.7794
5	199	6.924366667	5	199	44.30465	Z005E0199	5	199	7.9359	Z005E0199	80.5563	82.5497
6	1	6.672216667	6	1	45.40045	Z006E0001	6	1	12.8503	Z006E0001	74.8269	77.3951
6	2	6.094226667	6	2	52.01325	Z006E0002	6	2	16.5542	Z006E0002	76.9939	77.8521
6	3	5.928066667	6	3	52.69505	Z006E0003	6	3	15.7816	Z006E0003	77.1501	79.8092
6	5	6.746566667	6	5	51.0298	Z006E0005	6	5	10.409	Z006E0005	76.1009	78.8697
6	6	5.625216667	6	6	49.73425	Z006E0006	6	6	15.7101	Z006E0006	75.756	77.9195
6	7	6.187331667	6	7	47.92015	Z006E0007	6	7	12.5441	Z006E0007	75.2273	76.6176
6	8	6.616016667	6	8	50.8814	Z006E0008	6	8	8.7376	Z006E0008	80.0506	78.62
6	9	6.312166667	6	9	52.20095	Z006E0009	6	9	16.3082	Z006E0009	75.8941	79.3173
6	10	5.856166667	6	10	49.24305	Z006E0010	6	10	15.8726	Z006E0010	78.7581	79.9009
6	11	6.324016667	6	11	49.8792	Z006E0011	6	11	12.7426	Z006E0011	78.3614	80.0695
6	12	6.141000167	6	12	46.9237	Z006E0012	6	12	10.805	Z006E0012	80.9018	81.9477
6	13	6.658566667	6	13	55.636	Z006E0013	6	13	13.592	Z006E0013	75.5634	77.0863
6	14	6.204358167	6	14	55.65645	Z006E0014	6	14	14.8367	Z006E0014	77.1518	77.6864
6	15	5.312616667	6	15	60.0409	Z006E0015	6	15	15.0629	Z006E0015	75.5104	78.3126
6	16	7.094066667	6	16	48.78185	Z006E0016	6	16	14.0519	Z006E0016	77.7937	78.1618
6	17	5.559266667					6	17	12.1036	Z006E0017	80.1706	80.2878
6	18	6.451916667	6	18	54.6855	Z006E0018	6	18	11.6604	Z006E0018	76.9427	77.8966
6	20	6.832666667	6	20	49.1021	Z006E0020	6	20	9.7288	Z006E0020	78.7261	80.4222
6	23	6.472116667	6	23	59.41425	Z006E0023	6	23	8.5527	Z006E0023	76.0179	78.4298
6	24	6.010766667	6	24	52.06555	Z006E0024	6	24	12.5029	Z006E0024	80.1216	83.1552
6	25	6.835366667					6	25	12.2987	Z006E0025	77.3764	79.7311
6	26	7.144116667	6	26	54.77215	Z006E0026	6	26	7.7394	Z006E0026	77.3432	78.2739
6	27	4.885766667	6	27	49.41845	Z006E0027	6	27	10.8976	Z006E0027	80.5915	82.0066
6	28	5.959166667	6	28	56.48815	Z006E0028	6	28	16.1639	Z006E0028	77.3173	76.3172
6	29	6.489066667					6	29	13.4482	Z006E0029	77.7788	78.7911
6	31	4.857766667	6	31	49.8056	Z006E0031	6	31	16.5526	Z006E0031	77.5208	79.0296
6	33	5.484966667					6	33	12.4857	Z006E0033	74.2657	74.6105
6	34	5.633516667	6	34	52.81215	Z006E0034	6	34	12.9011	Z006E0034	76.4426	77.3941
6	35	6.065811667					6	35	14.8621	Z006E0035	80.4472	81.5538
6	36	6.269976667	6	36	54.80245	Z006E0036	6	36	12.7649	Z006E0036	78.5968	79.6826
6	38	6.109561667	6	38	52.85985	Z006E0038	6	38	13.8943	Z006E0038	76.3715	77.1341
6	41	5.926066667	6	41	52.5093	Z006E0041	6	41	13.3672	Z006E0041	74.1823	75.45
6	42	5.145566667	6	42	54.5995	Z006E0042	6	42	14.2317	Z006E0042	76.238	75.9721
6	43	6.297666667	6	43	48.10225	Z006E0043	6	43	7.6509	Z006E0043	77.5932	78.8546
6	44	6.027616667	6	44	48.14905	Z006E0044	6	44	11.8209	Z006E0044	77.3423	79.194
6	46	5.146166667	6	46	57.0085	Z006E0046	6	46	19.8165	Z006E0046	76.8832	78.2573
6	48	5.803766667	6	48	50.25795	Z006E0048	6	48	8.7718	Z006E0048	81.0722	82.6593
6	49	5.268216667	6	49	58.24395	Z006E0049	6	49	15.7885	Z006E0049	76.4155	77.6718
6	50	5.874366667	6	50	56.99635	Z006E0050	6	50	13.3492	Z006E0050	78.9115	79.3841
6	51	6.207931667	6	51	58.6542	Z006E0051	6	51	12.071	Z006E0051	77.7668	78.5861
6	52	6.094529667	6	52	47.15465	Z006E0052	6	52	14.6538	Z006E0052	77.1032	77.7914
6	53	5.838316667					6	53	15.7586	Z006E0053	76.9179	77.3754
6	54	6.340866667	6	54	50.87235	Z006E0054	6	54	13.4294	Z006E0054	77.9059	78.8607
6	55	6.255686667	6	55	47.3427	Z006E0055	6	55	11.3213	Z006E0055	80.7975	83.8188
6	56	5.701216667	6	56	51.927	Z006E0056	6	56	9.9667	Z006E0056	77.6992	78.7808
6	57	6.945066667	6	57	50.736	Z006E0057	6	57	7.3821	Z006E0057	78.0647	78.4506
6	58	5.770766667	6	58	59.2589	Z006E0058	6	58	14.2834	Z006E0058	77.8768	76.9563
6	59	5.714966667	6	59	54.6274	Z006E0059	6	59	15.088	Z006E0059	77.7574	78.9705
6	60	6.425666667	6	60	52.82255	Z006E0060	6	60	11.87	Z006E0060	75.6402	78.56
6	61	6.358316667	6	61	51.6936	Z006E0061	6	61	7.6065	Z006E0061	79.4066	82.1069
6	62	6.293011667					6	62	10.6355	Z006E0062	79.215	80.778
6	63	6.478416667	6	63	49.81155	Z006E0063	6	63	14.0273	Z006E0063	81.555	84.6738
6	65	6.650016667	6	65	49.48275	Z006E0065	6	65	12.1413	Z006E0065	84.1499	85.9943
6	66	7.062766667					6	66	12.8883	Z006E0066	81.6151	81.4743
6	68	6.186321667	6	68	50.92165	Z006E0068	6	68	14.0836	Z006E0068	76.9089	77.0502
6	69	6.873816667	6	69	51.1628	Z006E0069	6	69	8.1051	Z006E0069	77.367	79.2762
6	70	6.332916667	6	70	55.3368	Z006E0070	6	70	10.0079	Z006E0070	78.6018	79.7572
6	71	6.807016667	6	71	50.1259	Z006E0071	6	71	14.6381	Z006E0071	80.3914	80.4613
6	72	6.158158517					6	72	11.0655	Z006E0072	76.2535	78.1014
6	73	5.764566667	6	73	59.8524	Z006E0073	6	73	10.6994	Z006E0073	77.1266	77.3555
6	74	6.248816667	6	74	54.29225	Z006E0074	6	74	10.16	Z006E0074	75.1919	76.0709
6	75	5.771766667	6	75	56.8689	Z006E0075	6	75	18.4556	Z006E0075	77.8746	78.2816
6	76	5.197866667	6	76	50.9859	Z006E0076	6	76	11.4768	Z006E0076	74.5961	76.9608
6	77	5.536816667	6	77	52.69505	Z006E0077	6	77	19.2086	Z006E0077	75.1246	76.2895
6	78	6.852166667	6	78	51.12065	Z006E0078	6	78	8.6798	Z006E0078	79.2255	80.6211
6	79	6.277766667	6	79	54.41235	Z006E0079	6	79	15.5237	Z006E0079	78.4959	79.3516
6	80	5.058266667	6	80	52.3555	Z006E0080	6	80	16.6406	Z006E0080	77.3463	78.543
6	81	6.847316667	6	81	56.55735	Z006E0081	6	81	16.9356	Z006E0081	77.2937	78.8125
6	82	6.301131667	6	82	48.9821	Z006E0082	6	82	8.2041	Z006E0082	78.0107	78.7141
6	83	5.345916667	6	83	53.9119	Z006E0083	6	83	14.7114	Z006E0083	78.2724	79.3147
6	84	6.878466667					6	84	14.558	Z006E0084	79.0802	79.5737
6	85	6.128286667	6	85	56.8321	Z006E0085	6	85	17.5797	Z006E0085	77.7085	78.8091
6	86	5.974416667	6	86	54.6746	Z006E0086	6	86	15.5107	Z006E0086	75.9534	77.8954
6	87	6.439616667	6	87	53.87155	Z006E0087	6	87	9.4126	Z006E0087	77.094	78.7173
6	89	6.306916667	6	89	53.83795	Z006E0089	6	89	16.4681	Z006E0089	77.6328	80.0616
6	90	5.761666667					6	90	16.93	Z006E0090	76.2161	78.0084
6	91	5.746116667	6	91	49.80835	Z006E0091	6	91	9.8131	Z006E0091	80.6103	82.143
6	92	6.450166667	6	92	47.2796	Z006E0092	6	92	10.378	Z006E0092	77.6626	79.5434
6	93	6.105371667	6	93	49.486	Z006E0093	6	93	16.9393	Z006E0093	74.5964	76.6082
6	94	5.456116667	6	94	60.56385	Z006E0094	6	94	9.2219	Z006E0094	76.1816	78.7217
6	96	5.650116667	6	96	55.2854	Z006E0096	6	96	12.3293	Z006E0096	78.904	82.6796
6	97	5.875716667	6	97	51.5889	Z006E0097	6	97	18.0546	Z006E0097	75.2507	75.6466
6	99	6.696366667	6	99	49.4056	Z006E0099	6	99	9.6181	Z006E0099	80.2358	81.683
6	100	6.306451667	6	100	51.1905	Z006E0100	6	100	10.003	Z006E0100	76.1825	75.7018
6	101	6.290456667	6	101	50.1259	Z006E0101	6	101	9.0762	Z006E0101	76.7849	77.71
6	102	6.491866667					6	102	9.1291	Z006E0102	74.6496	76.07
6	103	5.464866667	6	103	52.3982	Z006E0103	6	103	13.8513	Z006E0103	79.1798	80.3788
6	104	5.713666667	6	104	54.77815	Z006E0104	6	104	9.5727	Z006E0104	78.2856	79.2621
6	106	5.874216667	6	106	55.3732	Z006E0106	6	106	8.007	Z006E0106	77.3717	80.1801
6	107	6.306466667	6	107	50.6852	Z006E0107	6	107	9.7363	Z006E0107	74.753	76.8407
6	108	7.045816667	6	108	52.0545	Z006E0108	6	108	10.2875	Z006E0108	78.0675	78.7828
6	109	5.276416667					6	109	18.634	Z006E0109	77.4052	78.6917
6	110	5.863916667	6	110	51.0223	Z006E0110	6	110	14.9878	Z006E0110	75.9901	77.7948
6	111	5.228116667	6	111	55.31605	Z006E0111	6	111	14.1211	Z006E0111	78.5128	78.1791
6	113	6.846416667	6	113	54.1892	Z006E0113	6	113	11.947	Z006E0113	80.6274	80.8231
6	114	5.656016667	6	114	51.57305	Z006E0114	6	114	13.6862	Z006E0114	76.9745	78.0366
6	115	7.181366667	6	115	51.174	Z006E0115	6	115	10.6494	Z006E0115	78.9928	78.8451
6	116	6.900766667	6	116	51.0185	Z006E0116	6	116	12.7961	Z006E0116	75.269	77.5699
6	117	6.137410667	6	117	53.39225	Z006E0117	6	117	10.8643	Z006E0117	78.2308	80.7185
6	119	7.239366667	6	119	47.90335	Z006E0119	6	119	11.0751	Z006E0119	78.812	80.8925
6	120	7.114566667	6	120	52.0831	Z006E0120	6	120	13.644	Z006E0120	76.2153	78.7363
6	121	6.476866667	6	121	50.0554	Z006E0121	6	121	14.1014	Z006E0121	81.3388	80.7579
6	122	6.146956667	6	122	59.57205	Z006E0122	6	122	11.0663	Z006E0122	74.7897	77.1494
6	123	5.926016667	6	123	52.05265	Z006E0123	6	123	12.312	Z006E0123	78.9245	80.9247
6	124	6.498416667	6	124	48.2873	Z006E0124	6	124	10.6767	Z006E0124	76.8104	77.8648
6	125	5.389716667	6	125	52.0382	Z006E0125	6	125	15.9381	Z006E0125	76.388	77.6402
6	126	6.140841667	6	126	54.01435	Z006E0126	6	126	14.0106	Z006E0126	73.46	74.2068
6	128	6.599766667					6	128	6.3538	Z006E0128	80.121	82.1824
6	129	6.521416667	6	129	45.53395	Z006E0129	6	129	13.1314	Z006E0129	75.5169	77.611
6	134	5.464666667	6	134	52.19615	Z006E0134	6	134	13.2654	Z006E0134	75.4261	76.7028
6	135	5.868866667	6	135	50.86025	Z006E0135	6	135	14.7708	Z006E0135	78.3662	79.2714
6	137	5.745566667					6	137	14.6853	Z006E0137	77.9987	80.0213
6	138	6.895616667	6	138	48.60725	Z006E0138	6	138	9.324	Z006E0138	77.452	78.9366
6	139	6.295166667	6	139	49.68825	Z006E0139	6	139	7.9592	Z006E0139	76.9246	77.923
6	140	6.528416667					6	140	10.65	Z006E0140	77.7954	78.1468
6	141	5.070616667	6	141	50.45155	Z006E0141	6	141	14.8443	Z006E0141	76.5854	78.2819
6	142	6.543566667	6	142	50.87905	Z006E0142	6	142	9.7017	Z006E0142	80.5792	81.3733
6	143	6.767316667	6	143	60.13285	Z006E0143	6	143	20.0836	Z006E0143	74.7351	75.7575
6	144	6.304816667	6	144	46.37315	Z006E0144	6	144	8.2313	Z006E0144	80.3981	81.7904
6	145	6.057306667	6	145	55.6192	Z006E0145	6	145	13.1119	Z006E0145	76.6795	77.85
6	146	6.135816667					6	146	16.3539	Z006E0146	75.6193	76.5958
6	147	5.512216667					6	147	17.0713	Z006E0147	81.5027	81.5576
6	148	6.306026667	6	148	59.4565	Z006E0148	6	148	13.2477	Z006E0148	75.3704	77.3987
6	149	6.821266667	6	149	54.35945	Z006E0149	6	149	8.8868	Z006E0149	77.1709	78.8788
6	150	5.740116667	6	150	52.2133	Z006E0150	6	150	13.0617	Z006E0150	77.8009	80.8209
6	151	6.004241667	6	151	51.84985	Z006E0151	6	151	13.8589	Z006E0151	75.6411	76.498
6	152	6.593816667	6	152	58.0847	Z006E0152	6	152	9.7148	Z006E0152	75.7866	76.6097
6	153	6.010066667	6	153	49.73905	Z006E0153	6	153	11.9898	Z006E0153	76.1404	76.7409
6	154	6.912966667	6	154	56.21835	Z006E0154	6	154	10.5885	Z006E0154	78.1409	79.337
6	156	6.246402617	6	156	54.65095	Z006E0156	6	156	12.1871	Z006E0156	81.2214	80.7591
6	157	6.237251667	6	157	51.94825	Z006E0157	6	157	9.1425	Z006E0157	76.899	78.5833
6	158	5.717366667	6	158	50.66165	Z006E0158	6	158	14.3359	Z006E0158	79.6587	82.1393
6	159	6.542366667	6	159	49.4999	Z006E0159	6	159	16.9528	Z006E0159	76.9206	77.291
6	160	6.509716667	6	160	56.4475	Z006E0160	6	160	12.9936	Z006E0160	80.5284	80.5515
6	161	6.255281667	6	161	52.92845	Z006E0161	6	161	17.8203	Z006E0161	79.1208	79.4935
6	162	6.181766667					6	162	16.8891	Z006E0162	74.6258	75.3488
6	163	6.562516667					6	163	15.632	Z006E0163	76.6998	77.6277
6	166	5.982016667	6	166	56.8078	Z006E0166	6	166	9.7522	Z006E0166	78.0143	79.4704
6	167	6.539016667	6	167	52.6136	Z006E0167	6	167	8.266	Z006E0167	79.9942	84.7415
6	168	7.193566667	6	168	52.3332	Z006E0168	6	168	14.5582	Z006E0168	75.7631	75.6095
6	169	6.988666667	6	169	52.01325	Z006E0169	6	169	14.0693	Z006E0169	75.8616	78.0776
6	170	4.994766667	6	170	55.4214	Z006E0170	6	170	11.2861	Z006E0170	80.2029	80.044
6	171	6.976416667	6	171	52.24575	Z006E0171	6	171	11.0924	Z006E0171	74.9634	76.6025
6	172	6.401166667					6	172	7.0355	Z006E0172	78.4606	79.6365
6	173	5.788966667					6	173	14.4365	Z006E0173	77.3021	79.9417
6	175	6.087161667	6	175	47.9835	Z006E0175	6	175	9.089	Z006E0175	79.6719	82.031
6	176	6.321716667	6	176	49.48565	Z006E0176	6	176	8.7446	Z006E0176	83.4955	84.3024
6	177	5.900266667	6	177	56.3828	Z006E0177	6	177	11.7132	Z006E0177	78.5916	78.8362
6	178	5.451216667	6	178	58.9504	Z006E0178	6	178	15.439	Z006E0178	75.9797	78.6203
6	180	5.738816667	6	180	53.96305	Z006E0180	6	180	19.4667	Z006E0180	77.3737	77.7297
6	181	6.128466667					6	181	13.9097	Z006E0181	76.3573	77.9335
6	182	6.308266667	6	182	56.4475	Z006E0182	6	182	10.2365	Z006E0182	79.6109	81.5343
6	183	6.451316667	6	183	47.3829	Z006E0183	6	183	7.3689	Z006E0183	77.0319	78.3962
6	185	6.211701667	6	185	51.5999	Z006E0185	6	185	10.9531	Z006E0185	82.0071	84.748
6	186	4.972766667	6	186	55.2941	Z006E0186	6	186	12.6885	Z006E0186	75.3218	76.1255
6	188	4.511266667	6	188	56.4755	Z006E0188	6	188	14.9934	Z006E0188	77.0301	76.661
6	190	6.728516667	6	190	52.66665	Z006E0190	6	190	13.3308	Z006E0190	75.8694	78.2414
6	192	5.753566667	6	192	54.49495	Z006E0192	6	192	13.438	Z006E0192	77.4924	79.4487
6	193	6.467666667	6	193	58.2049	Z006E0193	6	193	11.5695	Z006E0193	79.1248	80.4331
6	194	5.494766667	6	194	56.434	Z006E0194	6	194	11.7662	Z006E0194	78.3437	79.6753
6	195	6.862366667	6	195	53.87015	Z006E0195	6	195	13.5223	Z006E0195	74.5862	75.9211
6	196	5.651616667	6	196	46.22245	Z006E0196	6	196	19.7596	Z006E0196	77.7701	77.8815
6	197	6.779666667	6	197	51.04435	Z006E0197	6	197	12.266	Z006E0197	79.8657	78.8884
6	198	6.217696667	6	198	48.25865	Z006E0198	6	198	6.8053	Z006E0198	80.4241	80.9982
6	199	6.708966667	6	199	50.1052	Z006E0199	6	199	14.9843	Z006E0199	76.0592	76.9856
6	200	5.765316667					6	200	12.566	Z006E0200	77.8467	78.2836
7	1	7.515886667					7	1	6.0067	Z007E0001	77.5373	80.918
7	2	4.802086667	7	2	41.7841	Z007E0002	7	2	15.7746	Z007E0002	75.5894	78.9164
7	3	7.473286667	7	3	43.74285	Z007E0003	7	3	8.6872	Z007E0003	78.5551	80.3312
7	4	5.247086667	7	4	43.42255	Z007E0004	7	4	9.6731	Z007E0004	76.7207	80.5949
7	5	6.549166667					7	5	11.932	Z007E0005	82.5795	83.6195
7	7	6.320586667	7	7	44.12585	Z007E0007	7	7	13.5974	Z007E0007	76.5967	78.8246
7	8	5.279086667	7	8	50.25105	Z007E0008	7	8	14.5459	Z007E0008	75.8039	77.7032
7	9	6.851186667	7	9	49.17955	Z007E0009	7	9	16.0252	Z007E0009	76.1388	79.9544
7	10	7.287886667	7	10	48.913	Z007E0010	7	10	12.534	Z007E0010	74.3072	77.4934
7	11	7.810086667	7	11	42.97925	Z007E0011	7	11	14.5242	Z007E0011	74.8167	77.1331
7	12	6.680486667	7	12	45.32195	Z007E0012	7	12	15.0602	Z007E0012	77.9325	80.9832
7	13	6.344236667	7	13	51.7573	Z007E0013	7	13	16.5147	Z007E0013	78.8341	81.5219
7	14	5.739886667	7	14	43.42255	Z007E0014	7	14	12.2689	Z007E0014	75.0685	77.144
7	15	6.442466667	7	15	48.8231	Z007E0015	7	15	9.8559	Z007E0015	77.2232	79.0112
7	17	7.219786667	7	17	48.1128	Z007E0017	7	17	14.6787	Z007E0017	78.5683	81.502
7	19	6.388336667	7	19	49.55415	Z007E0019	7	19	13.5161	Z007E0019	75.5477	77.7449
7	20	5.644036667	7	20	41.86305	Z007E0020	7	20	12.6732	Z007E0020	79.7112	81.8183
7	21	6.228336667	7	21	44.2052	Z007E0021	7	21	15.0488	Z007E0021	78.8968	81.8148
7	22	7.353086667	7	22	48.8231	Z007E0022	7	22	14.3633	Z007E0022	75.8999	77.7566
7	23	7.481386667					7	23	14.1724	Z007E0023	82.4746	84.0385
7	24	5.407086667	7	24	45.59665	Z007E0024	7	24	14.1468	Z007E0024	77.526	79.4128
7	25	7.443986667	7	25	42.48585	Z007E0025	7	25	13.6793	Z007E0025	77.0154	78.7479
7	26	4.934086667	7	26	49.1413	Z007E0026	7	26	19.4024	Z007E0026	76.3494	79.703
7	29	7.575636667	7	29	43.5417	Z007E0029	7	29	12.4262	Z007E0029	76.3195	79.5538
7	30	7.108536667					7	30	11.8324	Z007E0030	78.631	79.9121
7	31	6.031286667	7	31	53.1737	Z007E0031	7	31	15.7417	Z007E0031	82.8427	83.0171
7	32	7.564386667	7	32	42.04875	Z007E0032	7	32	14.1774	Z007E0032	79.592	80.4323
7	33	6.836486667	7	33	46.25385	Z007E0033	7	33	11.2296	Z007E0033	80.4037	82.5915
7	34	5.975286667	7	34	41.1175	Z007E0034	7	34	16.5472	Z007E0034	76.489	79.0373
7	36	6.923136667	7	36	42.499	Z007E0036	7	36	16.5514	Z007E0036	76.8064	78.8986
7	38	6.128786667					7	38	15.7888	Z007E0038	78.1721	79.6951
7	39	7.127836667	7	39	42.5841	Z007E0039	7	39	18.8365	Z007E0039	77.0306	78.7535
7	40	6.113286667	7	40	45.53895	Z007E0040	7	40	15.6007	Z007E0040	80.8305	83.7018
7	41	6.542891667					7	41	12.4693	Z007E0041	77.226	80.3974
7	42	5.303086667	7	42	44.7381	Z007E0042	7	42	13.6333	Z007E0042	79.1966	82.53
7	43	5.952886667	7	43	46.5974	Z007E0043	7	43	15.6353	Z007E0043	75.4523	77.9505
7	44	5.871586667					7	44	11.0998	Z007E0044	77.9784	80.9378
7	45	6.414921667	7	45	46.95095	Z007E0045	7	45	16.4163	Z007E0045	74.1059	76.2736
7	46	6.025336667	7	46	44.8232	Z007E0046	7	46	13.2428	Z007E0046	78.3667	81.3643
7	47	7.044736667	7	47	45.93785	Z007E0047	7	47	13.8772	Z007E0047	76.7167	78.2083
7	48	7.373836667	7	48	46.4322	Z007E0048	7	48	19.399	Z007E0048	77.3458	78.8722
7	49	7.526836667	7	49	43.60955	Z007E0049	7	49	13.4061	Z007E0049	76.6801	78.1278
7	50	5.949186667	7	50	54.3602	Z007E0050	7	50	17.8242	Z007E0050	76.1341	78.6127
7	51	6.036536667	7	51	45.28795	Z007E0051	7	51	13.6523	Z007E0051	80.8364	83.1218
7	52	7.189886667	7	52	50.9247	Z007E0052	7	52	13.4811	Z007E0052	83.379	84.3296
7	53	6.019536667	7	53	45.11065	Z007E0053	7	53	12.5441	Z007E0053	76.8405	79.2508
7	54	7.445136667	7	54	53.4475	Z007E0054	7	54	12.0072	Z007E0054	79.4859	81.314
7	55	7.086236667	7	55	45.1749	Z007E0055	7	55	15.1704	Z007E0055	82.7983	84.832
7	56	6.384501667	7	56	41.18345	Z007E0056	7	56	15.2261	Z007E0056	78.5789	81.3215
7	58	5.374436667	7	58	45.4711	Z007E0058	7	58	11.8744	Z007E0058	76.912	77.2437
7	59	5.281086667	7	59	44.8852	Z007E0059	7	59	14.4772	Z007E0059	76.4757	78.9034
7	60	6.253836667					7	60	13.5648	Z007E0060	76.5446	79.1741
7	61	5.719486667	7	61	53.60285	Z007E0061	7	61	15.6124	Z007E0061	76.4104	79.2672
7	62	6.399146667	7	62	52.08185	Z007E0062	7	62	13.4634	Z007E0062	78.1532	80.7327
7	63	6.381276667	7	63	41.42005	Z007E0063	7	63	15.0848	Z007E0063	77.9025	82.7187
7	64	6.845186667	7	64	49.67225	Z007E0064	7	64	13.9046	Z007E0064	78.8783	83.8529
7	65	7.148736667	7	65	46.804	Z007E0065	7	65	14.8533	Z007E0065	77.2487	79.8092
7	66	5.730086667	7	66	50.65945	Z007E0066	7	66	13.0428	Z007E0066	78.8248	81.7832
7	67	5.196586667	7	67	43.8062	Z007E0067	7	67	14.675	Z007E0067	77.832	80.1159
7	68	7.074436667					7	68	15.7769	Z007E0068	77.9892	82.3426
7	69	7.392786667	7	69	48.3158	Z007E0069	7	69	13.5972	Z007E0069	76.3267	77.7903
7	70	5.755386667	7	70	42.499	Z007E0070	7	70	17.0292	Z007E0070	76.7668	80.3344
7	72	7.294036667					7	72	15.9453	Z007E0072	79.6956	82.6813
7	74	7.016436667	7	74	46.0193	Z007E0074	7	74	13.6699	Z007E0074	76.5299	78.0129
7	75	7.007486667	7	75	42.16285	Z007E0075	7	75	10.7806	Z007E0075	75.4565	77.7968
7	76	6.424751667	7	76	47.4031	Z007E0076	7	76	13.9437	Z007E0076	77.7705	81.3225
7	77	5.250086667	7	77	44.9155	Z007E0077	7	77	20.9463	Z007E0077	75.7259	79.0568
7	78	7.149486667	7	78	41.3029	Z007E0078	7	78	16.841	Z007E0078	80.6002	81.9863
7	79	6.296386667	7	79	49.0828	Z007E0079	7	79	15.5588	Z007E0079	77.6574	78.8409
7	80	5.579786667	7	80	42.04875	Z007E0080	7	80	12.4903	Z007E0080	76.4499	78.3565
7	81	6.883636667	7	81	45.277	Z007E0081	7	81	13.6433	Z007E0081	77.4977	79.038
7	82	5.405036667	7	82	54.77055	Z007E0082	7	82	13.8134	Z007E0082	74.7891	76.8513
7	83	5.709186667					7	83	13.0189	Z007E0083	78.2255	79.0605
7	84	7.488086667					7	84	11.9649	Z007E0084	78.0699	79.8174
7	85	6.666436667					7	85	14.4438	Z007E0085	84.2501	84.37
7	86	6.917686667	7	86	48.90235	Z007E0086	7	86	18.5992	Z007E0086	78.8489	81.8713
7	87	5.779386667					7	87	13.6387	Z007E0087	78.7353	81.6822
7	88	7.188586667	7	88	42.16555	Z007E0088	7	88	15.0758	Z007E0088	81.2036	83.5326
7	89	5.970486667	7	89	50.866	Z007E0089	7	89	12.8961	Z007E0089	80.4627	82.7937
7	90	5.725936667					7	90	13.7383	Z007E0090	77.2025	78.0502
7	91	7.217686667					7	91	12.2311	Z007E0091	80.8594	82.4357
7	92	7.292336667	7	92	46.8499	Z007E0092	7	92	9.9576	Z007E0092	80.2075	81.4906
7	93	5.373436667	7	93	45.63765	Z007E0093	7	93	13.8127	Z007E0093	76.1759	80.2345
7	94	6.638141667	7	94	41.11625	Z007E0094	7	94	14.0008	Z007E0094	81.2229	82.9869
7	96	6.412741667	7	96	55.64285	Z007E0096	7	96	14.1666	Z007E0096	79.1658	81.0434
7	97	6.734686667	7	97	44.2052	Z007E0097	7	97	12.2824	Z007E0097	78.7486	80.0741
7	98	7.105336667	7	98	45.2424	Z007E0098	7	98	8.7628	Z007E0098	80.2573	81.3705
7	99	6.746286667	7	99	49.0018	Z007E0099	7	99	14.4168	Z007E0099	75.944	78.2731
7	100	5.881186667	7	100	49.222	Z007E0100	7	100	10.8918	Z007E0100	76.5855	78.0279
7	102	7.464786667	7	102	50.67105	Z007E0102	7	102	9.6151	Z007E0102	77.891	80.337
7	103	7.482036667					7	103	14.8762	Z007E0103	77.5143	78.6483
7	104	6.727486667	7	104	41.26885	Z007E0104	7	104	11.512	Z007E0104	76.9074	80.5365
7	105	5.993586667	7	105	43.74285	Z007E0105	7	105	14.7996	Z007E0105	79.4422	80.3052
7	106	6.602701667	7	106	45.2956	Z007E0106	7	106	16.0682	Z007E0106	75.8572	78.1823
7	107	5.864386667	7	107	51.4423	Z007E0107	7	107	16.5351	Z007E0107	75.7933	78.3905
7	108	7.387786667					7	108	12.6878	Z007E0108	82.0094	83.0467
7	109	4.730586667	7	109	48.0262	Z007E0109	7	109	13.3018	Z007E0109	78.7375	81.3806
7	110	7.499686667	7	110	52.31985	Z007E0110	7	110	16.676	Z007E0110	77.9906	81.3574
7	111	7.229686667	7	111	42.16555	Z007E0111	7	111	11.6604	Z007E0111	78.2709	80.2904
7	112	7.462686667					7	112	12.8334	Z007E0112	78.0486	81.5736
7	114	5.305586667	7	114	40.9902	Z007E0114	7	114	9.7658	Z007E0114	78.593	80.39
7	115	5.288086667	7	115	52.19855	Z007E0115	7	115	12.6812	Z007E0115	74.0397	77.2624
7	116	5.549636667					7	116	11.1282	Z007E0116	79.0255	81.4609
7	117	6.374876667	7	117	48.35965	Z007E0117	7	117	15.9537	Z007E0117	76.9297	78.9162
7	118	5.393486667	7	118	48.7308	Z007E0118	7	118	11.9308	Z007E0118	77.9435	79.6499
7	119	7.042536667	7	119	42.499	Z007E0119	7	119	12.34	Z007E0119	77.7512	80.0498
7	120	6.158786667					7	120	11.5463	Z007E0120	79.7948	82.5607
7	121	6.533426167	7	121	43.352	Z007E0121	7	121	14.4447	Z007E0121	77.8534	78.719
7	123	6.583771667	7	123	41.0738	Z007E0123	7	123	14.7802	Z007E0123	77.0138	80.9928
7	124	5.816386667	7	124	45.73475	Z007E0124	7	124	12.6511	Z007E0124	76.6962	76.4315
7	125	5.801636667					7	125	14.1309	Z007E0125	81.4795	83.3426
7	126	7.466736667	7	126	45.64255	Z007E0126	7	126	15.7602	Z007E0126	77.6363	80.1017
7	127	6.615636667	7	127	46.8149	Z007E0127	7	127	11.6845	Z007E0127	76.5055	80.5365
7	128	6.164836667	7	128	58.42395	Z007E0128	7	128	14.6333	Z007E0128	78.06	80.0269
7	129	7.602536667	7	129	41.97865	Z007E0129	7	129	14.6582	Z007E0129	77.3864	78.5297
7	130	6.256436667	7	130	47.2645	Z007E0130	7	130	19.1871	Z007E0130	79.1988	82.3715
7	131	5.528036667					7	131	11.0882	Z007E0131	76.9032	79.8107
7	132	6.110986667	7	132	42.499	Z007E0132	7	132	12.25	Z007E0132	76.3082	78.1444
7	133	7.213186667	7	133	46.0193	Z007E0133	7	133	10.4206	Z007E0133	81.7445	83.9977
7	134	7.368786667					7	134	14.8554	Z007E0134	77.0921	78.4958
7	135	7.400586667	7	135	44.0764	Z007E0135	7	135	17.3289	Z007E0135	80.1567	82.7972
7	136	7.287286667					7	136	13.2076	Z007E0136	81.8966	84.5613
7	137	5.285586667	7	137	51.90725	Z007E0137	7	137	15.6227	Z007E0137	79.0517	83.5775
7	138	6.729736667	7	138	46.49115	Z007E0138	7	138	11.5093	Z007E0138	80.3265	82.1917
7	139	6.856686667	7	139	54.91635	Z007E0139	7	139	16.4397	Z007E0139	78.787	80.2735
7	140	7.206936667					7	140	14.0318	Z007E0140	81.5114	82.8684
7	142	6.172836667	7	142	45.4055	Z007E0142	7	142	9.2304	Z007E0142	78.0357	81.008
7	144	6.675786667	7	144	45.86345	Z007E0144	7	144	11.7854	Z007E0144	78.2448	79.793
7	145	7.528436667					7	145	14.0869	Z007E0145	77.9167	79.8505
7	146	7.090186667	7	146	44.0806	Z007E0146	7	146	16.3646	Z007E0146	76.9491	79.8039
7	147	5.555836667	7	147	46.30645	Z007E0147	7	147	13.7999	Z007E0147	77.0092	78.1695
7	148	7.131936667	7	148	47.82315	Z007E0148	7	148	13.1668	Z007E0148	82.1793	83.3938
7	149	7.438986667					7	149	10.7545	Z007E0149	83.1671	84.5458
7	150	5.565536667	7	150	53.9057	Z007E0150	7	150	16.6801	Z007E0150	75.9709	78.2713
7	151	7.583886667					7	151	15.2047	Z007E0151	79.0081	82.3893
7	152	7.064886667	7	152	47.23185	Z007E0152	7	152	8.2319	Z007E0152	83.3856	85.7354
7	153	7.645086667	7	153	43.3126	Z007E0153	7	153	16.7288	Z007E0153	77.6984	79.2821
7	154	6.666436667	7	154	41.08665	Z007E0154	7	154	16.0448	Z007E0154	76.4084	77.1927
7	155	6.190386667	7	155	42.92975	Z007E0155	7	155	16.8583	Z007E0155	77.0138	78.2213
7	156	5.463736667	7	156	42.6024	Z007E0156	7	156	18.1303	Z007E0156	76.1482	78.5212
7	157	7.466236667	7	157	49.05495	Z007E0157	7	157	14.1748	Z007E0157	77.7514	79.6333
7	158	6.621536667					7	158	14.8281	Z007E0158	79.1507	81.7002
7	159	6.826836667	7	159	45.72125	Z007E0159	7	159	10.3658	Z007E0159	80.7373	82.699
7	160	6.445896667	7	160	51.8688	Z007E0160	7	160	11.5589	Z007E0160	78.4837	81.0598
7	161	6.152686667	7	161	40.97045	Z007E0161	7	161	14.8697	Z007E0161	79.801	82.5527
7	162	7.026136667	7	162	46.7966	Z007E0162	7	162	15.0138	Z007E0162	76.6115	80.144
7	163	7.337236667					7	163	12.8593	Z007E0163	80.1568	82.4626
7	165	6.282436667	7	165	48.3088	Z007E0165	7	165	12.5028	Z007E0165	78.0762	79.6057
7	167	6.153686667	7	167	55.0462	Z007E0167	7	167	12.1006	Z007E0167	77.0227	78.6194
7	168	5.791836667	7	168	47.23185	Z007E0168	7	168	14.5895	Z007E0168	80.6538	84.0628
7	169	6.833786667	7	169	44.8575	Z007E0169	7	169	18.4966	Z007E0169	77.0883	79.3119
7	170	7.955086667	7	170	44.3799	Z007E0170	7	170	13.838	Z007E0170	78.185	81.9284
7	172	7.137886667	7	172	50.8686	Z007E0172	7	172	14.2425	Z007E0172	78.4383	80.9695
7	173	7.211486667	7	173	53.05615	Z007E0173	7	173	9.8503	Z007E0173	82.0753	82.7652
7	174	7.641586667					7	174	12.9406	Z007E0174	76.6867	78.4986
7	175	7.500686667	7	175	40.67325	Z007E0175	7	175	15.4868	Z007E0175	78.082	80.8319
7	176	7.054936667	7	176	44.2052	Z007E0176	7	176	15.4407	Z007E0176	77.9139	80.6357
7	177	6.322586667	7	177	42.04875	Z007E0177	7	177	15.5182	Z007E0177	75.0077	77.2865
7	178	5.475336667	7	178	51.2508	Z007E0178	7	178	14.5145	Z007E0178	73.4386	76.3775
7	179	6.071836667	7	179	54.4405	Z007E0179	7	179	15.0477	Z007E0179	77.3004	79.5961
7	180	6.060086667	7	180	43.47615	Z007E0180	7	180	17.4996	Z007E0180	80.073	82.5396
7	181	7.403936667	7	181	44.8711	Z007E0181	7	181	11.8799	Z007E0181	78.6097	80.2363
7	182	5.133586667					7	182	13.1276	Z007E0182	77.1942	78.548
7	183	7.071236667	7	183	42.11715	Z007E0183	7	183	16.7674	Z007E0183	77.7841	79.5752
7	184	6.683486667	7	184	41.7841	Z007E0184	7	184	17.666	Z007E0184	75.2299	77.1339
7	185	6.539162117	7	185	44.668	Z007E0185	7	185	13.6587	Z007E0185	77.2949	80.5836
7	186	6.603111667	7	186	45.8946	Z007E0186	7	186	14.6282	Z007E0186	79.0904	81.1418
7	187	6.042936667	7	187	43.69445	Z007E0187	7	187	15.8309	Z007E0187	76.4124	79.2027
7	188	4.689586667	7	188	47.20205	Z007E0188	7	188	13.1664	Z007E0188	76.5721	78.2372
7	189	7.243336667	7	189	39.80995	Z007E0189	7	189	12.2886	Z007E0189	77.5781	80.2274
7	191	6.169136667					7	191	10.4716	Z007E0191	77.054	79.6279
7	192	5.646836667	7	192	41.4153	Z007E0192	7	192	15.3203	Z007E0192	76.8139	79.8399
7	193	6.963786667	7	193	44.06765	Z007E0193	7	193	13.3778	Z007E0193	78.0897	80.1505
7	194	6.694736667	7	194	44.52485	Z007E0194	7	194	14.9236	Z007E0194	79.7189	80.2037
7	195	5.741686667	7	195	48.45275	Z007E0195	7	195	12.4481	Z007E0195	80.4348	83.3499
7	196	5.676636667	7	196	45.25745	Z007E0196	7	196	15.4262	Z007E0196	79.3628	81.596
7	197	5.621736667	7	197	48.881	Z007E0197	7	197	16.5533	Z007E0197	76.8365	78.9057
7	198	6.578961667	7	198	51.6438	Z007E0198	7	198	14.3182	Z007E0198	79.2089	80.8315
7	199	6.806236667	7	199	43.3215	Z007E0199	7	199	13.4411	Z007E0199	77.3641	79.6068
7	200	6.266236667	7	200	45.85955	Z007E0200	7	200	14.4353	Z007E0200	77.3376	79.8019
8	1	6.439566667					8	1	11.5957	Z008E0001	81.1753	81.316
8	4	7.057016667	8	4	47.76495	Z008E0004	8	4	13.9225	Z008E0004	83.4976	86.3806
8	5	6.663366667	8	5	49.13975	Z008E0005	8	5	7.6348	Z008E0005	81.3046	80.742
8	6	6.845766667	8	6	41.42005	Z008E0006	8	6	13.6286	Z008E0006	80.1545	80.9585
8	7	6.606616667	8	7	51.3948	Z008E0007	8	7	16.9571	Z008E0007	81.002	83.7295
8	8	6.076566667	8	8	46.5572	Z008E0008	8	8	7.8927	Z008E0008	81.6172	82.4961
8	9	7.202741667	8	9	40.1789	Z008E0009	8	9	15.6432	Z008E0009	80.9928	83.1005
8	10	7.739516667	8	10	44.861	Z008E0010	8	10	14.7157	Z008E0010	81.8304	83.3611
8	11	7.549466667	8	11	39.6844	Z008E0011	8	11	10.239	Z008E0011	85.2835	86.7452
8	13	7.749416667	8	13	42.40145	Z008E0013	8	13	6.3774	Z008E0013	80.6495	82.2025
8	14	7.651766667	8	14	43.0541	Z008E0014	8	14	12.2897	Z008E0014	83.3763	85.4408
8	16	7.757016667	8	16	44.10275	Z008E0016	8	16	12.9251	Z008E0016	81.6329	82.5405
8	18	7.591566667	8	18	39.8107	Z008E0018	8	18	4.3708	Z008E0018	86.9927	89.022
8	19	7.597616667	8	19	40.2995	Z008E0019	8	19	9.4616	Z008E0019	82.6181	83.316
8	20	7.314120667	8	20	44.14325	Z008E0020	8	20	6.851	Z008E0020	82.2753	85.586
8	21	7.756566667	8	21	50.98515	Z008E0021	8	21	16.4084	Z008E0021	84.6052	85.6741
8	22	7.531616667	8	22	40.37945	Z008E0022	8	22	5.8292	Z008E0022	84.635	86.9558
8	23	7.131541667	8	23	42.67095	Z008E0023	8	23	8.7989	Z008E0023	82.9663	82.7169
8	24	7.767516667	8	24	35.3649	Z008E0024	8	24	11.5851	Z008E0024	85.9056	85.6691
8	25	7.010066667	8	25	41.2842	Z008E0025	8	25	8.4536	Z008E0025	81.9326	83.1532
8	26	6.184216667	8	26	49.0924	Z008E0026	8	26	10.6926	Z008E0026	81.7453	83.2426
8	27	7.277379017	8	27	51.0609	Z008E0027	8	27	14.0129	Z008E0027	80.0492	81.5868
8	28	7.655316667	8	28	44.3348	Z008E0028	8	28	16.6572	Z008E0028	82.8871	84.1896
8	29	7.744616667	8	29	39.4566	Z008E0029	8	29	5.4839	Z008E0029	83.9363	85.2242
8	31	6.509516667	8	31	46.45385	Z008E0031	8	31	9.7778	Z008E0031	80.2911	80.5842
8	32	7.711266667					8	32	10.0374	Z008E0032	84.1844	86.228
8	33	7.232201667	8	33	43.0541	Z008E0033	8	33	9.1324	Z008E0033	82.836	83.8538
8	35	7.288600167	8	35	41.0849	Z008E0035	8	35	14.4457	Z008E0035	82.1793	82.56
8	36	7.035066667	8	36	41.48285	Z008E0036	8	36	13.1418	Z008E0036	82.1021	85.4147
8	37	6.939666667					8	37	16.2957	Z008E0037	84.475	84.3267
8	38	7.715466667	8	38	36.98275	Z008E0038	8	38	7.5285	Z008E0038	84.5443	88.6655
8	39	6.948166667					8	39	14.4639	Z008E0039	82.5711	83.8328
8	41	7.382006667	8	41	45.26185	Z008E0041	8	41	7.0473	Z008E0041	81.0414	82.0409
8	42	7.525466667					8	42	10.3019	Z008E0042	83.4625	84.531
8	44	7.227376667	8	44	43.3613	Z008E0044	8	44	7.3747	Z008E0044	81.1184	84.8836
8	47	7.130666667	8	47	46.34355	Z008E0047	8	47	10.7783	Z008E0047	79.0493	79.8134
8	48	7.171116667	8	48	39.7316	Z008E0048	8	48	5.4542	Z008E0048	80.5534	81.6511
8	49	7.483866667	8	49	40.1285	Z008E0049	8	49	8.9844	Z008E0049	82.915	85.454
8	51	7.584566667					8	51	16.6874	Z008E0051	82.1282	83.5316
8	53	7.634716667	8	53	38.7038	Z008E0053	8	53	4.8404	Z008E0053	82.105	83.6826
8	56	7.388871667	8	56	41.528	Z008E0056	8	56	9.0612	Z008E0056	83.1598	84.5452
8	57	7.686116667	8	57	41.32345	Z008E0057	8	57	9.7196	Z008E0057	81.9274	83.2348
8	58	6.669866667	8	58	46.8283	Z008E0058	8	58	14.0191	Z008E0058	82.0651	84.0973
8	59	7.112916667	8	59	48.66265	Z008E0059	8	59	12.5935	Z008E0059	79.6211	80.4621
8	60	7.354131667	8	60	45.60155	Z008E0060	8	60	11.4411	Z008E0060	81.4156	81.7493
8	61	7.951866667	8	61	45.3809	Z008E0061	8	61	11.8571	Z008E0061	83.7827	83.9057
8	62	7.564616667	8	62	38.5191	Z008E0062	8	62	8.2541	Z008E0062	85.1324	87.8435
8	63	7.023816667	8	63	45.05365	Z008E0063	8	63	8.9403	Z008E0063	79.6126	81.2704
8	64	7.149591667	8	64	43.8756	Z008E0064	8	64	8.363	Z008E0064	80.4745	82.0013
8	65	7.746016667	8	65	43.07065	Z008E0065	8	65	7.3692	Z008E0065	81.9868	83.7613
8	66	7.321366667	8	66	40.53375	Z008E0066	8	66	9.4453	Z008E0066	82.4408	84.761
8	67	6.775366667	8	67	44.1804	Z008E0067	8	67	9.0275	Z008E0067	84.1289	85.9922
8	68	7.459916667					8	68	14.8887	Z008E0068	82.3825	84.3743
8	69	7.437906667	8	69	43.80095	Z008E0069	8	69	12.9927	Z008E0069	82.0076	83.1207
8	70	7.655666667	8	70	37.05855	Z008E0070	8	70	11.8077	Z008E0070	82.0042	82.0656
8	71	6.713066667	8	71	44.46835	Z008E0071	8	71	11.6698	Z008E0071	83.6701	85.0088
8	72	7.718016667	8	72	41.85425	Z008E0072	8	72	12.3719	Z008E0072	81.9949	83.446
8	73	7.101666667	8	73	43.45	Z008E0073	8	73	11.3769	Z008E0073	82.5658	85.3201
8	74	6.952516667	8	74	40.6258	Z008E0074	8	74	10.8849	Z008E0074	82.8699	84.0453
8	75	7.267671667	8	75	46.21035	Z008E0075	8	75	9.7854	Z008E0075	85.0026	84.7716
8	76	7.406096667	8	76	37.90945	Z008E0076	8	76	4.6599	Z008E0076	81.1684	82.6299
8	78	7.156701667	8	78	43.63355	Z008E0078	8	78	7.6461	Z008E0078	84.2199	87.2477
8	79	6.544266667	8	79	46.6563	Z008E0079	8	79	15.3694	Z008E0079	79.3474	82.2417
8	80	7.348041667	8	80	45.225	Z008E0080	8	80	10.3433	Z008E0080	81.8834	84.7071
8	81	7.818416667	8	81	41.42005	Z008E0081	8	81	6.2997	Z008E0081	81.726	81.377
8	82	7.301826667	8	82	46.3686	Z008E0082	8	82	10.6383	Z008E0082	83.0791	86.4179
8	83	6.671666667	8	83	40.95585	Z008E0083	8	83	14.8267	Z008E0083	79.6743	81.8399
8	84	7.540866667	8	84	40.95585	Z008E0084	8	84	5.3214	Z008E0084	81.4745	83.9529
8	85	7.884566667	8	85	40.99175	Z008E0085	8	85	12.7392	Z008E0085	83.1562	84.4116
8	86	7.055066667	8	86	46.6294	Z008E0086	8	86	7.3667	Z008E0086	83.2572	83.7118
8	87	7.560066667	8	87	41.0849	Z008E0087	8	87	7.6217	Z008E0087	81.4379	81.7147
8	88	7.077316667	8	88	43.6296	Z008E0088	8	88	11.7401	Z008E0088	80.453	82.6895
8	90	6.683316667	8	90	51.71285	Z008E0090	8	90	13.0196	Z008E0090	82.2866	84.6223
8	91	7.310471667					8	91	6.3533	Z008E0091	82.3525	84.0625
8	92	7.908466667	8	92	40.8732	Z008E0092	8	92	12.6095	Z008E0092	82.9742	83.4085
8	94	6.872766667	8	94	44.57875	Z008E0094	8	94	6.9447	Z008E0094	79.9728	81.3473
8	95	6.520616667	8	95	44.95425	Z008E0095	8	95	8.9358	Z008E0095	83.783	84.38
8	96	7.229561667	8	96	46.5855	Z008E0096	8	96	7.5416	Z008E0096	80.1337	82.3334
8	97	7.658216667	8	97	47.48915	Z008E0097	8	97	8.2255	Z008E0097	84.1877	85.1923
8	98	7.339061667	8	98	46.3125	Z008E0098	8	98	9.7838	Z008E0098	84.5145	88.0585
8	99	6.420666667	8	99	42.32775	Z008E0099	8	99	11.7983	Z008E0099	81.3374	81.8921
8	100	7.194966667	8	100	43.2069	Z008E0100	8	100	8.0123	Z008E0100	80.4387	82.8579
8	103	6.247516667	8	103	40.9794	Z008E0103	8	103	8.4066	Z008E0103	82.3758	82.8095
8	104	7.805516667	8	104	39.48455	Z008E0104	8	104	7.9214	Z008E0104	85.2277	89.3779
8	106	5.905566667	8	106	50.32045	Z008E0106	8	106	14.5208	Z008E0106	78.4533	79.0314
8	107	7.354586667	8	107	42.40475	Z008E0107	8	107	8.4565	Z008E0107	83.0049	86.7691
8	108	7.772616667	8	108	40.2995	Z008E0108	8	108	11.1019	Z008E0108	81.3419	82.7526
8	110	7.492016667	8	110	44.861	Z008E0110	8	110	9.7865	Z008E0110	84.0004	84.3203
8	111	6.927166667	8	111	44.38025	Z008E0111	8	111	7.1491	Z008E0111	84.5593	87.8539
8	112	7.473716667	8	112	48.53715	Z008E0112	8	112	11.9766	Z008E0112	81.6925	85.909
8	113	7.695616667	8	113	44.08015	Z008E0113	8	113	13.304	Z008E0113	80.3408	83.2604
8	114	7.240991667					8	114	5.7818	Z008E0114	79.5392	81.006
8	115	7.669166667	8	115	40.2147	Z008E0115	8	115	6.8065	Z008E0115	80.0925	82.9493
8	116	6.990216667	8	116	47.06185	Z008E0116	8	116	10.4229	Z008E0116	82.992	84.4546
8	117	7.597716667	8	117	48.90625	Z008E0117	8	117	8.1274	Z008E0117	85.4202	88.7686
8	119	7.598216667	8	119	45.5304	Z008E0119	8	119	10.0737	Z008E0119	82.5025	84.6355
8	120	7.510066667					8	120	6.662	Z008E0120	82.9611	86.5542
8	121	6.953316667					8	121	9.7579	Z008E0121	81.8094	83.183
8	122	8.038366667	8	122	46.09945	Z008E0122	8	122	9.806	Z008E0122	84.2581	85.2174
8	123	7.409786667	8	123	46.3651	Z008E0123	8	123	7.9871	Z008E0123	81.0483	84.2268
8	124	7.754116667	8	124	43.03155	Z008E0124	8	124	9.7093	Z008E0124	81.5646	81.809
8	125	7.061251667	8	125	40.53375	Z008E0125	8	125	15.7962	Z008E0125	83.2163	84.9362
8	126	7.563416667	8	126	40.06075	Z008E0126	8	126	11.7257	Z008E0126	81.3081	83.5438
8	127	7.271981667	8	127	41.85425	Z008E0127	8	127	8.9036	Z008E0127	78.6919	80.7599
8	128	7.681816667	8	128	37.9504	Z008E0128	8	128	9.7867	Z008E0128	80.8916	83.6104
8	130	7.655816667	8	130	45.8195	Z008E0130	8	130	6.2736	Z008E0130	82.68	86.6354
8	131	7.093916667	8	131	38.79065	Z008E0131	8	131	10.9596	Z008E0131	85.6789	86.4961
8	133	7.484196667	8	133	50.9196	Z008E0133	8	133	6.9935	Z008E0133	80.117	82.581
8	134	5.874066667	8	134	48.1609	Z008E0134	8	134	11.4695	Z008E0134	81.1559	82.6784
8	136	7.852366667	8	136	39.37675	Z008E0136	8	136	13.7487	Z008E0136	84.7024	85.1692
8	137	7.471456667	8	137	41.9032	Z008E0137	8	137	8.1975	Z008E0137	81.3583	84.081
8	139	7.608766667	8	139	44.81385	Z008E0139	8	139	10.5515	Z008E0139	80.1103	81.1162
8	141	6.611016667	8	141	47.91515	Z008E0141	8	141	9.2871	Z008E0141	79.4654	80.0872
8	142	7.118296667	8	142	48.3944	Z008E0142	8	142	10.9563	Z008E0142	81.592	82.917
8	145	7.017266667	8	145	47.72675	Z008E0145	8	145	10.9098	Z008E0145	81.3552	83.1641
8	149	7.613516667	8	149	39.6773	Z008E0149	8	149	8.4065	Z008E0149	85.0764	86.6166
8	150	7.013666667	8	150	46.7327	Z008E0150	8	150	9.68	Z008E0150	80.0528	80.6458
8	152	7.021516667	8	152	40.4132	Z008E0152	8	152	10.2922	Z008E0152	85.2204	86.662
8	153	7.683116667	8	153	47.73805	Z008E0153	8	153	7.4891	Z008E0153	84.4451	88.3212
8	154	7.514066667	8	154	42.8925	Z008E0154	8	154	9.0875	Z008E0154	82.1794	83.2278
8	155	7.151366667	8	155	43.9304	Z008E0155	8	155	7.7125	Z008E0155	81.4026	83.3425
8	156	7.228056667	8	156	43.5362	Z008E0156	8	156	11.8328	Z008E0156	82.322	84.7828
8	157	7.524866667	8	157	42.18465	Z008E0157	8	157	7.3904	Z008E0157	80.9633	81.6371
8	158	7.351027167	8	158	47.6956	Z008E0158	8	158	12.4131	Z008E0158	82.9186	84.4925
8	159	7.027966667	8	159	42.2082	Z008E0159	8	159	8.6139	Z008E0159	81.2154	82.3842
8	161	7.175066667	8	161	49.8866	Z008E0161	8	161	8.4211	Z008E0161	82.742	84.4611
8	163	7.214371667	8	163	40.487	Z008E0163	8	163	5.0763	Z008E0163	86.2466	87.1642
8	164	7.204831667	8	164	54.17705	Z008E0164	8	164	9.2759	Z008E0164	81.9562	83.8068
8	165	8.017066667	8	165	41.86595	Z008E0165	8	165	10.6755	Z008E0165	81.367	82.9403
8	166	7.492966667	8	166	43.9331	Z008E0166	8	166	11.4362	Z008E0166	81.7503	82.7278
8	167	6.859666667					8	167	9.6962	Z008E0167	80.4174	81.0825
8	169	6.997266667					8	169	8.5971	Z008E0169	84.6854	84.7635
8	170	7.764016667	8	170	40.95585	Z008E0170	8	170	12.4396	Z008E0170	82.5758	84.8844
8	171	6.796566667	8	171	42.40475	Z008E0171	8	171	9.7476	Z008E0171	84.0089	84.5913
8	174	7.018516667	8	174	51.0532	Z008E0174	8	174	17.5013	Z008E0174	79.9111	81.4033
8	175	7.702516667	8	175	41.21115	Z008E0175	8	175	7.6274	Z008E0175	84.5029	86.5027
8	176	7.695566667	8	176	42.37645	Z008E0176	8	176	7.0234	Z008E0176	82.266	84.2779
8	178	7.462511667	8	178	40.97695	Z008E0178	8	178	12.1481	Z008E0178	78.901	81.4767
8	179	7.585066667	8	179	43.9801	Z008E0179	8	179	7.5921	Z008E0179	84.1332	87.1333
8	180	7.678616667	8	180	44.28865	Z008E0180	8	180	6.8299	Z008E0180	83.0584	84.4391
8	181	7.649816667	8	181	41.00925	Z008E0181	8	181	7.9787	Z008E0181	79.7991	81.6487
8	182	7.383471667	8	182	44.435	Z008E0182	8	182	12.5907	Z008E0182	83.9781	87.1993
8	183	6.362066667	8	183	36.98275	Z008E0183	8	183	12.1157	Z008E0183	79.1625	80.3288
8	184	7.290171667	8	184	42.55985	Z008E0184	8	184	5.8154	Z008E0184	80.506	83.6117
8	185	6.747016667	8	185	44.16345	Z008E0185	8	185	16.5831	Z008E0185	81.2406	82.7302
8	186	7.668416667	8	186	41.2842	Z008E0186	8	186	4.3952	Z008E0186	84.675	86.7018
8	187	7.787566667	8	187	42.75195	Z008E0187	8	187	11.5436	Z008E0187	79.5965	80.1391
8	188	7.489216667	8	188	39.33785	Z008E0188	8	188	7.2561	Z008E0188	84.5543	86.4634
8	189	7.782866667	8	189	46.46135	Z008E0189	8	189	15.3668	Z008E0189	79.5882	79.8828
8	190	7.099816667	8	190	39.83565	Z008E0190	8	190	10.2457	Z008E0190	78.3717	78.9677
8	191	7.693366667	8	191	37.2869	Z008E0191	8	191	12.0127	Z008E0191	81.8911	84.2773
8	193	7.694316667	8	193	43.533	Z008E0193	8	193	8.7581	Z008E0193	79.6103	80.7172
8	194	7.117316667	8	194	42.8948	Z008E0194	8	194	7.6908	Z008E0194	84.1649	84.8343
8	195	7.388006667	8	195	41.4393	Z008E0195	8	195	10.6079	Z008E0195	83.6819	83.6691
8	196	7.720916667	8	196	40.3074	Z008E0196	8	196	10.8693	Z008E0196	79.4985	81.111
8	197	6.253966667					8	197	12.9991	Z008E0197	82.7936	83.7464
8	198	7.198891667	8	198	42.5094	Z008E0198	8	198	11.7095	Z008E0198	83.2434	87.1524
8	199	7.181266667	8	199	38.51505	Z008E0199	8	199	7.0714	Z008E0199	79.8259	82.5188
8	200	7.482166667	8	200	42.09995	Z008E0200	8	200	8.8475	Z008E0200	84.957	89.4745
9	1	7.506916667					9	1	9.2987	Z009E0001	80.1572	82.3055
9	2	7.317416667	9	2	45.6258	Z009E0002	9	2	8.5418	Z009E0002	83.4035	83.4171
9	4	7.388666667	9	4	46.5609	Z009E0004	9	4	8.4665	Z009E0004	81.4222	83.5586
9	5	7.418516667	9	5	49.50175	Z009E0005	9	5	7.1804	Z009E0005	79.7111	81.6738
9	7	7.122816667	9	7	49.2019	Z009E0007	9	7	12.3062	Z009E0007	80.5566	82.7026
9	8	7.127966667					9	8	10.6552	Z009E0008	78.523	79.1678
9	9	6.518666667	9	9	49.99205	Z009E0009	9	9	19.5324	Z009E0009	78.5152	81.3862
9	10	7.645166667	9	10	55.80215	Z009E0010	9	10	7.3095	Z009E0010	80.5788	83.0082
9	12	7.032951667	9	12	50.2439	Z009E0012	9	12	7.5058	Z009E0012	78.3123	82.4413
9	13	7.350566667	9	13	44.41215	Z009E0013	9	13	12.2259	Z009E0013	80.3659	81.1157
9	14	6.726666667	9	14	56.2664	Z009E0014	9	14	11.0181	Z009E0014	79.4941	82.2964
9	15	7.199666667	9	15	53.54485	Z009E0015	9	15	5.3988	Z009E0015	78.9991	81.7476
9	16	7.637016667	9	16	54.0041	Z009E0016	9	16	3.8711	Z009E0016	78.9426	79.796
9	17	7.704416667					9	17	7.2667	Z009E0017	79.1143	81.9001
9	18	7.317616667	9	18	57.65345	Z009E0018	9	18	15.3795	Z009E0018	79.74	82.2571
9	19	7.255866667					9	19	5.5641	Z009E0019	76.0637	79.0286
9	20	6.932721667					9	20	10.668	Z009E0020	80.918	82.4577
9	21	6.319466667	9	21	49.1846	Z009E0021	9	21	14.0092	Z009E0021	79.7564	80.8284
9	22	7.042626667					9	22	11.6962	Z009E0022	80.2468	81.4553
9	24	7.259216667	9	24	49.1756	Z009E0024	9	24	10.8807	Z009E0024	81.9223	83.6006
9	25	6.450816667	9	25	52.4692	Z009E0025	9	25	14.8989	Z009E0025	78.0037	79.1484
9	26	6.381966667	9	26	51.5474	Z009E0026	9	26	9.1918	Z009E0026	81.5133	83.8684
9	27	6.763566667	9	27	52.8524	Z009E0027	9	27	7.2255	Z009E0027	78.1921	82.7325
9	28	7.314966667					9	28	5.9937	Z009E0028	76.9961	79.2507
9	30	6.806866667	9	30	52.898	Z009E0030	9	30	8.8156	Z009E0030	79.3365	80.8574
9	31	7.050246667	9	31	50.118	Z009E0031	9	31	7.1247	Z009E0031	78.4257	81.755
9	32	7.595066667	9	32	48.6426	Z009E0032	9	32	6.3333	Z009E0032	77.1508	80.0363
9	33	7.537766667	9	33	52.4722	Z009E0033	9	33	11.6037	Z009E0033	78.4916	80.5943
9	34	7.343216667	9	34	48.8733	Z009E0034	9	34	9.6996	Z009E0034	79.4361	82.1167
9	35	6.399216667	9	35	51.40665	Z009E0035	9	35	9.5933	Z009E0035	76.5782	79.8382
9	36	7.085516667	9	36	49.00885	Z009E0036	9	36	10.0712	Z009E0036	80.0483	82.2035
9	37	6.688316667	9	37	51.68235	Z009E0037	9	37	12.4728	Z009E0037	82.671	84.9707
9	38	7.497766667	9	38	48.46735	Z009E0038	9	38	9.6906	Z009E0038	78.385	81.6477
9	40	6.639516667					9	40	11.7778	Z009E0040	79.6425	81.9457
9	41	6.948256667	9	41	53.74145	Z009E0041	9	41	8.9841	Z009E0041	78.2352	79.3534
9	42	7.352116667					9	42	9.1073	Z009E0042	79.7501	81.55
9	43	7.487916667	9	43	48.8733	Z009E0043	9	43	5.4098	Z009E0043	79.927	81.2481
9	44	7.598916667					9	44	12.0991	Z009E0044	81.9991	83.4709
9	45	7.583066667	9	45	48.60985	Z009E0045	9	45	5.713	Z009E0045	80.4119	82.852
9	47	6.635216667	9	47	52.10295	Z009E0047	9	47	15.7984	Z009E0047	80.5137	84.4965
9	49	6.264216667	9	49	44.5127	Z009E0049	9	49	12.0816	Z009E0049	76.2849	77.7308
9	50	6.480966667	9	50	53.01255	Z009E0050	9	50	9.5243	Z009E0050	80.4677	82.584
9	51	7.587716667	9	51	51.23135	Z009E0051	9	51	11.6632	Z009E0051	79.747	81.1245
9	52	6.527366667	9	52	48.08955	Z009E0052	9	52	7.889	Z009E0052	81.7283	82.1564
9	53	6.277216667	9	53	54.61685	Z009E0053	9	53	9.6233	Z009E0053	77.1451	80.3774
9	55	7.380666667	9	55	56.7101	Z009E0055	9	55	7.7402	Z009E0055	78.9441	82.2592
9	56	7.241216667	9	56	47.48995	Z009E0056	9	56	11.4364	Z009E0056	79.8062	81.8961
9	57	7.304666667	9	57	52.3232	Z009E0057	9	57	8.3002	Z009E0057	78.0548	80.6773
9	58	7.294666667	9	58	50.771	Z009E0058	9	58	7.8549	Z009E0058	79.2115	81.9393
9	59	6.307866667	9	59	50.85645	Z009E0059	9	59	8.3401	Z009E0059	77.1234	78.893
9	60	6.963676667					9	60	8.0538	Z009E0060	83.0484	85.0678
9	61	6.876616667	9	61	54.1772	Z009E0061	9	61	16.9688	Z009E0061	79.0229	80.4225
9	63	6.833466667	9	63	59.8753	Z009E0063	9	63	7.5619	Z009E0063	78.6545	81.1291
9	64	6.441916667	9	64	48.9656	Z009E0064	9	64	14.4205	Z009E0064	80.9458	81.2139
9	65	7.306716667	9	65	42.34945	Z009E0065	9	65	10.9719	Z009E0065	80.7919	81.8519
9	66	7.018086667					9	66	9.6551	Z009E0066	82.9513	84.956
9	68	6.051766667					9	68	10.4099	Z009E0068	77.026	78.6176
9	69	7.330116667	9	69	47.9073	Z009E0069	9	69	8.5766	Z009E0069	79.4301	81.9452
9	70	7.035736667	9	70	46.75225	Z009E0070	9	70	5.5821	Z009E0070	81.994	83.1337
9	71	7.110391667	9	71	48.9332	Z009E0071	9	71	11.995	Z009E0071	79.3555	80.5537
9	72	6.727716667	9	72	57.45335	Z009E0072	9	72	7.0192	Z009E0072	78.0275	80.4529
9	73	7.128066667	9	73	51.97365	Z009E0073	9	73	8.1929	Z009E0073	81.1048	82.4537
9	74	7.126816667	9	74	52.7728	Z009E0074	9	74	10.0271	Z009E0074	78.7545	80.6494
9	75	6.900181667					9	75	9.0375	Z009E0075	80.0902	82.3484
9	76	7.379866667	9	76	48.13415	Z009E0076	9	76	10.1508	Z009E0076	78.8786	79.5744
9	77	6.579166667	9	77	48.8733	Z009E0077	9	77	9.1317	Z009E0077	77.2831	80.2508
9	78	6.871016667	9	78	50.3148	Z009E0078	9	78	8.0198	Z009E0078	82.9366	83.6833
9	79	6.266016667	9	79	54.4011	Z009E0079	9	79	14.1014	Z009E0079	78.1855	80.7475
9	82	7.476416667	9	82	52.9222	Z009E0082	9	82	7.7391	Z009E0082	79.5654	81.0973
9	83	7.004357667	9	83	56.67425	Z009E0083	9	83	10.7536	Z009E0083	81.4192	84.4307
9	84	7.285216667	9	84	47.9807	Z009E0084	9	84	8.0184	Z009E0084	79.3605	80.431
9	85	7.081416667					9	85	14.3445	Z009E0085	76.7803	77.7275
9	86	7.580416667	9	86	55.29895	Z009E0086	9	86	9.8965	Z009E0086	78.5029	80.694
9	87	7.500016667					9	87	5.8418	Z009E0087	79.4954	80.5959
9	88	6.745666667	9	88	45.5596	Z009E0088	9	88	11.378	Z009E0088	79.5424	81.1055
9	89	6.852966667					9	89	14.0639	Z009E0089	78.6958	80.361
9	90	7.114881667	9	90	46.9034	Z009E0090	9	90	13.4863	Z009E0090	78.4274	81.2055
9	91	6.301316667	9	91	47.09135	Z009E0091	9	91	8.7459	Z009E0091	81.574	84.0218
9	92	6.053266667	9	92	54.24185	Z009E0092	9	92	7.4948	Z009E0092	80.8149	81.6387
9	93	7.056006667	9	93	53.63225	Z009E0093	9	93	10.7428	Z009E0093	77.7619	78.6525
9	94	6.690416667	9	94	56.27135	Z009E0094	9	94	6.2403	Z009E0094	76.4788	78.7098
9	95	6.684866667	9	95	53.68415	Z009E0095	9	95	7.1985	Z009E0095	76.2521	78.7839
9	96	7.438366667	9	96	54.2506	Z009E0096	9	96	6.9853	Z009E0096	77.8138	78.5981
9	97	7.424166667	9	97	48.5659	Z009E0097	9	97	10.2153	Z009E0097	78.7961	81.7273
9	98	7.645866667	9	98	52.2986	Z009E0098	9	98	11.2579	Z009E0098	76.9269	78.499
9	99	7.274766667	9	99	51.7902	Z009E0099	9	99	10.764	Z009E0099	77.9474	79.0041
9	100	7.304716667	9	100	53.6128	Z009E0100	9	100	11.2922	Z009E0100	79.8902	81.0645
9	101	6.809516667	9	101	50.09595	Z009E0101	9	101	7.6919	Z009E0101	78.7663	79.6227
9	103	6.730566667	9	103	52.7728	Z009E0103	9	103	4.0023	Z009E0103	80.279	82.6258
9	104	6.544266667	9	104	50.68105	Z009E0104	9	104	10.6324	Z009E0104	82.8479	84.4258
9	105	6.544466667					9	105	13.8435	Z009E0105	76.9963	76.8315
9	106	7.710116667	9	106	46.6933	Z009E0106	9	106	8.5681	Z009E0106	79.176	79.8653
9	107	6.808316667	9	107	59.43225	Z009E0107	9	107	10.2517	Z009E0107	79.1019	80.2136
9	108	7.345116667	9	108	42.75005	Z009E0108	9	108	12.3358	Z009E0108	81.4633	84.2744
9	109	7.423816667	9	109	50.5008	Z009E0109	9	109	6.3688	Z009E0109	80.4575	83.6002
9	110	6.904066667					9	110	11.3434	Z009E0110	78.8278	81.0857
9	111	6.846166667	9	111	52.8257	Z009E0111	9	111	7.3915	Z009E0111	80.6796	82.6132
9	112	7.322466667	9	112	50.87885	Z009E0112	9	112	9.1628	Z009E0112	77.4045	78.6548
9	113	5.450816667	9	113	53.22455	Z009E0113	9	113	9.2563	Z009E0113	79.996	81.8992
9	114	7.062071667	9	114	48.8733	Z009E0114	9	114	6.0984	Z009E0114	79.0906	80.5361
9	115	6.968196667	9	115	54.3284	Z009E0115	9	115	10.937	Z009E0115	79.5461	83.6352
9	116	6.831916667	9	116	47.4152	Z009E0116	9	116	10.7907	Z009E0116	79.2099	81.8294
9	117	7.126566667					9	117	7.2333	Z009E0117	79.3861	80.6416
9	118	7.323766667					9	118	13.0263	Z009E0118	77.7227	79.2075
9	119	6.777066667	9	119	54.1772	Z009E0119	9	119	9.7885	Z009E0119	81.3173	81.4761
9	120	7.312666667	9	120	55.5558	Z009E0120	9	120	10.2237	Z009E0120	78.9499	80.434
9	121	6.850316667	9	121	50.80135	Z009E0121	9	121	9.5944	Z009E0121	79.4402	82.7608
9	122	6.825416667	9	122	53.16675	Z009E0122	9	122	6.3129	Z009E0122	81.0625	82.2939
9	123	6.688316667	9	123	47.8385	Z009E0123	9	123	13.7339	Z009E0123	79.0687	81.4639
9	124	5.685316667	9	124	58.433	Z009E0124	9	124	11.9984	Z009E0124	76.6984	78.6173
9	125	6.398966667	9	125	55.90045	Z009E0125	9	125	15.701	Z009E0125	79.0751	81.7318
9	126	6.664616667	9	126	51.08085	Z009E0126	9	126	7.9803	Z009E0126	82.0764	84.9052
9	127	7.017906667					9	127	5.9608	Z009E0127	80.5851	81.8428
9	128	6.683166667	9	128	57.3935	Z009E0128	9	128	11.1083	Z009E0128	77.2133	79.5551
9	129	7.061271667	9	129	47.1775	Z009E0129	9	129	7.6264	Z009E0129	76.4767	78.8969
9	130	7.724566667	9	130	51.48725	Z009E0130	9	130	8.8352	Z009E0130	80.3262	81.1482
9	131	7.200616667	9	131	50.6386	Z009E0131	9	131	9.3045	Z009E0131	80.9369	82.0637
9	132	7.375716667	9	132	53.4027	Z009E0132	9	132	12.0805	Z009E0132	75.2139	78.7362
9	133	5.805816667	9	133	60.06515	Z009E0133	9	133	8.0204	Z009E0133	78.397	79.9693
9	134	6.465666667	9	134	48.8407	Z009E0134	9	134	10.0445	Z009E0134	79.4241	83.9882
9	135	7.008127667	9	135	50.01915	Z009E0135	9	135	7.8723	Z009E0135	77.0736	78.7814
9	136	7.406216667	9	136	53.39435	Z009E0136	9	136	7.6153	Z009E0136	78.6622	80.7376
9	137	7.271966667	9	137	48.2331	Z009E0137	9	137	5.5341	Z009E0137	79.1636	81.4227
9	138	6.742166667	9	138	55.2585	Z009E0138	9	138	9.1884	Z009E0138	77.7792	80.6023
9	139	7.141866667	9	139	50.22435	Z009E0139	9	139	13.1699	Z009E0139	77.4919	83.1684
9	140	7.444166667					9	140	6.7521	Z009E0140	79.202	80.3362
9	142	7.198166667	9	142	51.53115	Z009E0142	9	142	8.818	Z009E0142	79.6463	81.4821
9	143	6.491166667	9	143	49.2312	Z009E0143	9	143	7.8157	Z009E0143	78.2617	80.4333
9	144	7.195916667	9	144	51.73965	Z009E0144	9	144	11.8167	Z009E0144	78.8265	79.9802
9	145	7.583066667					9	145	8.9839	Z009E0145	77.3706	80.8732
9	146	7.218366667	9	146	52.1807	Z009E0146	9	146	5.4631	Z009E0146	79.1663	80.784
9	147	6.195816667	9	147	56.00025	Z009E0147	9	147	11.0858	Z009E0147	77.8492	80.5516
9	149	7.218566667	9	149	48.60805	Z009E0149	9	149	7.9433	Z009E0149	78.1054	80.0354
9	150	7.178366667					9	150	11.7756	Z009E0150	77.8527	80.017
9	151	6.488866667	9	151	54.3801	Z009E0151	9	151	11.9538	Z009E0151	80.2709	82.4743
9	152	7.196416667	9	152	52.89385	Z009E0152	9	152	9.1021	Z009E0152	78.2607	80.363
9	153	7.129716667	9	153	52.97765	Z009E0153	9	153	9.4446	Z009E0153	77.8798	80.2448
9	154	6.971866667					9	154	8.0545	Z009E0154	77.3052	79.1415
9	155	6.718316667	9	155	53.61045	Z009E0155	9	155	9.5549	Z009E0155	77.0542	78.0908
9	156	7.581166667	9	156	55.3349	Z009E0156	9	156	4.2972	Z009E0156	78.4279	80.3369
9	157	7.675916667	9	157	51.58405	Z009E0157	9	157	11.2943	Z009E0157	79.0011	80.3192
9	158	6.834066667	9	158	46.50385	Z009E0158	9	158	12.2416	Z009E0158	83.9253	85.2125
9	159	6.708266667	9	159	52.7261	Z009E0159	9	159	12.8067	Z009E0159	79.4963	81.7594
9	161	7.041526667					9	161	13.8485	Z009E0161	80.3144	80.7406
9	162	7.589466667					9	162	9.7378	Z009E0162	77.9959	79.0527
9	163	6.270166667	9	163	57.1827	Z009E0163	9	163	11.1847	Z009E0163	80.7402	81.3532
9	164	7.230716667	9	164	51.40665	Z009E0164	9	164	6.9533	Z009E0164	77.2527	79.6553
9	165	6.541066667	9	165	52.1481	Z009E0165	9	165	10.6445	Z009E0165	78.3429	81.1949
9	166	7.140316667	9	166	58.1212	Z009E0166	9	166	9.7944	Z009E0166	77.9899	81.2137
9	167	7.169716667	9	167	52.67745	Z009E0167	9	167	12.7022	Z009E0167	77.6004	80.8796
9	168	7.112186667	9	168	54.122	Z009E0168	9	168	10.5759	Z009E0168	78.4282	79.77
9	169	6.834116667	9	169	49.9755	Z009E0169	9	169	10.6232	Z009E0169	79.9132	81.8802
9	170	7.332416667	9	170	50.41275	Z009E0170	9	170	14.903	Z009E0170	79.9072	81.6639
9	171	6.920186667	9	171	57.1634	Z009E0171	9	171	9.4121	Z009E0171	77.5367	80.0862
9	173	7.273466667	9	173	52.55105	Z009E0173	9	173	13.2046	Z009E0173	76.1387	77.4802
9	174	7.128016667	9	174	49.609	Z009E0174	9	174	6.2602	Z009E0174	80.5371	82.1054
9	175	7.245066667					9	175	5.6897	Z009E0175	75.9103	78.1793
9	176	6.471966667	9	176	50.9121	Z009E0176	9	176	8.6679	Z009E0176	79.946	82.1367
9	177	6.581866667	9	177	45.29025	Z009E0177	9	177	8.9246	Z009E0177	81.7583	83.7667
9	178	5.437816667	9	178	57.80465	Z009E0178	9	178	13.461	Z009E0178	76.7874	81.6493
9	179	7.662566667					9	179	6.0335	Z009E0179	78.7266	82.2235
9	180	7.201716667	9	180	50.20545	Z009E0180	9	180	11.7125	Z009E0180	81.4352	82.885
9	181	6.589016667	9	181	44.5528	Z009E0181	9	181	8.3523	Z009E0181	80.3535	81.5686
9	182	7.464016667					9	182	11.9381	Z009E0182	81.5791	82.7126
9	183	7.437766667	9	183	54.894	Z009E0183	9	183	8.7384	Z009E0183	77.7213	79.6073
9	184	7.341816667					9	184	6.9457	Z009E0184	80.3778	83.5416
9	186	7.297816667					9	186	10.1373	Z009E0186	82.2439	83.0879
9	187	7.084776667	9	187	55.5069	Z009E0187	9	187	9.2663	Z009E0187	77.323	79.9093
9	190	6.308016667	9	190	52.4692	Z009E0190	9	190	14.5069	Z009E0190	77.0255	79.4962
9	191	7.384716667	9	191	50.47625	Z009E0191	9	191	11.1765	Z009E0191	80.3937	81.0372
9	192	6.636916667	9	192	47.9073	Z009E0192	9	192	6.7985	Z009E0192	80.8496	84.0566
9	193	7.072696667	9	193	52.0671	Z009E0193	9	193	11.3131	Z009E0193	77.7279	78.2032
9	194	7.143866667	9	194	52.34425	Z009E0194	9	194	9.5876	Z009E0194	77.9414	79.9262
9	196	6.529566667	9	196	52.33625	Z009E0196	9	196	11.542	Z009E0196	80.3492	81.4595
9	197	6.430966667	9	197	57.4464	Z009E0197	9	197	7.7358	Z009E0197	79.3151	80.394
9	198	7.450416667	9	198	51.3652	Z009E0198	9	198	6.7828	Z009E0198	77.0353	78.8194
9	199	7.088371667	9	199	59.47685	Z009E0199	9	199	11.4329	Z009E0199	76.4931	78.1341
9	200	7.356616667	9	200	51.4565	Z009E0200	9	200	5.1783	Z009E0200	81.1019	82.0103
10	1	4.825066667	10	1	56.0306	Z010E0001	10	1	19.0466	Z010E0001	76.953	78.1669
10	2	4.443466667					10	2	14.0649	Z010E0002	73.9029	75.5496
10	3	6.132916667					10	3	15.2628	Z010E0003	75.1595	75.9395
10	4	5.120566667	10	4	58.3044	Z010E0004	10	4	18.2667	Z010E0004	76.7817	78.7513
10	6	5.857366667	10	6	62.1357	Z010E0006	10	6	14.0275	Z010E0006	73.288	74.1424
10	7	3.632116667	10	7	61.96715	Z010E0007	10	7	18.0203	Z010E0007	71.3369	73.0838
10	8	4.418216667	10	8	60.8328	Z010E0008	10	8	15.5769	Z010E0008	75.359	75.8012
10	9	5.117683667	10	9	57.7751	Z010E0009	10	9	15.076	Z010E0009	72.6603	73.2988
10	10	5.246461667	10	10	63.78985	Z010E0010	10	10	17.3208	Z010E0010	72.8581	76.7494
10	11	4.742316667	10	11	64.5408	Z010E0011	10	11	13.7654	Z010E0011	73.4511	75.4229
10	12	6.165916667	10	12	60.8661	Z010E0012	10	12	15.3441	Z010E0012	76.5266	78.2751
10	13	6.940616667	10	13	58.2251	Z010E0013	10	13	16.1492	Z010E0013	72.4396	73.8353
10	15	4.598816667					10	15	16.4981	Z010E0015	73.6057	74.8948
10	16	4.358116667	10	16	67.0516	Z010E0016	10	16	18.8118	Z010E0016	73.0251	74.4446
10	17	5.534916667	10	17	63.01635	Z010E0017	10	17	20.4691	Z010E0017	75.1483	77.6002
10	18	5.128246667	10	18	62.3142	Z010E0018	10	18	15.8242	Z010E0018	77.3433	77.7975
10	20	5.755066667	10	20	62.6496	Z010E0020	10	20	16.3088	Z010E0020	73.2449	74.7089
10	22	5.533816667	10	22	66.1406	Z010E0022	10	22	17.0378	Z010E0022	73.4764	76.8403
10	24	6.548166667					10	24	16.9033	Z010E0024	74.1082	75.2089
10	25	6.117716667	10	25	61.2246	Z010E0025	10	25	17.953	Z010E0025	71.5746	71.7391
10	26	6.635616667	10	26	61.9683	Z010E0026	10	26	17.3954	Z010E0026	72.5943	73.1298
10	27	4.801866667	10	27	62.68105	Z010E0027	10	27	14.5808	Z010E0027	71.1235	71.8307
10	28	3.026116667					10	28	16.7749	Z010E0028	72.2479	73.2536
10	29	4.181166667	10	29	59.82335	Z010E0029	10	29	12.2564	Z010E0029	77.7012	77.4228
10	30	3.879966667	10	30	62.4756	Z010E0030	10	30	19.3981	Z010E0030	73.1112	74.4801
10	32	3.821116667	10	32	62.38065	Z010E0032	10	32	18.4336	Z010E0032	71.2486	73.2533
10	33	4.169316667					10	33	18.8134	Z010E0033	72.0381	73.2085
10	34	4.318516667	10	34	59.97625	Z010E0034	10	34	20.0718	Z010E0034	73.628	77.5152
10	35	4.692816667	10	35	60.8661	Z010E0035	10	35	17.437	Z010E0035	75.0574	76.3072
10	36	4.129816667	10	36	62.52315	Z010E0036	10	36	19.6276	Z010E0036	74.5266	77.0898
10	37	6.365816667	10	37	59.2315	Z010E0037	10	37	16.1386	Z010E0037	72.1634	73.8163
10	38	4.117866667	10	38	65.14635	Z010E0038	10	38	13.3053	Z010E0038	73.2033	74.8128
10	39	5.978816667	10	39	65.1638	Z010E0039	10	39	18.1899	Z010E0039	73.1126	73.9483
10	40	4.917866667	10	40	62.32655	Z010E0040	10	40	16.8374	Z010E0040	71.7592	73.2388
10	41	7.154116667	10	41	63.60205	Z010E0041	10	41	12.1129	Z010E0041	72.8607	75.0145
10	42	5.356981667	10	42	60.6984	Z010E0042	10	42	17.6332	Z010E0042	72.6071	74.163
10	43	5.504076667					10	43	13.7801	Z010E0043	72.9495	73.5711
10	44	5.934766667	10	44	59.57075	Z010E0044	10	44	13.2251	Z010E0044	77.1589	78.8944
10	46	4.725016667					10	46	15.0457	Z010E0046	72.9246	75.0251
10	47	6.338616667	10	47	60.0122	Z010E0047	10	47	15.2333	Z010E0047	73.6001	77.4765
10	48	3.107116667	10	48	64.75825	Z010E0048	10	48	18.0976	Z010E0048	72.5631	74.1076
10	49	4.950566667	10	49	58.59155	Z010E0049	10	49	17.8117	Z010E0049	70.7234	71.484
10	50	5.111346667					10	50	15.2341	Z010E0050	76.5879	78.6325
10	51	7.048616667	10	51	63.012	Z010E0051	10	51	14.6817	Z010E0051	76.3665	77.2862
10	52	5.901216667	10	52	63.53075	Z010E0052	10	52	16.4249	Z010E0052	73.6906	77.5684
10	53	5.799816667	10	53	56.31125	Z010E0053	10	53	15.4751	Z010E0053	77.1061	79.249
10	55	4.274866667	10	55	63.2743	Z010E0055	10	55	20.6147	Z010E0055	73.9453	77.4849
10	56	4.782816667					10	56	17.3114	Z010E0056	75.3072	77.7632
10	57	6.091166667	10	57	57.3189	Z010E0057	10	57	16.185	Z010E0057	78.7007	79.4754
10	58	5.811166667	10	58	63.0867	Z010E0058	10	58	16.3304	Z010E0058	72.8783	73.7489
10	59	4.969866667	10	59	61.78835	Z010E0059	10	59	17.6522	Z010E0059	73.076	74.1871
10	60	5.250481667	10	60	60.69065	Z010E0060	10	60	17.3462	Z010E0060	73.2958	74.8907
10	61	6.730816667	10	61	58.9792	Z010E0061	10	61	16.6516	Z010E0061	76.9117	80.5241
10	62	4.743016667	10	62	64.8304	Z010E0062	10	62	15.9999	Z010E0062	72.2849	74.9111
10	63	6.823116667	10	63	64.11115	Z010E0063	10	63	14.391	Z010E0063	71.2639	71.9972
10	64	5.458256667	10	64	59.0357	Z010E0064	10	64	15.9679	Z010E0064	78.4286	80.5256
10	65	6.262016667	10	65	64.2194	Z010E0065	10	65	14.956	Z010E0065	74.5627	77.0489
10	66	4.395816667	10	66	65.55055	Z010E0066	10	66	17.2725	Z010E0066	73.2463	73.5339
10	67	5.263016667					10	67	14.8541	Z010E0067	77.345	78.1935
10	68	4.280966667	10	68	65.59125	Z010E0068	10	68	18.6514	Z010E0068	76.4827	77.9898
10	70	3.966616667	10	70	68.0959	Z010E0070	10	70	18.211	Z010E0070	72.7863	74.4956
10	71	5.611966667	10	71	59.2228	Z010E0071	10	71	19.38	Z010E0071	76.9434	77.1814
10	72	5.944566667	10	72	62.64975	Z010E0072	10	72	15.9439	Z010E0072	75.2385	78.131
10	73	6.101966667	10	73	60.7724	Z010E0073	10	73	14.2716	Z010E0073	73.6962	74.6696
10	75	4.628016667	10	75	63.1224	Z010E0075	10	75	16.233	Z010E0075	72.9199	74.0636
10	76	4.374466667	10	76	66.79575	Z010E0076	10	76	16.9558	Z010E0076	71.3999	73.3327
10	77	4.694466667	10	77	62.3418	Z010E0077	10	77	13.0586	Z010E0077	71.0343	71.8539
10	78	4.850166667	10	78	60.5842	Z010E0078	10	78	18.8637	Z010E0078	74.3788	74.0611
10	79	4.644116667					10	79	16.5908	Z010E0079	72.6907	75.2694
10	80	5.283476667	10	80	55.4672	Z010E0080	10	80	16.2251	Z010E0080	73.8036	74.9953
10	82	4.377966667	10	82	63.2379	Z010E0082	10	82	17.5792	Z010E0082	72.2574	73.5556
10	83	5.833266667	10	83	53.3462	Z010E0083	10	83	12.9419	Z010E0083	75.0644	75.8263
10	84	4.681016667	10	84	58.4431	Z010E0084	10	84	14.1975	Z010E0084	74.5665	75.5191
10	85	5.753516667					10	85	18.5753	Z010E0085	74.3925	76.1176
10	86	5.347956667	10	86	60.62085	Z010E0086	10	86	13.881	Z010E0086	72.865	73.8203
10	87	5.878716667	10	87	58.08865	Z010E0087	10	87	14.5479	Z010E0087	73.5228	77.3606
10	88	4.011116667	10	88	61.34995	Z010E0088	10	88	17.3418	Z010E0088	74.2845	74.9042
10	89	5.210166667	10	89	63.01145	Z010E0089	10	89	18.1952	Z010E0089	76.9026	79.3111
10	90	6.157866667	10	90	53.208	Z010E0090	10	90	14.7791	Z010E0090	74.7615	76.4051
10	91	5.824666667					10	91	16.392	Z010E0091	73.336	78.7454
10	92	5.182036667	10	92	65.51845	Z010E0092	10	92	21.5388	Z010E0092	71.9358	73.2715
10	93	5.134251667					10	93	15.1299	Z010E0093	75.6349	77.0154
10	94	4.912066667	10	94	61.38515	Z010E0094	10	94	17.224	Z010E0094	75.5499	76.5952
10	96	5.401166667	10	96	57.61495	Z010E0096	10	96	13.1313	Z010E0096	76.5464	77.8151
10	98	6.278166667	10	98	64.5526	Z010E0098	10	98	16.6375	Z010E0098	74.5028	74.5211
10	99	5.252536667	10	99	63.60205	Z010E0099	10	99	14.1905	Z010E0099	73.4148	75.9104
10	100	5.647306667					10	100	15.3081	Z010E0100	74.8477	77.5954
10	101	4.711766667	10	101	56.79545	Z010E0101	10	101	17.2746	Z010E0101	75.8483	76.5658
10	102	4.034116667					10	102	18.5649	Z010E0102	75.0976	76.4533
10	103	5.448916667	10	103	59.73965	Z010E0103	10	103	12.8103	Z010E0103	76.7123	77.8424
10	104	6.079816667					10	104	19.554	Z010E0104	75.6617	76.7515
10	105	5.248064167	10	105	55.5578	Z010E0105	10	105	13.1287	Z010E0105	72.3293	72.6657
10	106	6.651716667	10	106	63.5286	Z010E0106	10	106	16.902	Z010E0106	74.3938	76.8404
10	108	4.779316667	10	108	57.05095	Z010E0108	10	108	12.1455	Z010E0108	71.7347	73.4365
10	109	5.013216667	10	109	60.4726	Z010E0109	10	109	18.9279	Z010E0109	72.4933	73.6727
10	110	5.093516667	10	110	54.4341	Z010E0110	10	110	18.4308	Z010E0110	77.6234	76.7649
10	112	4.653316667	10	112	61.01765	Z010E0112	10	112	15.238	Z010E0112	74.5356	77.8015
10	113	3.917966667	10	113	67.5927	Z010E0113	10	113	19.5653	Z010E0113	72.1896	73.0115
10	114	6.471416667	10	114	62.9167	Z010E0114	10	114	11.7295	Z010E0114	71.571	72.0114
10	115	4.080116667					10	115	20.5911	Z010E0115	73.2294	76.7711
10	116	4.804166667	10	116	62.73825	Z010E0116	10	116	19.7428	Z010E0116	75.0577	76.0635
10	117	5.536766667	10	117	61.61115	Z010E0117	10	117	12.7491	Z010E0117	71.8896	72.3115
10	118	6.406016667	10	118	64.00465	Z010E0118	10	118	14.1577	Z010E0118	74.5111	77.1521
10	119	4.430016667					10	119	19.623	Z010E0119	72.9571	73.2113
10	120	5.468716667					10	120	16.6728	Z010E0120	77.0958	79.9454
10	121	5.293281667					10	121	15.1072	Z010E0121	76.6777	78.6808
10	122	5.395286667	10	122	58.94865	Z010E0122	10	122	12.205	Z010E0122	73.6315	74.7892
10	123	4.684316667					10	123	16.4683	Z010E0123	74.1317	77.0043
10	124	5.326816667	10	124	62.8894	Z010E0124	10	124	15.6917	Z010E0124	72.9279	76.0377
10	125	4.629016667	10	125	59.51855	Z010E0125	10	125	16.3634	Z010E0125	74.838	77.2327
10	126	4.664916667	10	126	57.57765	Z010E0126	10	126	15.3307	Z010E0126	77.6286	77.3292
10	127	5.663816667					10	127	14.6254	Z010E0127	73.6462	75.0342
10	128	5.907616667	10	128	56.5529	Z010E0128	10	128	17.5499	Z010E0128	75.7091	78.8959
10	129	5.152421667	10	129	62.3898	Z010E0129	10	129	20.7723	Z010E0129	77.242	78.1751
10	130	6.311866667					10	130	16.095	Z010E0130	75.775	77.5915
10	131	6.206716667	10	131	62.7742	Z010E0131	10	131	15.4865	Z010E0131	75.2395	77.4959
10	132	5.305116667	10	132	63.6318	Z010E0132	10	132	16.5752	Z010E0132	70.943	71.8699
10	133	5.005766667	10	133	55.8009	Z010E0133	10	133	14.2244	Z010E0133	75.8748	76.5727
10	135	5.281037167	10	135	56.43625	Z010E0135	10	135	13.2348	Z010E0135	75.7116	76.8896
10	136	6.387566667	10	136	55.8611	Z010E0136	10	136	15.0271	Z010E0136	76.0415	77.5339
10	137	4.905211667					10	137	14.2034	Z010E0137	75.6861	76.888
10	138	4.752266667	10	138	61.25355	Z010E0138	10	138	18.452	Z010E0138	75.9305	78.349
10	139	5.071155167	10	139	61.0573	Z010E0139	10	139	13.2601	Z010E0139	71.8118	72.3354
10	140	4.965766667	10	140	62.3622	Z010E0140	10	140	17.0919	Z010E0140	74.5353	76.5899
10	141	5.572916667	10	141	53.9697	Z010E0141	10	141	14.8325	Z010E0141	76.444	79.7445
10	143	5.104466667	10	143	62.505	Z010E0143	10	143	19.6155	Z010E0143	77.3241	78.0884
10	144	6.231966667	10	144	57.316	Z010E0144	10	144	16.1989	Z010E0144	76.1173	77.0653
10	145	5.845916667	10	145	52.2144	Z010E0145	10	145	16.1538	Z010E0145	74.4833	75.0842
10	146	6.049016667	10	146	64.2608	Z010E0146	10	146	16.9806	Z010E0146	74.9817	76.9986
10	147	4.843616667	10	147	62.505	Z010E0147	10	147	18.1591	Z010E0147	75.6239	77.4216
10	148	5.080616667	10	148	60.1063	Z010E0148	10	148	18.6252	Z010E0148	73.8169	76.3855
10	149	3.454616667	10	149	65.26735	Z010E0149	10	149	20.0679	Z010E0149	73.1322	73.6139
10	150	5.714866667	10	150	61.73825	Z010E0150	10	150	16.139	Z010E0150	75.105	79.12
10	151	5.444036667	10	151	59.7679	Z010E0151	10	151	14.0533	Z010E0151	74.4018	75.2499
10	152	5.829916667	10	152	61.2172	Z010E0152	10	152	19.0051	Z010E0152	74.927	76.1646
10	153	4.269866667	10	153	60.1063	Z010E0153	10	153	23.4572	Z010E0153	73.299	76.5261
10	154	6.146566667	10	154	59.9578	Z010E0154	10	154	15.1994	Z010E0154	77.7267	78.1632
10	155	6.063616667	10	155	65.2836	Z010E0155	10	155	17.9432	Z010E0155	72.3899	73.9864
10	156	5.871616667					10	156	15.5908	Z010E0156	76.4622	77.9895
10	157	4.839066667	10	157	67.589	Z010E0157	10	157	19.7921	Z010E0157	72.1505	73.9177
10	158	5.257911667	10	158	63.6496	Z010E0158	10	158	20.208	Z010E0158	76.1415	77.9659
10	159	4.788216667	10	159	60.40455	Z010E0159	10	159	19.265	Z010E0159	77.4518	79.2464
10	160	5.713016667	10	160	68.19725	Z010E0160	10	160	21.0108	Z010E0160	73.8688	74.3303
10	161	4.918466667	10	161	57.59535	Z010E0161	10	161	15.4386	Z010E0161	74.2904	76.2935
10	162	5.968866667	10	162	51.78855	Z010E0162	10	162	16.1055	Z010E0162	77.2129	79.9405
10	163	5.549316667	10	163	67.3146	Z010E0163	10	163	17.7042	Z010E0163	73.1743	76.0614
10	164	5.713016667	10	164	56.18595	Z010E0164	10	164	16.3751	Z010E0164	78.7853	80.7148
10	165	4.143466667	10	165	58.58525	Z010E0165	10	165	15.9752	Z010E0165	74.3245	77.1406
10	166	5.987266667	10	166	54.88105	Z010E0166	10	166	14.955	Z010E0166	74.9494	75.9176
10	167	5.074116667	10	167	61.59365	Z010E0167	10	167	19.0124	Z010E0167	76.3294	76.7433
10	169	5.030710667	10	169	63.6496	Z010E0169	10	169	19.8901	Z010E0169	71.1711	71.9239
10	171	5.457311667	10	171	67.7315	Z010E0171	10	171	17.351	Z010E0171	77.1719	79.53
10	172	5.671566667					10	172	20.8827	Z010E0172	75.2552	76.8275
10	173	3.581616667	10	173	69.2502	Z010E0173	10	173	19.909	Z010E0173	75.0722	76.7284
10	174	4.072916667	10	174	63.55775	Z010E0174	10	174	19.3694	Z010E0174	79.8782	81.112
10	175	5.376811667					10	175	15.1557	Z010E0175	75.0851	77.3717
10	176	6.372316667					10	176	15.7134	Z010E0176	73.1835	73.7057
10	178	4.451266667	10	178	59.41	Z010E0178	10	178	16.093	Z010E0178	77.0305	78.1513
10	179	4.980616667	10	179	63.6102	Z010E0179	10	179	20.5888	Z010E0179	73.5832	74.7704
10	180	4.394966667	10	180	60.313	Z010E0180	10	180	13.9185	Z010E0180	73.9223	74.1046
10	181	5.387966667					10	181	14.0836	Z010E0181	76.0964	78.0548
10	184	3.996316667	10	184	59.1359	Z010E0184	10	184	19.0426	Z010E0184	73.9662	75.6769
10	185	4.180466667	10	185	64.36255	Z010E0185	10	185	16.2404	Z010E0185	72.1627	75.5149
10	186	5.588216667	10	186	59.86015	Z010E0186	10	186	16.8323	Z010E0186	73.2592	74.2312
10	187	6.488816667					10	187	16.6341	Z010E0187	73.1855	74.5415
10	188	6.517866667	10	188	65.4704	Z010E0188	10	188	15.6953	Z010E0188	76.2638	77.8538
10	189	4.912116667					10	189	16.0985	Z010E0189	73.3842	75.5168
10	190	4.788916667	10	190	60.76845	Z010E0190	10	190	15.781	Z010E0190	74.7236	77.3768
10	191	5.441316667	10	191	54.4341	Z010E0191	10	191	15.6431	Z010E0191	78.4045	78.4095
10	192	6.272316667	10	192	62.1357	Z010E0192	10	192	15.2385	Z010E0192	74.9825	75.8992
10	193	6.121866667	10	193	59.4574	Z010E0193	10	193	13.947	Z010E0193	74.6154	76.0729
10	194	5.966216667	10	194	61.45565	Z010E0194	10	194	13.5392	Z010E0194	73.9915	76.734
10	195	4.256416667	10	195	63.5834	Z010E0195	10	195	15.696	Z010E0195	71.6943	73.176
10	197	4.876116667	10	197	62.0205	Z010E0197	10	197	17.6497	Z010E0197	76.1015	78.1069
10	198	6.972116667	10	198	63.03805	Z010E0198	10	198	19.0296	Z010E0198	74.83	76.3303
10	200	4.503266667	10	200	56.008	Z010E0200	10	200	17.1309	Z010E0200	76.3628	79.0199
11	1	4.992416667	11	1	65.8689	Z011E0001	11	1	16.4548	Z011E0001	73.5402	74.7263
11	2	6.165916667	11	2	59.3539	Z011E0002	11	2	9.8405	Z011E0002	71.3809	73.4794
11	3	6.154666667	11	3	59.25495	Z011E0003	11	3	13.0958	Z011E0003	70.371	70.7557
11	4	6.231516667	11	4	60.345	Z011E0004	11	4	15.7163	Z011E0004	71.2313	72.189
11	5	6.749166667	11	5	61.8302	Z011E0005	11	5	13.0178	Z011E0005	72.8869	75.168
11	6	5.804416667	11	6	65.7218	Z011E0006	11	6	13.2588	Z011E0006	71.2366	72.4238
11	7	5.641666667					11	7	15.2947	Z011E0007	72.8042	73.9004
11	8	5.408566667	11	8	63.99745	Z011E0008	11	8	15.2849	Z011E0008	71.1464	72.2687
11	9	4.812766667	11	9	65.3502	Z011E0009	11	9	13.1611	Z011E0009	70.8136	72.0845
11	10	5.345616667	11	10	65.3525	Z011E0010	11	10	15.3818	Z011E0010	69.8604	71.4737
11	11	5.550516667	11	11	61.9844	Z011E0011	11	11	14.398	Z011E0011	75.2119	77.2993
11	12	5.900581667	11	12	59.1921	Z011E0012	11	12	10.0042	Z011E0012	70.7718	73.1774
11	13	6.126416667					11	13	14.967	Z011E0013	75.22	77.6997
11	14	6.724516667	11	14	62.8129	Z011E0014	11	14	11.0555	Z011E0014	72.3825	72.8592
11	15	6.664866667					11	15	16.815	Z011E0015	70.2594	73.0277
11	16	6.165566667	11	16	68.0626	Z011E0016	11	16	7.8005	Z011E0016	71.7841	71.4916
11	17	5.728566667					11	17	15.1693	Z011E0017	71.7504	74.2067
11	18	6.477866667	11	18	64.76735	Z011E0018	11	18	13.9206	Z011E0018	71.2709	72.0809
11	19	6.187566667	11	19	66.035	Z011E0019	11	19	13.0094	Z011E0019	69.2835	70.4208
11	20	5.713681667	11	20	56.49365	Z011E0020	11	20	14.0804	Z011E0020	74.734	76.5117
11	21	5.941476667	11	21	67.60165	Z011E0021	11	21	13.9109	Z011E0021	69.035	70.0359
11	22	6.450166667	11	22	60.48235	Z011E0022	11	22	12.4741	Z011E0022	74.5836	76.1619
11	23	6.133316667					11	23	15.7767	Z011E0023	73.3838	75.3255
11	24	4.614866667	11	24	63.25075	Z011E0024	11	24	7.4764	Z011E0024	71.4639	72.6611
11	25	5.054116667	11	25	60.11305	Z011E0025	11	25	10.1504	Z011E0025	71.9331	73.5191
11	26	6.592466667					11	26	9.7454	Z011E0026	72.2549	74.611
11	27	4.870416667	11	27	61.9262	Z011E0027	11	27	17.765	Z011E0027	71.2233	71.6292
11	28	4.710366667	11	28	62.6072	Z011E0028	11	28	16.5885	Z011E0028	71.7323	72.1526
11	29	6.769616667	11	29	67.2385	Z011E0029	11	29	14.2107	Z011E0029	71.1391	71.3912
11	30	6.085591667	11	30	66.3104	Z011E0030	11	30	16.2618	Z011E0030	69.6773	72.0688
11	31	5.655166667	11	31	66.73725	Z011E0031	11	31	15.5219	Z011E0031	71.0561	71.149
11	32	6.277166667	11	32	64.84075	Z011E0032	11	32	14.7998	Z011E0032	70.5876	72.4192
11	33	6.192766667	11	33	61.4449	Z011E0033	11	33	15.2317	Z011E0033	71.1619	71.6066
11	34	6.299216667					11	34	11.9121	Z011E0034	70.9756	70.674
11	35	6.583716667	11	35	63.13285	Z011E0035	11	35	14.7375	Z011E0035	74.5892	75.6273
11	36	5.664216667					11	36	14.877	Z011E0036	69.6993	71.3475
11	37	5.318816667	11	37	66.01715	Z011E0037	11	37	17.28	Z011E0037	70.3704	71.8849
11	38	5.763366667	11	38	66.035	Z011E0038	11	38	14.3582	Z011E0038	70.2398	70.1166
11	39	6.161746667	11	39	65.75985	Z011E0039	11	39	10.6676	Z011E0039	71.7255	73.0189
11	41	6.203216667	11	41	67.37685	Z011E0041	11	41	15.8151	Z011E0041	70.9721	71.1704
11	43	6.732066667					11	43	14.1339	Z011E0043	71.9045	72.8902
11	44	5.988976667					11	44	17.4172	Z011E0044	74.4922	75.3879
11	45	5.917111667					11	45	20.4633	Z011E0045	70.7979	71.7925
11	46	5.973261667	11	46	61.83055	Z011E0046	11	46	13.781	Z011E0046	71.5414	74.3547
11	47	6.175516667	11	47	58.79875	Z011E0047	11	47	10.239	Z011E0047	71.1742	72.8165
11	49	5.919149167					11	49	16.3119	Z011E0049	71.0552	72.304
11	50	5.362966667	11	50	62.4814	Z011E0050	11	50	16.2575	Z011E0050	74.4462	76.117
11	51	6.251216667	11	51	60.8086	Z011E0051	11	51	13.8038	Z011E0051	75.5398	75.811
11	52	6.221366667	11	52	63.7802	Z011E0052	11	52	17.556	Z011E0052	71.3095	73.6997
11	53	6.022086667	11	53	64.14335	Z011E0053	11	53	12.5499	Z011E0053	70.8127	73.2339
11	54	5.631016667					11	54	13.9841	Z011E0054	72.6508	74.306
11	55	5.597516667	11	55	66.1224	Z011E0055	11	55	14.5051	Z011E0055	69.5622	70.6074
11	56	5.930225667	11	56	54.4033	Z011E0056	11	56	13.8678	Z011E0056	69.9966	71.0013
11	57	5.970751667	11	57	64.96345	Z011E0057	11	57	13.5622	Z011E0057	72.5066	74.545
11	58	5.504566667	11	58	66.6307	Z011E0058	11	58	17.1314	Z011E0058	69.6048	71.369
11	59	5.288266667	11	59	57.87395	Z011E0059	11	59	16.6783	Z011E0059	76.4075	79.8759
11	61	6.403316667	11	61	61.12895	Z011E0061	11	61	14.2433	Z011E0061	71.037	72.2758
11	62	5.864666667	11	62	64.28435	Z011E0062	11	62	15.1818	Z011E0062	78.8157	79.2643
11	63	6.525566667	11	63	52.41275	Z011E0063	11	63	11.8302	Z011E0063	71.1537	72.2918
11	64	5.925826667					11	64	9.674	Z011E0064	72.4421	74.9394
11	65	5.244766667	11	65	65.83325	Z011E0065	11	65	14.3161	Z011E0065	71.9222	72.0527
11	68	6.397866667	11	68	54.7462	Z011E0068	11	68	10.1306	Z011E0068	74.611	76.9866
11	69	5.782116667	11	69	63.83675	Z011E0069	11	69	15.2971	Z011E0069	71.4709	72.928
11	70	6.160166667					11	70	10.3319	Z011E0070	75.3474	77.3678
11	72	6.961966667	11	72	62.08915	Z011E0072	11	72	14.6455	Z011E0072	71.6026	72.5387
11	73	5.385116667	11	73	58.77565	Z011E0073	11	73	14.9865	Z011E0073	72.3998	74.0681
11	74	6.523116667	11	74	68.45105	Z011E0074	11	74	14.3248	Z011E0074	71.6677	72.3749
11	75	5.939086667					11	75	15.7099	Z011E0075	71.4439	72.5403
11	76	6.254166667	11	76	63.22095	Z011E0076	11	76	12.869	Z011E0076	73.5609	75.727
11	78	6.155366667	11	78	66.28855	Z011E0078	11	78	16.7683	Z011E0078	71.4246	72.7373
11	79	6.654816667	11	79	65.892	Z011E0079	11	79	18.3486	Z011E0079	69.5236	70.7241
11	80	5.629616667	11	80	64.2529	Z011E0080	11	80	14.4222	Z011E0080	71.9131	75.7827
11	81	6.979466667	11	81	62.2866	Z011E0081	11	81	10.8777	Z011E0081	69.3764	69.826
11	82	6.336266667	11	82	65.03025	Z011E0082	11	82	11.9293	Z011E0082	72.0838	74.5214
11	83	5.829626667	11	83	60.74035	Z011E0083	11	83	10.3953	Z011E0083	69.7036	71.1673
11	84	5.853661667	11	84	66.1646	Z011E0084	11	84	16.03	Z011E0084	69.4944	71.4922
11	85	5.406466667	11	85	60.3593	Z011E0085	11	85	12.4605	Z011E0085	72.5949	75.0957
11	86	6.497166667	11	86	68.53205	Z011E0086	11	86	13.4541	Z011E0086	67.4379	68.729
11	87	5.159416667					11	87	12.5473	Z011E0087	75.3901	77.8595
11	88	6.839816667	11	88	68.6684	Z011E0088	11	88	13.1291	Z011E0088	71.4813	73.0117
11	89	5.685916667	11	89	73.65955	Z011E0089	11	89	14.3225	Z011E0089	70.1137	72.9133
11	90	5.564116667	11	90	61.2519	Z011E0090	11	90	14.0637	Z011E0090	70.05	71.8488
11	91	5.239216667	11	91	61.27775	Z011E0091	11	91	14.3035	Z011E0091	74.4619	76.5119
11	92	6.789416667	11	92	64.7099	Z011E0092	11	92	12.7174	Z011E0092	70.2505	70.5103
11	93	6.321866667	11	93	58.02435	Z011E0093	11	93	13.3094	Z011E0093	75.3262	75.6686
11	96	6.724616667	11	96	65.39475	Z011E0096	11	96	13.4759	Z011E0096	71.0831	72.3596
11	97	5.668266667	11	97	60.345	Z011E0097	11	97	15.6975	Z011E0097	73.6807	74.5455
11	98	6.091316667					11	98	12.9313	Z011E0098	70.0102	71.8838
11	99	6.025936667	11	99	62.6727	Z011E0099	11	99	13.1103	Z011E0099	71.2667	71.0687
11	100	6.453166667	11	100	63.2638	Z011E0100	11	100	10.1072	Z011E0100	71.4558	71.9553
11	101	5.872981667	11	101	63.5409	Z011E0101	11	101	19.6012	Z011E0101	72.0642	72.2247
11	102	6.410966667	11	102	61.9173	Z011E0102	11	102	13.2134	Z011E0102	68.8178	71.3785
11	103	6.554466667	11	103	65.51295	Z011E0103	11	103	14.2581	Z011E0103	70.027	72.0994
11	104	4.843466667	11	104	64.08795	Z011E0104	11	104	12.5473	Z011E0104	69.5347	70.1339
11	105	5.902846667	11	105	61.14905	Z011E0105	11	105	14.7271	Z011E0105	70.5313	71.6177
11	106	5.821946667	11	106	64.28575	Z011E0106	11	106	13.5325	Z011E0106	71.0041	72.0853
11	107	6.847516667					11	107	12.5105	Z011E0107	75.4824	77.6229
11	108	6.872766667	11	108	60.14755	Z011E0108	11	108	11.4535	Z011E0108	70.4458	71.4475
11	109	7.008716667	11	109	58.55945	Z011E0109	11	109	13.4471	Z011E0109	72.6925	76.2414
11	110	6.177866667	11	110	63.86055	Z011E0110	11	110	13.5619	Z011E0110	72.5551	73.8153
11	111	6.510416667	11	111	64.07085	Z011E0111	11	111	11.4948	Z011E0111	69.4081	69.8278
11	112	6.186966667	11	112	56.03975	Z011E0112	11	112	11.1454	Z011E0112	72.0632	73.9034
11	113	6.630966667	11	113	64.5933	Z011E0113	11	113	17.958	Z011E0113	71.1505	71.7736
11	115	6.416866667	11	115	66.86855	Z011E0115	11	115	13.126	Z011E0115	69.5412	70.5503
11	116	6.724716667	11	116	67.8479	Z011E0116	11	116	16.0605	Z011E0116	69.1679	70.6828
11	117	5.608816667	11	117	62.82455	Z011E0117	11	117	15.129	Z011E0117	69.6333	70.4303
11	118	6.084466667	11	118	65.3836	Z011E0118	11	118	17.027	Z011E0118	71.6742	72.2597
11	119	6.051416667					11	119	11.1656	Z011E0119	68.8175	69.6628
11	120	6.709416667	11	120	64.477	Z011E0120	11	120	12.7534	Z011E0120	70.3108	70.8716
11	121	6.102766667	11	121	64.6255	Z011E0121	11	121	11.5997	Z011E0121	72.6843	74.2936
11	122	6.285316667	11	122	64.817	Z011E0122	11	122	15.318	Z011E0122	70.1592	71.32
11	123	5.019016667	11	123	57.8616	Z011E0123	11	123	14.9228	Z011E0123	72.627	73.7044
11	124	6.733416667	11	124	60.8709	Z011E0124	11	124	11.3956	Z011E0124	75.0319	75.0221
11	125	4.804516667	11	125	63.41025	Z011E0125	11	125	16.0413	Z011E0125	70.3174	71.505
11	127	6.525216667	11	127	58.93305	Z011E0127	11	127	18.2395	Z011E0127	71.8217	72.7965
11	129	6.100401667	11	129	51.59105	Z011E0129	11	129	16.2617	Z011E0129	74.0236	75.3918
11	131	6.772416667	11	131	67.6698	Z011E0131	11	131	13.9566	Z011E0131	69.2067	70.3937
11	132	6.211466667	11	132	60.84455	Z011E0132	11	132	11.8739	Z011E0132	72.2483	73.1299
11	133	6.721516667					11	133	11.4159	Z011E0133	71.2498	75.0079
11	134	5.253616667	11	134	58.597	Z011E0134	11	134	16.6297	Z011E0134	68.3195	69.3495
11	135	6.209466667	11	135	62.7849	Z011E0135	11	135	15.469	Z011E0135	70.5603	71.0279
11	136	7.015616667	11	136	65.6037	Z011E0136	11	136	15.9461	Z011E0136	68.9011	70.0019
11	137	5.739566667	11	137	65.5991	Z011E0137	11	137	8.9572	Z011E0137	69.2962	70.5825
11	139	5.186966667	11	139	58.8283	Z011E0139	11	139	16.5125	Z011E0139	69.7788	70.2755
11	141	6.611716667					11	141	14.3361	Z011E0141	72.2062	73.1996
11	142	4.406866667	11	142	66.6528	Z011E0142	11	142	14.7694	Z011E0142	71.3231	71.813
11	143	6.829016667					11	143	11.5395	Z011E0143	73.6264	73.3589
11	144	4.355366667	11	144	58.75585	Z011E0144	11	144	13.9374	Z011E0144	70.3812	71.0407
11	145	5.154616667	11	145	63.8176	Z011E0145	11	145	19.5282	Z011E0145	70.1918	71.0856
11	146	5.098416667	11	146	62.90405	Z011E0146	11	146	13.95	Z011E0146	69.2828	70.3286
11	147	5.305566667					11	147	16.6064	Z011E0147	71.0795	73.0318
11	148	4.820466667	11	148	63.41025	Z011E0148	11	148	11.8475	Z011E0148	70.13	71.0516
11	149	5.153366667	11	149	63.088	Z011E0149	11	149	10.5647	Z011E0149	73.1738	75.0246
11	150	5.329716667					11	150	21.245	Z011E0150	69.251	70.3339
11	151	4.782416667	11	151	58.3277	Z011E0151	11	151	12.5257	Z011E0151	73.2596	75.8863
11	152	6.883266667	11	152	65.3763	Z011E0152	11	152	14.4103	Z011E0152	69.125	70.2907
11	153	5.597741667	11	153	60.3656	Z011E0153	11	153	15.4422	Z011E0153	73.7237	74.3051
11	154	7.012316667	11	154	64.1564	Z011E0154	11	154	12.8137	Z011E0154	70.1644	70.2662
11	155	6.376866667	11	155	57.732	Z011E0155	11	155	15.8778	Z011E0155	72.5532	73.4604
11	156	6.696216667	11	156	55.94195	Z011E0156	11	156	13.8599	Z011E0156	72.2346	75.9086
11	157	6.164391667	11	157	60.4438	Z011E0157	11	157	14.7285	Z011E0157	74.2664	76.9458
11	158	5.475866667	11	158	60.39335	Z011E0158	11	158	16.6636	Z011E0158	73.8275	78.0315
11	159	5.613316667					11	159	16.1471	Z011E0159	68.7331	71.7112
11	160	4.712116667	11	160	68.4166	Z011E0160	11	160	13.2977	Z011E0160	69.4703	70.3066
11	162	5.045466667	11	162	58.04565	Z011E0162	11	162	15.8453	Z011E0162	73.022	75.0313
11	163	5.184866667	11	163	56.9407	Z011E0163	11	163	17.7123	Z011E0163	72.2535	74.4047
11	164	3.756866667	11	164	58.47815	Z011E0164	11	164	13.9319	Z011E0164	71.1652	73.0234
11	165	5.618666667					11	165	14.3763	Z011E0165	75.7184	77.952
11	166	5.835821667	11	166	59.7593	Z011E0166	11	166	14.5486	Z011E0166	70.5689	71.3831
11	167	6.856916667	11	167	63.8176	Z011E0167	11	167	14.5431	Z011E0167	70.1458	71.2482
11	169	4.804316667	11	169	58.65095	Z011E0169	11	169	19.0987	Z011E0169	76.1729	77.8211
11	170	4.821216667	11	170	64.56375	Z011E0170	11	170	13.0586	Z011E0170	72.9638	75.6627
11	171	6.571266667	11	171	58.75585	Z011E0171	11	171	16.9087	Z011E0171	78.6686	80.0264
11	172	5.347366667					11	172	18.6237	Z011E0172	73.2265	75.923
11	173	5.816521667	11	173	62.75085	Z011E0173	11	173	13.3564	Z011E0173	76.5223	78.886
11	174	5.011616667	11	174	61.23015	Z011E0174	11	174	11.4873	Z011E0174	70.0178	72.396
11	175	5.991116667	11	175	64.7099	Z011E0175	11	175	13.8677	Z011E0175	71.509	72.7465
11	176	5.343366667					11	176	14.2074	Z011E0176	70.4012	72.1283
11	177	6.292366667					11	177	10.651	Z011E0177	70.169	71.0495
11	178	5.794226667	11	178	62.3438	Z011E0178	11	178	14.277	Z011E0178	75.3332	76.321
11	179	5.863630167	11	179	61.468	Z011E0179	11	179	11.7884	Z011E0179	74.3431	74.588
11	180	6.100966667	11	180	67.25465	Z011E0180	11	180	20.536	Z011E0180	71.5386	73.1937
11	181	5.703816667	11	181	64.352	Z011E0181	11	181	12.6441	Z011E0181	71.5052	73.5977
11	182	6.560466667	11	182	65.30595	Z011E0182	11	182	11.6775	Z011E0182	67.9231	69.2961
11	183	6.551666667					11	183	10.2383	Z011E0183	72.4341	73.1691
11	184	5.371066667	11	184	59.6748	Z011E0184	11	184	15.251	Z011E0184	73.3366	72.6425
11	185	5.775616667	11	185	67.45575	Z011E0185	11	185	19.0037	Z011E0185	70.8048	72.3053
11	186	6.119406667	11	186	67.48375	Z011E0186	11	186	14.3672	Z011E0186	67.3536	69.2528
11	187	6.010776667	11	187	66.417	Z011E0187	11	187	14.6522	Z011E0187	67.8382	67.9981
11	188	5.645566667	11	188	64.3175	Z011E0188	11	188	13.3753	Z011E0188	72.238	73.4281
11	189	6.160066667	11	189	61.5785	Z011E0189	11	189	15.0633	Z011E0189	71.6509	73.8286
11	190	6.198766667	11	190	66.9725	Z011E0190	11	190	13.4721	Z011E0190	72.6623	75.0887
11	191	5.339916667	11	191	62.448	Z011E0191	11	191	17.5364	Z011E0191	72.8975	74.1041
11	192	5.952371667	11	192	63.76735	Z011E0192	11	192	16.9607	Z011E0192	71.8719	74.6111
11	193	5.442386667					11	193	13.881	Z011E0193	74.8902	76.9388
11	194	6.960416667	11	194	64.4781	Z011E0194	11	194	14.7709	Z011E0194	69.6752	71.4073
11	195	6.640716667					11	195	10.2241	Z011E0195	73.2698	75.2392
11	196	4.936666667					11	196	13.8634	Z011E0196	71.3209	74.3872
11	197	5.764641667					11	197	15.4979	Z011E0197	71.7749	74.2899
11	198	4.653966667	11	198	65.81645	Z011E0198	11	198	13.7924	Z011E0198	72.4832	74.6056
11	199	5.882596667	11	199	60.21535	Z011E0199	11	199	14.6682	Z011E0199	71.5495	73.8275
11	200	6.910416667	11	200	67.871	Z011E0200	11	200	19.8931	Z011E0200	69.2142	70.7401
12	1	6.926366667	12	1	62.07365	Z012E0001	12	1	10.5116	Z012E0001	75.1591	78.5426
12	2	4.842266667					12	2	13.1263	Z012E0002	75.0672	77.6474
12	3	5.288766667	12	3	58.51715	Z012E0003	12	3	11.3468	Z012E0003	75.1053	76.239
12	4	7.184016667	12	4	57.82445	Z012E0004	12	4	12.6175	Z012E0004	81.2615	83.0046
12	5	5.490766667	12	5	57.6651	Z012E0005	12	5	9.4435	Z012E0005	76.6626	80.0669
12	6	7.194216667	12	6	57.19	Z012E0006	12	6	8.7014	Z012E0006	81.986	84.5677
12	7	6.968966667	12	7	53.4366	Z012E0007	12	7	14.4183	Z012E0007	80.5641	82.5399
12	8	6.943766667	12	8	62.37945	Z012E0008	12	8	11.3416	Z012E0008	74.2827	75.7933
12	9	7.030616667	12	9	59.8702	Z012E0009	12	9	14.9436	Z012E0009	77.2226	78.9615
12	10	6.990616667	12	10	55.7406	Z012E0010	12	10	12.9402	Z012E0010	80.3484	83.4891
12	11	7.704266667	12	11	59.40015	Z012E0011	12	11	12.012	Z012E0011	77.8789	78.8809
12	12	6.738841667	12	12	58.00345	Z012E0012	12	12	12.7682	Z012E0012	77.9615	80.2836
12	13	5.333766667	12	13	61.0745	Z012E0013	12	13	12.206	Z012E0013	76.3205	78.6729
12	14	6.625166667	12	14	54.40605	Z012E0014	12	14	9.0521	Z012E0014	76.5033	80.0865
12	15	6.034666667	12	15	61.8956	Z012E0015	12	15	11.5369	Z012E0015	77.3903	79.6906
12	16	7.402016667					12	16	7.9366	Z012E0016	75.6208	78.2952
12	17	7.006916667					12	17	7.7768	Z012E0017	77.492	78.4133
12	18	7.086866667	12	18	55.82795	Z012E0018	12	18	9.8903	Z012E0018	80.4423	82.8616
12	20	6.532166667					12	20	11.2149	Z012E0020	77.6402	81.1514
12	21	7.008416667	12	21	58.03305	Z012E0021	12	21	11.2189	Z012E0021	78.642	80.4055
12	22	7.350716667	12	22	60.1275	Z012E0022	12	22	5.3124	Z012E0022	83.1215	84.9302
12	23	6.733731667	12	23	60.89675	Z012E0023	12	23	8.9092	Z012E0023	78.8277	81.3075
12	24	7.304166667	12	24	58.21625	Z012E0024	12	24	8.6234	Z012E0024	79.4881	83.2739
12	26	5.856066667	12	26	64.8854	Z012E0026	12	26	14.8683	Z012E0026	76.9384	78.9452
12	27	7.352316667	12	27	53.2716	Z012E0027	12	27	2.7014	Z012E0027	84.4676	87.7725
12	28	7.163166667	12	28	57.9072	Z012E0028	12	28	9.4162	Z012E0028	81.2248	83.0876
12	30	6.988816667	12	30	63.25495	Z012E0030	12	30	10.3603	Z012E0030	78.6386	83.0264
12	31	7.128466667	12	31	61.3929	Z012E0031	12	31	11.2372	Z012E0031	78.472	81.0715
12	32	7.324866667					12	32	8.3747	Z012E0032	86.1317	89.0678
12	33	6.718751667	12	33	61.003	Z012E0033	12	33	8.6817	Z012E0033	79.4033	80.5223
12	34	7.076516667	12	34	54.8158	Z012E0034	12	34	14.868	Z012E0034	77.0884	79.3147
12	35	6.758861667	12	35	63.66435	Z012E0035	12	35	13.7064	Z012E0035	81.8457	85.0374
12	36	6.522016667	12	36	58.00345	Z012E0036	12	36	14.5068	Z012E0036	80.0188	83.1279
12	37	7.523216667	12	37	58.47985	Z012E0037	12	37	6.8259	Z012E0037	81.2015	83.0452
12	38	6.549866667	12	38	63.58635	Z012E0038	12	38	8.7368	Z012E0038	79.0996	81.6103
12	39	7.667466667	12	39	57.29625	Z012E0039	12	39	15.278	Z012E0039	79.815	82.0397
12	40	7.045916667					12	40	12.5086	Z012E0040	81.4598	85.0504
12	41	7.128966667	12	41	57.01825	Z012E0041	12	41	7.9416	Z012E0041	77.0296	79.5922
12	42	7.955766667	12	42	60.0915	Z012E0042	12	42	4.4432	Z012E0042	80.6454	82.6522
12	43	7.884216667	12	43	53.0981	Z012E0043	12	43	5.994	Z012E0043	78.0206	79.2983
12	44	7.328366667					12	44	13.9636	Z012E0044	82.975	84.8583
12	45	7.206916667	12	45	53.2461	Z012E0045	12	45	13.8214	Z012E0045	80.597	83.8387
12	46	5.501766667					12	46	15.2401	Z012E0046	76.9701	79.9777
12	48	6.382666667	12	48	60.28385	Z012E0048	12	48	10.3311	Z012E0048	78.8923	80.901
12	49	5.769616667	12	49	58.6092	Z012E0049	12	49	13.4769	Z012E0049	82.5133	84.8979
12	50	6.817266167	12	50	57.74225	Z012E0050	12	50	16.488	Z012E0050	79.1657	83.2634
12	51	6.476166667	12	51	64.28715	Z012E0051	12	51	8.7223	Z012E0051	81.758	86.0098
12	52	6.839571667	12	52	61.1	Z012E0052	12	52	13.9556	Z012E0052	85.7421	88.1086
12	54	6.173266667	12	54	61.0768	Z012E0054	12	54	9.4478	Z012E0054	78.4468	80.2541
12	56	5.398266667	12	56	63.38855	Z012E0056	12	56	11.6926	Z012E0056	78.5525	81.9924
12	58	7.114116667					12	58	5.1084	Z012E0058	83.3909	86.4357
12	59	7.672966667	12	59	56.85325	Z012E0059	12	59	14.3609	Z012E0059	77.3662	79.5564
12	60	5.792216667	12	60	58.17605	Z012E0060	12	60	13.7407	Z012E0060	76.2688	78.6713
12	63	6.814149167	12	63	59.87215	Z012E0063	12	63	8.7615	Z012E0063	78.3754	80.9119
12	64	6.654966667	12	64	63.13705	Z012E0064	12	64	9.3627	Z012E0064	77.8892	81.7331
12	65	7.678616667	12	65	66.93455	Z012E0065	12	65	12.2989	Z012E0065	76.0951	77.5353
12	67	6.369766667	12	67	57.21485	Z012E0067	12	67	11.1601	Z012E0067	77.6671	80.6905
12	68	5.611466667	12	68	63.45735	Z012E0068	12	68	8.3606	Z012E0068	75.4321	78.9672
12	69	5.819166667	12	69	56.70375	Z012E0069	12	69	12.7354	Z012E0069	78.6152	81.3369
12	70	6.243116667	12	70	59.74685	Z012E0070	12	70	16.9509	Z012E0070	77.7286	82.0117
12	71	7.693816667	12	71	54.4548	Z012E0071	12	71	9.0892	Z012E0071	81.571	86.5079
12	72	7.270066667	12	72	53.30005	Z012E0072	12	72	8.1398	Z012E0072	83.4762	85.4517
12	73	7.273916667					12	73	6.8105	Z012E0073	83.6442	88.1787
12	74	6.795916667	12	74	60.94265	Z012E0074	12	74	12.3508	Z012E0074	74.9118	78.6141
12	75	7.452016667	12	75	52.1365	Z012E0075	12	75	6.5607	Z012E0075	79.9415	83.1687
12	78	5.861716667	12	78	60.43825	Z012E0078	12	78	10.9643	Z012E0078	77.3496	79.5823
12	80	6.461216667					12	80	8.3066	Z012E0080	78.7183	81.4999
12	81	6.875156667	12	81	54.8158	Z012E0081	12	81	18.7824	Z012E0081	81.4401	83.4642
12	82	6.893356667	12	82	62.0846	Z012E0082	12	82	6.9532	Z012E0082	76.6015	78.6637
12	83	6.651166667	12	83	57.88305	Z012E0083	12	83	12.3804	Z012E0083	80.6073	83.5072
12	84	6.963616667	12	84	61.5496	Z012E0084	12	84	8.8884	Z012E0084	78.38	79.885
12	85	7.267016667	12	85	54.5288	Z012E0085	12	85	7.6824	Z012E0085	78.7306	80.6884
12	86	6.753696667	12	86	55.6541	Z012E0086	12	86	13.1505	Z012E0086	80.345	82.9295
12	88	7.377616667					12	88	6.9352	Z012E0088	81.9324	86.5933
12	89	7.148416667	12	89	59.89605	Z012E0089	12	89	11.8278	Z012E0089	79.6976	82.2966
12	90	6.769821667	12	90	52.67345	Z012E0090	12	90	10.5592	Z012E0090	77.0037	77.5428
12	91	6.127716667	12	91	62.77205	Z012E0091	12	91	10.3727	Z012E0091	77.3111	79.7138
12	92	6.497116667	12	92	63.70885	Z012E0092	12	92	11.2738	Z012E0092	75.4193	76.4423
12	93	7.405216667	12	93	56.54945	Z012E0093	12	93	12.4707	Z012E0093	83.7918	85.2867
12	95	7.493366667	12	95	58.2741	Z012E0095	12	95	13.6678	Z012E0095	76.9205	79.9234
12	96	6.532766667	12	96	60.5455	Z012E0096	12	96	8.1729	Z012E0096	81.3009	85.1403
12	97	5.956466667	12	97	59.226	Z012E0097	12	97	17.3915	Z012E0097	77.781	81.4019
12	99	6.250166667	12	99	61.8893	Z012E0099	12	99	9.8165	Z012E0099	79.4408	83.2205
12	101	6.025216667					12	101	11.291	Z012E0101	77.9103	80.3454
12	102	6.789994667	12	102	63.1574	Z012E0102	12	102	13.0813	Z012E0102	77.2372	78.4294
12	103	6.914711667	12	103	56.62935	Z012E0103	12	103	13.4417	Z012E0103	79.0686	79.2186
12	104	7.781716667	12	104	56.8691	Z012E0104	12	104	13.9166	Z012E0104	77.6359	78.4704
12	106	7.191266667					12	106	7.8044	Z012E0106	77.573	79.6277
12	107	7.000716667	12	107	55.66705	Z012E0107	12	107	11.2046	Z012E0107	77.3614	79.7495
12	108	5.258766667	12	108	65.157	Z012E0108	12	108	15.1407	Z012E0108	75.2424	78.6861
12	109	7.082566667					12	109	6.2359	Z012E0109	81.7959	83.3076
12	110	6.919631667	12	110	59.40445	Z012E0110	12	110	18.1607	Z012E0110	81.2995	84.5006
12	111	5.324766667	12	111	59.9348	Z012E0111	12	111	15.0406	Z012E0111	75.2827	77.9045
12	112	7.136466667	12	112	61.49765	Z012E0112	12	112	12.5544	Z012E0112	79.0118	81.6756
12	113	6.381366667	12	113	57.1669	Z012E0113	12	113	7.8722	Z012E0113	75.8925	78.1369
12	114	5.982316667	12	114	59.53075	Z012E0114	12	114	6.9319	Z012E0114	76.0915	78.2176
12	115	7.048266667	12	115	59.10645	Z012E0115	12	115	14.4918	Z012E0115	77.8718	80.9526
12	116	6.789707167	12	116	63.4459	Z012E0116	12	116	15.249	Z012E0116	75.6482	79.5985
12	118	7.546116667	12	118	63.6293	Z012E0118	12	118	12.351	Z012E0118	80.384	82.7957
12	119	6.670166667	12	119	61.74915	Z012E0119	12	119	8.2322	Z012E0119	76.0097	79.1878
12	120	7.561816667	12	120	66.89885	Z012E0120	12	120	12.3469	Z012E0120	81.8155	84.0715
12	121	6.274616667	12	121	60.5537	Z012E0121	12	121	9.6536	Z012E0121	77.8997	79.8881
12	122	7.824516667	12	122	55.0634	Z012E0122	12	122	10.9036	Z012E0122	81.5714	83.0788
12	123	7.119566667	12	123	57.6417	Z012E0123	12	123	6.1203	Z012E0123	80.937	83.3991
12	124	7.325466667	12	124	55.94785	Z012E0124	12	124	8.6653	Z012E0124	80.7825	83.1061
12	126	6.086216667	12	126	57.2581	Z012E0126	12	126	12.8945	Z012E0126	78.2107	80.4538
12	127	7.253016667	12	127	63.1574	Z012E0127	12	127	9.6809	Z012E0127	83.1734	85.5555
12	128	5.219266667	12	128	55.1786	Z012E0128	12	128	15.9032	Z012E0128	76.7406	78.3007
12	129	6.773381667					12	129	9.0022	Z012E0129	80.6429	83.1286
12	131	6.962016667	12	131	54.38065	Z012E0131	12	131	12.2946	Z012E0131	80.8981	85.5113
12	132	7.661216667	12	132	52.92255	Z012E0132	12	132	3.693	Z012E0132	79.3402	82.1476
12	133	7.282566667	12	133	59.6753	Z012E0133	12	133	14.3415	Z012E0133	78.1038	80.6641
12	134	5.956916667	12	134	60.1107	Z012E0134	12	134	8.0616	Z012E0134	76.2547	78.0977
12	135	6.278866667	12	135	60.2334	Z012E0135	12	135	9.5599	Z012E0135	81.3735	84.3304
12	136	7.709816667	12	136	55.4029	Z012E0136	12	136	12.6063	Z012E0136	76.833	80.475
12	138	6.060516667	12	138	58.80925	Z012E0138	12	138	18.08	Z012E0138	78.6076	80.4914
12	139	7.248016667	12	139	55.9771	Z012E0139	12	139	15.4499	Z012E0139	78.9115	81.8916
12	141	6.758416667					12	141	12.725	Z012E0141	82.6265	84.8786
12	142	7.114766667	12	142	61.10925	Z012E0142	12	142	9.6344	Z012E0142	80.1589	82.2139
12	143	6.539266667	12	143	59.2157	Z012E0143	12	143	10.3589	Z012E0143	78.0314	79.0857
12	144	7.027216667	12	144	52.9618	Z012E0144	12	144	6.4632	Z012E0144	79.87	82.3723
12	145	7.284966667					12	145	11.4758	Z012E0145	77.0386	80.369
12	146	6.203516667	12	146	55.3244	Z012E0146	12	146	11.0417	Z012E0146	78.0189	81.2919
[truncated: 2,985 more rows]
