# Supplementary material for: Resistance to Gray Leaf Spot of Maize: Genetic Architecture and Mechanisms Elucidated through Nested Association Mapping and Near-Isogenic Line Analysis
Source: PLoS Genet. 2015 Mar 12;11(3):e1005045. doi: 10.1371/journal.pgen.1005045 (PMC4357430; doi:10.1371/journal.pgen.1005045)
Supplement: S2 Dataset — (TXT) [file pgen.1005045.s009.txt]

pop	entry	Predicted_Value	Standard_Error	Ecode
1	3	73.2882	1.3119	E
1	4	70.6205	1.3119	E
1	5	72.9918	1.3119	E
1	6	69.7313	1.3119	E
1	7	69.7313	1.3119	E
1	8	70.0277	1.3119	E
1	10	69.4349	1.3119	E
1	11	70.3241	1.3119	E
1	12	70.6205	1.3119	E
1	13	71.2133	1.3119	E
1	14	69.4349	1.3119	E
1	15	70.3241	1.3119	E
1	22	69.7313	1.3119	E
1	23	69.7313	1.3119	E
1	24	70.0277	1.3119	E
1	32	70.3241	1.3119	E
1	34	71.5097	1.3119	E
1	36	70.9169	1.3119	E
1	37	69.7313	1.3119	E
1	38	70.6205	1.3119	E
1	39	69.4349	1.3119	E
1	40	71.2133	1.3119	E
1	41	70.3241	1.3119	E
1	43	70.3241	1.3119	E
1	44	70.6205	1.3119	E
1	45	71.5097	1.3119	E
1	46	74.7703	1.3119	E
1	47	71.2133	1.3119	E
1	48	70.6205	1.3119	E
1	50	70.9169	1.3119	E
1	51	71.2133	1.3119	E
1	52	70.6205	1.3119	E
1	53	69.1384	1.3119	E
1	54	71.5097	1.3119	E
1	55	69.4349	1.3119	E
1	56	70.3241	1.3119	E
1	57	70.6205	1.3119	E
1	58	70.0277	1.3119	E
1	59	72.9918	1.3119	E
1	60	70.6205	1.3119	E
1	61	69.1384	1.3119	E
1	62	70.6205	1.3119	E
1	64	71.2133	1.3119	E
1	65	69.1384	1.3119	E
1	66	71.5097	1.3119	E
1	67	69.7313	1.3119	E
1	68	70.6205	1.3119	E
1	69	69.7313	1.3119	E
1	70	70.6205	1.3119	E
1	71	70.0277	1.3119	E
1	73	72.1026	1.3119	E
1	74	70.3241	1.3119	E
1	76	69.1384	1.3119	E
1	78	69.7313	1.3119	E
1	79	70.6205	1.3119	E
1	80	70.6205	1.3119	E
1	81	70.0277	1.3119	E
1	82	69.4349	1.3119	E
1	83	73.881	1.3119	E
1	85	70.0277	1.3119	E
1	86	70.6205	1.3119	E
1	87	70.3241	1.3119	E
1	88	71.5097	1.3119	E
1	89	69.7313	1.3119	E
1	90	72.1026	1.3119	E
1	91	73.5846	1.3119	E
1	93	69.4349	1.3119	E
1	94	69.7313	1.3119	E
1	96	70.0277	1.3119	E
1	97	72.399	1.3119	E
1	98	69.7313	1.3119	E
1	99	70.9169	1.3119	E
1	100	70.3241	1.3119	E
1	101	70.0277	1.3119	E
1	104	70.9169	1.3119	E
1	105	71.5097	1.3119	E
1	107	70.3241	1.3119	E
1	108	69.4349	1.3119	E
1	109	72.9918	1.3119	E
1	110	72.6954	1.3119	E
1	111	71.8061	1.3119	E
1	112	70.3241	1.3119	E
1	114	71.8061	1.3119	E
1	115	70.6205	1.3119	E
1	116	71.5097	1.3119	E
1	118	72.399	1.3119	E
1	119	72.1026	1.3119	E
1	120	70.6205	1.3119	E
1	121	72.6954	1.3119	E
1	126	70.9169	1.3119	E
1	127	70.9169	1.3119	E
1	128	70.3241	1.3119	E
1	131	69.7313	1.3119	E
1	132	73.2882	1.3119	E
1	133	70.9169	1.3119	E
1	134	70.0277	1.3119	E
1	135	70.3241	1.3119	E
1	137	71.2133	1.3119	E
1	138	73.5846	1.3119	E
1	139	70.9169	1.3119	E
1	140	69.1384	1.3119	E
1	141	72.1026	1.3119	E
1	143	71.8061	1.3119	E
1	144	70.9169	1.3119	E
1	145	72.399	1.3119	E
1	146	70.6205	1.3119	E
1	149	69.7313	1.3119	E
1	151	70.3241	1.3119	E
1	152	72.1026	1.3119	E
1	154	70.3241	1.3119	E
1	156	71.5097	1.3119	E
1	157	71.2133	1.3119	E
1	158	69.1384	1.3119	E
1	159	70.6205	1.3119	E
1	160	74.1774	1.3119	E
1	163	69.7313	1.3119	E
1	164	71.2133	1.3119	E
1	165	72.399	1.3119	E
1	166	69.4349	1.3119	E
1	168	70.0277	1.3119	E
1	170	72.6954	1.3119	E
1	171	69.4349	1.3119	E
1	172	69.4349	1.3119	E
1	173	69.1384	1.3119	E
1	174	70.3241	1.3119	E
1	175	69.7313	1.3119	E
1	176	72.399	1.3119	E
1	177	70.6205	1.3119	E
1	178	68.2492	1.3119	E
1	180	70.6205	1.3119	E
1	181	72.1026	1.3119	E
1	182	73.2882	1.3119	E
1	183	70.9169	1.3119	E
1	184	72.9918	1.3119	E
1	187	70.6205	1.3119	E
1	189	69.1384	1.3119	E
1	191	70.6205	1.3119	E
1	193	69.7313	1.3119	E
1	194	69.4349	1.3119	E
1	195	70.6205	1.3119	E
1	197	70.0277	1.3119	E
1	198	69.7313	1.3119	E
2	1	79.5695	1.3131	E
2	3	78.0874	1.3131	E
2	4	78.0874	1.3131	E
2	6	80.1623	1.3131	E
2	7	78.6803	1.3131	E
2	10	78.9767	1.3131	E
2	11	79.2731	1.3131	E
2	13	78.9767	1.3131	E
2	14	78.6803	1.3131	E
2	17	78.3839	1.3131	E
2	18	78.6803	1.3131	E
2	19	80.1623	1.3131	E
2	20	79.2731	1.3131	E
2	21	79.2731	1.3131	E
2	22	78.6803	1.3131	E
2	23	78.9767	1.3131	E
2	25	77.791	1.3131	E
2	27	76.6054	1.3131	E
2	30	77.791	1.3131	E
2	32	79.2731	1.3131	E
2	33	78.6803	1.3131	E
2	34	79.2731	1.3131	E
2	35	79.5695	1.3131	E
2	36	79.5695	1.3131	E
2	38	79.8659	1.3131	E
2	40	78.6803	1.3131	E
2	41	79.2731	1.3131	E
2	43	78.9767	1.3131	E
2	44	81.0516	1.3131	E
2	46	78.0874	1.3131	E
2	47	80.1623	1.3131	E
2	48	78.0874	1.3131	E
2	49	80.1623	1.3131	E
2	50	79.2731	1.3131	E
2	54	80.1623	1.3131	E
2	56	75.4197	1.3131	E
2	58	78.6803	1.3131	E
2	65	79.8659	1.3131	E
2	68	80.4587	1.3131	E
2	73	79.5695	1.3131	E
2	74	80.1623	1.3131	E
2	77	78.6803	1.3131	E
2	80	78.9767	1.3131	E
2	82	78.3839	1.3131	E
2	83	78.6803	1.3131	E
2	85	76.9018	1.3131	E
2	87	79.2731	1.3131	E
2	88	79.5695	1.3131	E
2	89	78.9767	1.3131	E
2	92	78.3839	1.3131	E
2	94	78.6803	1.3131	E
2	95	78.9767	1.3131	E
2	98	79.5695	1.3131	E
2	100	79.2731	1.3131	E
2	102	77.4946	1.3131	E
2	105	79.5695	1.3131	E
2	107	77.791	1.3131	E
2	108	77.791	1.3131	E
2	109	78.6803	1.3131	E
2	116	79.2731	1.3131	E
2	119	78.3839	1.3131	E
2	124	80.1623	1.3131	E
2	125	80.4587	1.3131	E
2	129	79.5695	1.3131	E
2	132	78.6803	1.3131	E
2	134	78.0874	1.3131	E
2	135	78.9767	1.3131	E
2	136	78.3839	1.3131	E
2	138	78.9767	1.3131	E
2	139	80.4587	1.3131	E
2	142	75.4197	1.3131	E
2	143	79.2731	1.3131	E
2	144	80.1623	1.3131	E
2	147	78.0874	1.3131	E
2	149	78.6803	1.3131	E
2	154	78.3839	1.3131	E
2	156	81.348	1.3131	E
2	157	77.791	1.3131	E
2	160	78.0874	1.3131	E
2	161	78.9767	1.3131	E
2	162	76.9018	1.3131	E
2	163	78.9767	1.3131	E
2	165	78.6803	1.3131	E
2	166	80.1623	1.3131	E
2	167	78.9767	1.3131	E
2	169	80.4587	1.3131	E
2	170	79.5695	1.3131	E
2	172	78.6803	1.3131	E
2	173	78.0874	1.3131	E
2	174	80.4587	1.3131	E
2	176	80.4587	1.3131	E
2	178	78.6803	1.3131	E
2	180	78.6803	1.3131	E
2	181	79.8659	1.3131	E
2	183	78.9767	1.3131	E
2	185	80.1623	1.3131	E
2	188	75.4197	1.3131	E
2	189	80.1623	1.3131	E
2	190	79.5695	1.3131	E
2	192	78.6803	1.3131	E
2	195	80.1623	1.3131	E
2	196	77.791	1.3131	E
2	198	78.9767	1.3131	E
2	199	78.9767	1.3131	E
3	4	81.4089	1.3157	E
3	5	78.1484	1.3157	E
3	7	79.3341	1.3157	E
3	9	80.5197	1.3157	E
3	10	77.852	1.3157	E
3	11	77.852	1.3157	E
3	12	79.3341	1.3157	E
3	14	80.2233	1.3157	E
3	20	81.4089	1.3157	E
3	26	80.5197	1.3157	E
3	27	80.5197	1.3157	E
3	29	78.4448	1.3157	E
3	34	78.7412	1.3157	E
3	38	80.2233	1.3157	E
3	45	80.2233	1.3157	E
3	46	82.0018	1.3157	E
3	47	79.6305	1.3157	E
3	50	79.6305	1.3157	E
3	65	81.1125	1.3157	E
3	66	79.6305	1.3157	E
3	69	80.8161	1.3157	E
3	70	78.1484	1.3157	E
3	73	81.4089	1.3157	E
3	82	80.8161	1.3157	E
3	84	81.4089	1.3157	E
3	86	79.0376	1.3157	E
3	92	80.2233	1.3157	E
3	93	81.1125	1.3157	E
3	94	80.2233	1.3157	E
3	95	80.5197	1.3157	E
3	100	80.2233	1.3157	E
3	104	77.5556	1.3157	E
3	106	78.7412	1.3157	E
3	107	76.3699	1.3157	E
3	111	80.2233	1.3157	E
3	113	80.5197	1.3157	E
3	119	77.2592	1.3157	E
3	122	79.6305	1.3157	E
3	124	79.9269	1.3157	E
3	131	80.2233	1.3157	E
3	139	79.6305	1.3157	E
3	140	80.5197	1.3157	E
3	141	78.4448	1.3157	E
3	142	83.4838	1.3157	E
3	145	79.3341	1.3157	E
3	147	80.8161	1.3157	E
3	149	79.0376	1.3157	E
3	152	81.1125	1.3157	E
3	155	80.8161	1.3157	E
3	156	80.2233	1.3157	E
3	163	81.4089	1.3157	E
3	164	79.0376	1.3157	E
3	167	76.0735	1.3157	E
3	173	83.7802	1.3157	E
3	174	80.8161	1.3157	E
3	175	77.5556	1.3157	E
3	178	81.7053	1.3157	E
3	179	78.7412	1.3157	E
3	181	79.0376	1.3157	E
3	189	77.5556	1.3157	E
3	193	80.2233	1.3157	E
3	194	78.1484	1.3157	E
3	197	81.1125	1.3157	E
3	199	80.2233	1.3157	E
4	1	76.9047	1.3133	E
4	2	78.9796	1.3133	E
4	3	78.3868	1.3133	E
4	5	77.4975	1.3133	E
4	8	76.0155	1.3133	E
4	10	79.276	1.3133	E
4	13	81.0545	1.3133	E
4	14	77.4975	1.3133	E
4	16	80.1652	1.3133	E
4	20	78.0904	1.3133	E
4	24	77.7939	1.3133	E
4	25	82.5365	1.3133	E
4	28	80.1652	1.3133	E
4	30	78.9796	1.3133	E
4	32	77.2011	1.3133	E
4	42	83.1294	1.3133	E
4	43	76.9047	1.3133	E
4	44	79.276	1.3133	E
4	46	77.2011	1.3133	E
4	47	79.5724	1.3133	E
4	49	77.7939	1.3133	E
4	50	79.8688	1.3133	E
4	51	81.3509	1.3133	E
4	52	77.4975	1.3133	E
4	53	81.6473	1.3133	E
4	54	77.7939	1.3133	E
4	56	80.7581	1.3133	E
4	60	81.3509	1.3133	E
4	61	78.9796	1.3133	E
4	62	75.7191	1.3133	E
4	63	79.5724	1.3133	E
4	69	76.0155	1.3133	E
4	70	76.0155	1.3133	E
4	72	77.4975	1.3133	E
4	73	81.3509	1.3133	E
4	77	78.9796	1.3133	E
4	79	78.9796	1.3133	E
4	80	81.3509	1.3133	E
4	82	78.3868	1.3133	E
4	85	79.276	1.3133	E
4	90	80.7581	1.3133	E
4	91	77.7939	1.3133	E
4	92	81.3509	1.3133	E
4	93	78.6832	1.3133	E
4	94	80.1652	1.3133	E
4	97	81.0545	1.3133	E
4	98	77.7939	1.3133	E
4	99	76.3119	1.3133	E
4	100	76.6083	1.3133	E
4	102	79.5724	1.3133	E
4	103	76.9047	1.3133	E
4	105	78.3868	1.3133	E
4	110	78.3868	1.3133	E
4	111	76.0155	1.3133	E
4	112	77.2011	1.3133	E
4	113	82.2401	1.3133	E
4	115	77.2011	1.3133	E
4	116	83.4258	1.3133	E
4	118	77.2011	1.3133	E
4	122	81.3509	1.3133	E
4	123	80.1652	1.3133	E
4	124	73.9406	1.3133	E
4	125	79.5724	1.3133	E
4	129	82.5365	1.3133	E
4	130	77.4975	1.3133	E
4	131	76.3119	1.3133	E
4	132	80.1652	1.3133	E
4	133	77.4975	1.3133	E
4	135	78.9796	1.3133	E
4	138	80.4617	1.3133	E
4	142	78.3868	1.3133	E
4	143	81.6473	1.3133	E
4	149	76.6083	1.3133	E
4	152	81.3509	1.3133	E
4	155	75.7191	1.3133	E
4	158	80.1652	1.3133	E
4	160	79.8688	1.3133	E
4	161	75.7191	1.3133	E
4	162	77.2011	1.3133	E
4	163	80.4617	1.3133	E
4	164	78.0904	1.3133	E
4	165	77.7939	1.3133	E
4	168	80.1652	1.3133	E
4	170	77.7939	1.3133	E
4	171	81.0545	1.3133	E
4	174	78.9796	1.3133	E
4	176	81.0545	1.3133	E
4	177	78.3868	1.3133	E
4	178	79.5724	1.3133	E
4	179	82.2401	1.3133	E
4	180	78.9796	1.3133	E
4	181	73.9406	1.3133	E
4	183	78.6832	1.3133	E
4	184	80.4617	1.3133	E
4	185	77.4975	1.3133	E
4	189	84.315	1.3133	E
4	190	80.7581	1.3133	E
4	192	78.9796	1.3133	E
4	193	78.9796	1.3133	E
5	1	75.2865	1.3177	E
5	4	77.3614	1.3177	E
5	10	78.2506	1.3177	E
5	14	76.7685	1.3177	E
5	15	76.7685	1.3177	E
5	16	74.6937	1.3177	E
5	20	78.2506	1.3177	E
5	27	74.9901	1.3177	E
5	29	78.8434	1.3177	E
5	33	78.2506	1.3177	E
5	39	76.7685	1.3177	E
5	45	78.8434	1.3177	E
5	47	76.4721	1.3177	E
5	54	76.4721	1.3177	E
5	57	75.5829	1.3177	E
5	63	75.2865	1.3177	E
5	80	76.4721	1.3177	E
5	81	73.2116	1.3177	E
5	82	74.3973	1.3177	E
5	83	76.4721	1.3177	E
5	87	79.1398	1.3177	E
5	88	75.2865	1.3177	E
5	90	75.8793	1.3177	E
5	91	74.3973	1.3177	E
5	103	80.3255	1.3177	E
5	104	74.1008	1.3177	E
5	106	76.1757	1.3177	E
5	107	75.5829	1.3177	E
5	112	75.8793	1.3177	E
5	118	75.8793	1.3177	E
5	121	73.508	1.3177	E
5	122	81.2147	1.3177	E
5	123	78.547	1.3177	E
5	129	73.8044	1.3177	E
5	136	76.1757	1.3177	E
5	142	76.7685	1.3177	E
5	147	78.2506	1.3177	E
5	153	80.9183	1.3177	E
5	156	78.547	1.3177	E
5	159	75.2865	1.3177	E
5	160	75.2865	1.3177	E
5	161	74.3973	1.3177	E
5	162	75.2865	1.3177	E
5	163	76.4721	1.3177	E
5	172	73.8044	1.3177	E
5	183	77.6578	1.3177	E
5	184	73.2116	1.3177	E
5	186	74.1008	1.3177	E
5	189	80.3255	1.3177	E
5	196	76.1757	1.3177	E
6	1	77.6701	1.3132	E
6	2	78.8558	1.3132	E
6	5	76.7809	1.3132	E
6	7	77.3737	1.3132	E
6	8	80.3378	1.3132	E
6	9	78.2629	1.3132	E
6	10	79.1522	1.3132	E
6	13	77.9665	1.3132	E
6	14	78.2629	1.3132	E
6	15	77.6701	1.3132	E
6	16	79.4486	1.3132	E
6	18	77.3737	1.3132	E
6	20	80.0414	1.3132	E
6	23	79.1522	1.3132	E
6	34	79.745	1.3132	E
6	36	78.8558	1.3132	E
6	38	77.3737	1.3132	E
6	41	75.8917	1.3132	E
6	42	80.3378	1.3132	E
6	43	79.1522	1.3132	E
6	44	79.4486	1.3132	E
6	46	79.1522	1.3132	E
6	49	77.9665	1.3132	E
6	51	79.745	1.3132	E
6	54	78.5594	1.3132	E
6	55	80.9307	1.3132	E
6	57	80.9307	1.3132	E
6	58	78.5594	1.3132	E
6	59	79.1522	1.3132	E
6	60	78.2629	1.3132	E
6	61	80.0414	1.3132	E
6	63	78.8558	1.3132	E
6	68	78.2629	1.3132	E
6	69	77.6701	1.3132	E
6	70	77.9665	1.3132	E
6	71	80.6342	1.3132	E
6	73	78.5594	1.3132	E
6	74	78.5594	1.3132	E
6	76	79.4486	1.3132	E
6	77	80.3378	1.3132	E
6	79	80.3378	1.3132	E
6	80	78.5594	1.3132	E
6	81	77.6701	1.3132	E
6	82	79.1522	1.3132	E
6	83	77.9665	1.3132	E
6	85	78.5594	1.3132	E
6	86	76.1881	1.3132	E
6	87	78.5594	1.3132	E
6	89	81.5235	1.3132	E
6	92	79.4486	1.3132	E
6	93	78.8558	1.3132	E
6	94	77.9665	1.3132	E
6	96	80.3378	1.3132	E
6	99	80.3378	1.3132	E
6	100	78.5594	1.3132	E
6	101	78.8558	1.3132	E
6	104	81.8199	1.3132	E
6	106	78.5594	1.3132	E
6	108	77.0773	1.3132	E
6	113	80.0414	1.3132	E
6	114	78.2629	1.3132	E
6	115	79.745	1.3132	E
6	116	76.7809	1.3132	E
6	117	78.8558	1.3132	E
6	119	80.9307	1.3132	E
6	120	77.9665	1.3132	E
6	122	78.2629	1.3132	E
6	124	80.3378	1.3132	E
6	126	74.4096	1.3132	E
6	129	78.8558	1.3132	E
6	134	77.6701	1.3132	E
6	135	78.8558	1.3132	E
6	139	78.2629	1.3132	E
6	143	77.0773	1.3132	E
6	145	77.9665	1.3132	E
6	148	77.0773	1.3132	E
6	149	78.8558	1.3132	E
6	150	78.5594	1.3132	E
6	151	77.3737	1.3132	E
6	152	77.9665	1.3132	E
6	153	79.4486	1.3132	E
6	154	78.2629	1.3132	E
6	156	80.6342	1.3132	E
6	159	77.6701	1.3132	E
6	166	78.5594	1.3132	E
6	169	76.7809	1.3132	E
6	170	79.1522	1.3132	E
6	171	76.7809	1.3132	E
6	177	77.9665	1.3132	E
6	178	77.0773	1.3132	E
6	180	79.1522	1.3132	E
6	183	78.5594	1.3132	E
6	186	76.7809	1.3132	E
6	188	78.5594	1.3132	E
6	190	77.0773	1.3132	E
6	192	80.6342	1.3132	E
6	193	79.745	1.3132	E
6	194	77.9665	1.3132	E
6	195	76.1881	1.3132	E
6	196	80.3378	1.3132	E
6	199	79.745	1.3132	E
7	4	75.0781	1.3144	E
7	7	73.596	1.3144	E
7	9	73.596	1.3144	E
7	10	72.1139	1.3144	E
7	11	73.596	1.3144	E
7	13	75.9673	1.3144	E
7	15	75.6709	1.3144	E
7	20	77.1529	1.3144	E
7	21	75.0781	1.3144	E
7	22	75.9673	1.3144	E
7	25	74.1888	1.3144	E
7	26	75.3745	1.3144	E
7	33	78.9314	1.3144	E
7	39	78.0422	1.3144	E
7	42	78.3386	1.3144	E
7	43	73.0032	1.3144	E
7	45	73.0032	1.3144	E
7	46	77.4494	1.3144	E
7	50	71.8175	1.3144	E
7	51	76.2637	1.3144	E
7	53	72.7068	1.3144	E
7	54	76.2637	1.3144	E
7	57	76.2637	1.3144	E
7	58	74.1888	1.3144	E
7	59	74.4852	1.3144	E
7	61	75.0781	1.3144	E
7	63	76.5601	1.3144	E
7	64	74.4852	1.3144	E
7	65	72.4104	1.3144	E
7	66	75.3745	1.3144	E
7	69	72.1139	1.3144	E
7	70	73.596	1.3144	E
7	74	76.2637	1.3144	E
7	77	73.2996	1.3144	E
7	78	75.3745	1.3144	E
7	80	75.6709	1.3144	E
7	81	75.6709	1.3144	E
7	86	76.5601	1.3144	E
7	88	75.6709	1.3144	E
7	93	72.7068	1.3144	E
7	99	73.596	1.3144	E
7	100	74.7816	1.3144	E
7	102	76.2637	1.3144	E
7	107	74.4852	1.3144	E
7	110	75.0781	1.3144	E
7	111	76.8565	1.3144	E
7	114	74.1888	1.3144	E
7	115	72.4104	1.3144	E
7	117	72.7068	1.3144	E
7	119	75.9673	1.3144	E
7	121	74.7816	1.3144	E
7	123	73.596	1.3144	E
7	126	76.5601	1.3144	E
7	127	73.0032	1.3144	E
7	129	78.9314	1.3144	E
7	142	76.2637	1.3144	E
7	147	75.9673	1.3144	E
7	148	77.4494	1.3144	E
7	153	77.4494	1.3144	E
7	154	75.3745	1.3144	E
7	157	75.3745	1.3144	E
7	159	75.0781	1.3144	E
7	160	76.2637	1.3144	E
7	162	76.2637	1.3144	E
7	165	75.6709	1.3144	E
7	167	74.4852	1.3144	E
7	168	79.8206	1.3144	E
7	173	79.2278	1.3144	E
7	176	74.4852	1.3144	E
7	178	69.7426	1.3144	E
7	179	74.7816	1.3144	E
7	183	77.1529	1.3144	E
7	188	73.8924	1.3144	E
7	189	77.4494	1.3144	E
7	192	73.8924	1.3144	E
7	193	75.0781	1.3144	E
7	194	76.2637	1.3144	E
7	197	75.9673	1.3144	E
7	198	75.3745	1.3144	E
7	200	74.1888	1.3144	E
8	5	81.3299	1.3134	E
8	6	79.8479	1.3134	E
8	7	82.812	1.3134	E
8	9	81.9228	1.3134	E
8	10	82.2192	1.3134	E
8	13	81.9228	1.3134	E
8	14	81.9228	1.3134	E
8	19	83.7012	1.3134	E
8	21	82.812	1.3134	E
8	24	83.1084	1.3134	E
8	25	81.3299	1.3134	E
8	27	81.3299	1.3134	E
8	29	83.7012	1.3134	E
8	31	78.9586	1.3134	E
8	38	84.2941	1.3134	E
8	41	81.9228	1.3134	E
8	43	78.3658	1.3134	E
8	44	82.2192	1.3134	E
8	47	79.2551	1.3134	E
8	48	82.812	1.3134	E
8	49	81.0335	1.3134	E
8	56	82.5156	1.3134	E
8	57	80.4407	1.3134	E
8	59	79.8479	1.3134	E
8	60	78.9586	1.3134	E
8	61	83.7012	1.3134	E
8	62	83.9976	1.3134	E
8	64	82.5156	1.3134	E
8	65	82.2192	1.3134	E
8	66	83.4048	1.3134	E
8	70	83.4048	1.3134	E
8	72	81.3299	1.3134	E
8	73	82.812	1.3134	E
8	74	83.4048	1.3134	E
8	75	83.4048	1.3134	E
8	76	80.4407	1.3134	E
8	78	82.5156	1.3134	E
8	79	79.2551	1.3134	E
8	80	83.4048	1.3134	E
8	81	83.1084	1.3134	E
8	82	82.812	1.3134	E
8	84	83.4048	1.3134	E
8	86	81.6263	1.3134	E
8	87	81.3299	1.3134	E
8	88	80.1443	1.3134	E
8	90	80.1443	1.3134	E
8	92	83.4048	1.3134	E
8	94	81.9228	1.3134	E
8	96	79.5515	1.3134	E
8	98	83.1084	1.3134	E
8	99	82.2192	1.3134	E
8	100	81.0335	1.3134	E
8	104	83.7012	1.3134	E
8	106	78.6622	1.3134	E
8	108	82.2192	1.3134	E
8	116	83.4048	1.3134	E
8	117	83.1084	1.3134	E
8	119	81.9228	1.3134	E
8	125	80.1443	1.3134	E
8	126	83.1084	1.3134	E
8	127	77.4766	1.3134	E
8	128	81.3299	1.3134	E
8	133	81.0335	1.3134	E
8	136	83.9976	1.3134	E
8	139	79.8479	1.3134	E
8	141	79.2551	1.3134	E
8	142	82.5156	1.3134	E
8	145	81.6263	1.3134	E
8	149	83.7012	1.3134	E
8	150	79.8479	1.3134	E
8	152	84.8869	1.3134	E
8	153	84.2941	1.3134	E
8	155	80.7371	1.3134	E
8	156	81.3299	1.3134	E
8	157	80.7371	1.3134	E
8	158	81.0335	1.3134	E
8	163	83.1084	1.3134	E
8	171	83.1084	1.3134	E
8	174	82.2192	1.3134	E
8	178	78.3658	1.3134	E
8	179	82.5156	1.3134	E
8	180	82.2192	1.3134	E
8	181	83.1084	1.3134	E
8	182	84.5905	1.3134	E
8	183	78.6622	1.3134	E
8	184	80.1443	1.3134	E
8	185	82.5156	1.3134	E
8	187	80.7371	1.3134	E
8	189	82.2192	1.3134	E
8	190	80.4407	1.3134	E
8	193	80.4407	1.3134	E
8	194	84.2941	1.3134	E
8	195	83.4048	1.3134	E
8	196	81.0335	1.3134	E
8	198	83.1084	1.3134	E
8	199	81.6263	1.3134	E
9	2	78.9652	1.3125	E
9	4	79.2616	1.3125	E
9	5	78.0759	1.3125	E
9	9	76.8903	1.3125	E
9	10	76.2975	1.3125	E
9	12	76.2975	1.3125	E
9	14	75.7046	1.3125	E
9	15	75.7046	1.3125	E
9	16	74.8154	1.3125	E
9	18	73.9262	1.3125	E
9	21	76.001	1.3125	E
9	24	77.7795	1.3125	E
9	25	76.2975	1.3125	E
9	26	78.3723	1.3125	E
9	27	75.7046	1.3125	E
9	30	76.8903	1.3125	E
9	32	75.1118	1.3125	E
9	33	79.2616	1.3125	E
9	35	76.2975	1.3125	E
9	36	75.7046	1.3125	E
9	37	77.4831	1.3125	E
9	41	78.3723	1.3125	E
9	43	76.2975	1.3125	E
9	45	79.558	1.3125	E
9	47	78.9652	1.3125	E
9	49	76.001	1.3125	E
9	50	77.7795	1.3125	E
9	52	78.9652	1.3125	E
9	53	73.9262	1.3125	E
9	56	77.7795	1.3125	E
9	58	77.7795	1.3125	E
9	59	74.519	1.3125	E
9	61	75.4082	1.3125	E
9	63	76.5939	1.3125	E
9	64	79.558	1.3125	E
9	69	78.6688	1.3125	E
9	71	77.1867	1.3125	E
9	72	76.001	1.3125	E
9	73	77.4831	1.3125	E
9	74	76.5939	1.3125	E
9	76	74.519	1.3125	E
9	77	74.8154	1.3125	E
9	78	78.9652	1.3125	E
9	79	76.5939	1.3125	E
9	82	75.4082	1.3125	E
9	83	78.6688	1.3125	E
9	84	78.6688	1.3125	E
9	86	75.4082	1.3125	E
9	88	78.0759	1.3125	E
9	90	76.8903	1.3125	E
9	91	77.7795	1.3125	E
9	92	77.4831	1.3125	E
9	93	76.5939	1.3125	E
9	94	74.519	1.3125	E
9	95	74.519	1.3125	E
9	96	76.2975	1.3125	E
9	97	76.001	1.3125	E
9	100	77.7795	1.3125	E
9	101	76.5939	1.3125	E
9	104	78.9652	1.3125	E
9	106	78.0759	1.3125	E
9	107	76.8903	1.3125	E
9	108	78.0759	1.3125	E
9	115	75.4082	1.3125	E
9	116	76.2975	1.3125	E
9	119	78.6688	1.3125	E
9	120	76.5939	1.3125	E
9	121	76.8903	1.3125	E
9	122	77.4831	1.3125	E
9	123	76.8903	1.3125	E
9	125	76.2975	1.3125	E
9	126	79.2616	1.3125	E
9	128	74.519	1.3125	E
9	129	75.7046	1.3125	E
9	131	78.6688	1.3125	E
9	132	72.1477	1.3125	E
9	134	77.1867	1.3125	E
9	135	74.519	1.3125	E
9	136	75.4082	1.3125	E
9	137	77.4831	1.3125	E
9	138	73.9262	1.3125	E
9	139	76.8903	1.3125	E
9	142	77.4831	1.3125	E
9	146	76.5939	1.3125	E
9	147	75.4082	1.3125	E
9	149	76.8903	1.3125	E
9	151	76.001	1.3125	E
9	152	77.1867	1.3125	E
9	153	76.8903	1.3125	E
9	155	75.4082	1.3125	E
9	156	76.001	1.3125	E
9	157	79.558	1.3125	E
9	158	81.6329	1.3125	E
9	159	78.6688	1.3125	E
9	160	74.519	1.3125	E
9	163	76.2975	1.3125	E
9	165	76.2975	1.3125	E
9	166	76.5939	1.3125	E
9	167	76.5939	1.3125	E
9	168	75.1118	1.3125	E
9	169	76.001	1.3125	E
9	171	74.2226	1.3125	E
9	173	74.519	1.3125	E
9	174	77.7795	1.3125	E
9	177	74.519	1.3125	E
9	178	73.3333	1.3125	E
9	180	78.6688	1.3125	E
9	181	78.3723	1.3125	E
9	185	76.001	1.3125	E
9	187	75.1118	1.3125	E
9	188	78.9652	1.3125	E
9	190	76.001	1.3125	E
9	191	75.1118	1.3125	E
9	192	78.9652	1.3125	E
9	193	77.1867	1.3125	E
9	194	76.001	1.3125	E
9	196	78.3723	1.3125	E
9	197	76.001	1.3125	E
9	198	76.5939	1.3125	E
9	199	74.519	1.3125	E
9	200	79.2616	1.3125	E
10	1	76.1466	1.3122	E
10	4	77.3323	1.3122	E
10	6	75.2574	1.3122	E
10	7	74.961	1.3122	E
10	8	75.5538	1.3122	E
10	9	75.2574	1.3122	E
10	10	74.961	1.3122	E
10	11	74.6645	1.3122	E
10	12	75.2574	1.3122	E
10	13	74.6645	1.3122	E
10	14	73.7753	1.3122	E
10	16	74.0717	1.3122	E
10	17	75.2574	1.3122	E
10	18	76.7394	1.3122	E
10	20	75.5538	1.3122	E
10	22	74.961	1.3122	E
10	26	74.6645	1.3122	E
10	27	72.8861	1.3122	E
10	29	75.2574	1.3122	E
10	30	75.2574	1.3122	E
10	31	74.961	1.3122	E
10	32	74.6645	1.3122	E
10	34	75.2574	1.3122	E
10	35	76.1466	1.3122	E
10	36	74.961	1.3122	E
10	37	74.6645	1.3122	E
10	38	74.6645	1.3122	E
10	39	74.3681	1.3122	E
10	40	74.0717	1.3122	E
10	41	73.4789	1.3122	E
10	42	73.4789	1.3122	E
10	44	77.3323	1.3122	E
10	47	74.6645	1.3122	E
10	48	72.8861	1.3122	E
10	49	76.443	1.3122	E
10	51	76.443	1.3122	E
10	52	74.961	1.3122	E
10	57	78.2215	1.3122	E
10	58	74.6645	1.3122	E
10	59	75.8502	1.3122	E
10	60	74.6645	1.3122	E
10	61	78.8143	1.3122	E
10	62	74.6645	1.3122	E
10	63	73.1825	1.3122	E
10	64	77.9251	1.3122	E
10	65	76.443	1.3122	E
10	66	75.2574	1.3122	E
10	68	76.7394	1.3122	E
10	70	74.961	1.3122	E
10	71	76.7394	1.3122	E
10	72	75.5538	1.3122	E
10	73	75.2574	1.3122	E
10	75	74.961	1.3122	E
10	76	74.0717	1.3122	E
10	77	73.1825	1.3122	E
10	80	75.2574	1.3122	E
10	82	76.443	1.3122	E
10	83	76.7394	1.3122	E
10	84	75.2574	1.3122	E
10	86	74.6645	1.3122	E
10	87	76.7394	1.3122	E
10	88	75.5538	1.3122	E
10	89	76.7394	1.3122	E
10	92	74.6645	1.3122	E
10	94	78.2215	1.3122	E
10	96	77.6287	1.3122	E
10	98	75.5538	1.3122	E
10	99	74.3681	1.3122	E
10	101	78.2215	1.3122	E
10	103	77.6287	1.3122	E
10	105	74.3681	1.3122	E
10	106	74.3681	1.3122	E
10	108	74.6645	1.3122	E
10	109	75.2574	1.3122	E
10	110	79.1107	1.3122	E
10	112	75.2574	1.3122	E
10	113	73.1825	1.3122	E
10	114	74.961	1.3122	E
10	117	74.961	1.3122	E
10	118	74.961	1.3122	E
10	122	75.2574	1.3122	E
10	124	73.4789	1.3122	E
10	125	75.2574	1.3122	E
10	126	77.6287	1.3122	E
10	128	78.5179	1.3122	E
10	129	76.7394	1.3122	E
10	132	73.7753	1.3122	E
10	135	77.6287	1.3122	E
10	136	77.0358	1.3122	E
10	138	75.8502	1.3122	E
10	139	74.3681	1.3122	E
10	141	77.3323	1.3122	E
10	143	78.8143	1.3122	E
10	145	75.5538	1.3122	E
10	146	74.6645	1.3122	E
10	147	76.1466	1.3122	E
10	148	75.2574	1.3122	E
10	149	76.1466	1.3122	E
10	151	74.961	1.3122	E
10	153	75.2574	1.3122	E
10	154	77.6287	1.3122	E
10	155	74.3681	1.3122	E
10	157	74.0717	1.3122	E
10	158	76.443	1.3122	E
10	159	80	1.3122	E
10	160	74.3681	1.3122	E
10	161	74.961	1.3122	E
10	162	78.5179	1.3122	E
10	163	75.2574	1.3122	E
10	164	79.4071	1.3122	E
10	165	76.7394	1.3122	E
10	166	78.2215	1.3122	E
10	167	77.0358	1.3122	E
10	169	74.6645	1.3122	E
10	171	77.0358	1.3122	E
10	173	76.1466	1.3122	E
10	177	73.4789	1.3122	E
10	178	76.7394	1.3122	E
10	179	75.8502	1.3122	E
10	180	75.2574	1.3122	E
10	183	75.2574	1.3122	E
10	184	74.6645	1.3122	E
10	185	74.6645	1.3122	E
10	186	74.961	1.3122	E
10	188	77.3323	1.3122	E
10	190	74.0717	1.3122	E
10	191	77.0358	1.3122	E
10	193	74.961	1.3122	E
10	194	75.5538	1.3122	E
10	195	72.8861	1.3122	E
10	197	75.5538	1.3122	E
10	198	76.1466	1.3122	E
10	200	78.2215	1.3122	E
11	1	72.4046	1.315	E
11	3	73.2938	1.315	E
11	12	72.1082	1.315	E
11	18	72.1082	1.315	E
11	20	72.1082	1.315	E
11	27	74.4795	1.315	E
11	30	72.9974	1.315	E
11	35	74.4795	1.315	E
11	38	69.144	1.315	E
11	39	72.4046	1.315	E
11	40	72.4046	1.315	E
11	41	72.4046	1.315	E
11	42	70.6261	1.315	E
11	52	73.5902	1.315	E
11	57	71.5153	1.315	E
11	58	71.2189	1.315	E
11	61	75.6651	1.315	E
11	62	74.183	1.315	E
11	69	73.2938	1.315	E
11	72	71.8117	1.315	E
11	74	71.8117	1.315	E
11	76	73.2938	1.315	E
11	78	72.701	1.315	E
11	79	72.1082	1.315	E
11	80	73.5902	1.315	E
11	81	73.2938	1.315	E
11	82	74.7759	1.315	E
11	83	70.3297	1.315	E
11	86	70.0333	1.315	E
11	88	73.2938	1.315	E
11	90	70.3297	1.315	E
11	91	73.5902	1.315	E
11	96	71.2189	1.315	E
11	99	71.8117	1.315	E
11	100	70.6261	1.315	E
11	103	73.2938	1.315	E
11	104	70.3297	1.315	E
11	108	71.5153	1.315	E
11	112	73.2938	1.315	E
11	116	72.701	1.315	E
11	120	70.9225	1.315	E
11	121	73.5902	1.315	E
11	124	72.9974	1.315	E
11	127	71.8117	1.315	E
11	132	72.1082	1.315	E
11	136	70.6261	1.315	E
11	137	70.0333	1.315	E
11	139	72.9974	1.315	E
11	142	71.2189	1.315	E
11	144	70.9225	1.315	E
11	145	70.9225	1.315	E
11	146	71.8117	1.315	E
11	148	70.9225	1.315	E
11	149	73.2938	1.315	E
11	151	74.183	1.315	E
11	152	72.701	1.315	E
11	153	70.6261	1.315	E
11	154	70.3297	1.315	E
11	155	73.2938	1.315	E
11	157	72.4046	1.315	E
11	158	73.8866	1.315	E
11	162	76.2579	1.315	E
11	167	72.701	1.315	E
11	170	71.8117	1.315	E
11	179	76.2579	1.315	E
11	180	70.0333	1.315	E
11	184	71.8117	1.315	E
11	186	70.0333	1.315	E
11	190	72.9974	1.315	E
11	191	70.9225	1.315	E
11	192	71.2189	1.315	E
11	194	70.0333	1.315	E
12	1	77.3461	1.3128	E
12	3	76.1604	1.3128	E
12	4	78.2353	1.3128	E
12	6	78.5317	1.3128	E
12	7	79.7174	1.3128	E
12	8	75.5676	1.3128	E
12	10	77.0496	1.3128	E
12	12	77.9389	1.3128	E
12	13	76.1604	1.3128	E
12	15	75.5676	1.3128	E
12	18	78.5317	1.3128	E
12	21	77.6425	1.3128	E
12	23	77.6425	1.3128	E
12	26	76.7532	1.3128	E
12	28	78.5317	1.3128	E
12	30	76.4568	1.3128	E
12	31	77.0496	1.3128	E
12	33	74.9748	1.3128	E
12	34	77.0496	1.3128	E
12	37	78.5317	1.3128	E
12	38	78.8281	1.3128	E
12	39	78.5317	1.3128	E
12	41	76.4568	1.3128	E
12	42	77.9389	1.3128	E
12	43	76.4568	1.3128	E
12	45	79.4209	1.3128	E
12	48	76.4568	1.3128	E
12	50	77.6425	1.3128	E
12	51	76.1604	1.3128	E
12	54	75.5676	1.3128	E
12	55	75.864	1.3128	E
12	56	77.6425	1.3128	E
12	59	78.5317	1.3128	E
12	60	78.5317	1.3128	E
12	63	75.864	1.3128	E
12	64	77.9389	1.3128	E
12	65	74.3819	1.3128	E
12	66	77.6425	1.3128	E
12	67	77.3461	1.3128	E
12	68	75.864	1.3128	E
12	69	78.2353	1.3128	E
12	70	77.3461	1.3128	E
12	74	75.864	1.3128	E
12	81	77.6425	1.3128	E
12	83	77.9389	1.3128	E
12	84	76.1604	1.3128	E
12	85	78.5317	1.3128	E
12	86	79.7174	1.3128	E
12	90	77.6425	1.3128	E
12	91	75.5676	1.3128	E
12	92	75.864	1.3128	E
12	95	75.864	1.3128	E
12	96	77.9389	1.3128	E
12	97	76.4568	1.3128	E
12	102	77.9389	1.3128	E
12	103	78.2353	1.3128	E
12	104	78.2353	1.3128	E
12	105	77.0496	1.3128	E
12	107	74.9748	1.3128	E
12	108	74.3819	1.3128	E
12	112	77.3461	1.3128	E
12	113	74.0855	1.3128	E
12	114	75.5676	1.3128	E
12	115	77.3461	1.3128	E
12	116	74.9748	1.3128	E
12	118	74.9748	1.3128	E
12	119	73.4927	1.3128	E
12	120	77.6425	1.3128	E
12	121	77.3461	1.3128	E
12	122	76.1604	1.3128	E
12	126	77.0496	1.3128	E
12	128	77.9389	1.3128	E
12	131	77.6425	1.3128	E
12	132	77.9389	1.3128	E
12	135	76.7532	1.3128	E
12	136	77.3461	1.3128	E
12	139	76.7532	1.3128	E
12	140	78.5317	1.3128	E
12	142	77.0496	1.3128	E
12	143	78.2353	1.3128	E
12	144	78.2353	1.3128	E
12	146	79.7174	1.3128	E
12	148	76.7532	1.3128	E
12	151	76.7532	1.3128	E
12	153	76.7532	1.3128	E
12	154	79.4209	1.3128	E
12	157	74.6784	1.3128	E
12	158	78.2353	1.3128	E
12	159	78.2353	1.3128	E
12	163	79.1245	1.3128	E
12	165	78.8281	1.3128	E
12	167	76.1604	1.3128	E
12	170	80.3102	1.3128	E
12	171	75.2712	1.3128	E
12	172	78.5317	1.3128	E
12	173	76.7532	1.3128	E
12	174	77.6425	1.3128	E
12	175	77.9389	1.3128	E
12	177	77.9389	1.3128	E
12	178	77.3461	1.3128	E
12	179	77.3461	1.3128	E
12	181	75.5676	1.3128	E
12	183	78.5317	1.3128	E
12	184	74.3819	1.3128	E
12	186	76.4568	1.3128	E
12	187	77.3461	1.3128	E
12	188	74.9748	1.3128	E
12	193	75.5676	1.3128	E
12	194	77.3461	1.3128	E
12	195	78.8281	1.3128	E
12	196	76.7532	1.3128	E
12	197	76.1604	1.3128	E
13	1	75.4604	1.3128	E
13	2	77.8317	1.3128	E
13	3	77.5353	1.3128	E
13	4	76.6461	1.3128	E
13	6	75.4604	1.3128	E
13	7	76.0532	1.3128	E
13	9	76.3496	1.3128	E
13	10	76.9425	1.3128	E
13	11	79.0174	1.3128	E
13	14	77.2389	1.3128	E
13	15	76.9425	1.3128	E
13	16	81.9815	1.3128	E
13	17	81.0922	1.3128	E
13	18	79.9066	1.3128	E
13	19	81.6851	1.3128	E
13	20	82.2779	1.3128	E
13	21	76.3496	1.3128	E
13	22	82.8707	1.3128	E
13	25	79.6102	1.3128	E
13	26	77.2389	1.3128	E
13	27	77.5353	1.3128	E
13	29	79.6102	1.3128	E
13	30	76.9425	1.3128	E
13	31	75.164	1.3128	E
13	32	76.9425	1.3128	E
13	33	77.8317	1.3128	E
13	34	75.7568	1.3128	E
13	35	82.8707	1.3128	E
13	36	82.5743	1.3128	E
13	37	77.5353	1.3128	E
13	39	80.203	1.3128	E
13	40	76.6461	1.3128	E
13	42	79.0174	1.3128	E
13	43	79.3138	1.3128	E
13	44	76.3496	1.3128	E
13	45	81.0922	1.3128	E
13	46	79.6102	1.3128	E
13	47	80.4994	1.3128	E
13	49	79.3138	1.3128	E
13	50	78.7209	1.3128	E
13	52	77.2389	1.3128	E
13	53	79.3138	1.3128	E
13	55	77.2389	1.3128	E
13	56	76.0532	1.3128	E
13	57	79.0174	1.3128	E
13	58	81.3887	1.3128	E
13	59	76.0532	1.3128	E
13	60	78.1281	1.3128	E
13	61	82.5743	1.3128	E
13	62	78.7209	1.3128	E
13	63	76.9425	1.3128	E
13	65	82.5743	1.3128	E
13	66	80.203	1.3128	E
13	67	77.2389	1.3128	E
13	68	81.6851	1.3128	E
13	71	77.5353	1.3128	E
13	72	75.164	1.3128	E
13	73	84.0564	1.3128	E
13	74	78.1281	1.3128	E
13	75	76.3496	1.3128	E
13	77	76.6461	1.3128	E
13	78	79.9066	1.3128	E
13	79	73.3855	1.3128	E
13	80	80.203	1.3128	E
13	81	76.0532	1.3128	E
13	82	77.5353	1.3128	E
13	83	76.3496	1.3128	E
13	84	81.3887	1.3128	E
13	85	83.4635	1.3128	E
13	87	78.7209	1.3128	E
13	88	79.6102	1.3128	E
13	90	76.6461	1.3128	E
13	91	75.7568	1.3128	E
13	92	77.2389	1.3128	E
13	93	74.5712	1.3128	E
13	94	79.9066	1.3128	E
13	95	75.164	1.3128	E
13	97	79.6102	1.3128	E
13	98	82.5743	1.3128	E
13	99	77.8317	1.3128	E
13	100	77.8317	1.3128	E
13	101	74.2748	1.3128	E
13	102	80.203	1.3128	E
13	103	79.9066	1.3128	E
13	104	77.5353	1.3128	E
13	105	76.6461	1.3128	E
13	106	79.9066	1.3128	E
13	107	75.4604	1.3128	E
13	108	76.9425	1.3128	E
13	109	77.5353	1.3128	E
13	110	75.164	1.3128	E
13	111	76.9425	1.3128	E
13	112	80.203	1.3128	E
13	113	76.6461	1.3128	E
13	115	78.1281	1.3128	E
13	116	80.7958	1.3128	E
13	117	77.5353	1.3128	E
13	118	81.6851	1.3128	E
13	119	76.9425	1.3128	E
13	120	80.4994	1.3128	E
13	122	77.2389	1.3128	E
13	124	76.3496	1.3128	E
13	125	77.5353	1.3128	E
13	126	75.7568	1.3128	E
13	127	81.6851	1.3128	E
13	128	77.2389	1.3128	E
13	129	78.7209	1.3128	E
13	131	76.3496	1.3128	E
13	132	76.9425	1.3128	E
13	133	76.9425	1.3128	E
13	134	78.1281	1.3128	E
14	2	75.4475	1.3139	E
14	4	71.8906	1.3139	E
14	5	74.5583	1.3139	E
14	6	74.2619	1.3139	E
14	7	77.226	1.3139	E
14	8	74.2619	1.3139	E
14	10	76.9296	1.3139	E
14	11	75.4475	1.3139	E
14	16	76.9296	1.3139	E
14	18	75.7439	1.3139	E
14	19	72.187	1.3139	E
14	23	74.5583	1.3139	E
14	24	76.6332	1.3139	E
14	25	72.4834	1.3139	E
14	28	73.3726	1.3139	E
14	30	71.0013	1.3139	E
14	32	71.8906	1.3139	E
14	33	72.4834	1.3139	E
14	34	73.3726	1.3139	E
14	36	73.0762	1.3139	E
14	39	71.0013	1.3139	E
14	41	73.0762	1.3139	E
14	42	73.0762	1.3139	E
14	45	74.5583	1.3139	E
14	48	72.7798	1.3139	E
14	50	75.1511	1.3139	E
14	55	77.226	1.3139	E
14	56	73.669	1.3139	E
14	58	75.1511	1.3139	E
14	63	74.8547	1.3139	E
14	65	71.0013	1.3139	E
14	67	72.187	1.3139	E
14	70	73.9654	1.3139	E
14	72	76.6332	1.3139	E
14	74	72.187	1.3139	E
14	75	72.187	1.3139	E
14	76	72.187	1.3139	E
14	77	74.2619	1.3139	E
14	80	76.0403	1.3139	E
14	81	76.3367	1.3139	E
14	83	72.7798	1.3139	E
14	85	73.3726	1.3139	E
14	86	72.187	1.3139	E
14	88	75.7439	1.3139	E
14	92	76.0403	1.3139	E
14	93	71.8906	1.3139	E
14	95	75.7439	1.3139	E
14	97	72.187	1.3139	E
14	99	76.0403	1.3139	E
14	102	75.4475	1.3139	E
14	104	73.3726	1.3139	E
14	105	72.187	1.3139	E
14	106	73.669	1.3139	E
14	110	74.2619	1.3139	E
14	111	75.1511	1.3139	E
14	112	75.1511	1.3139	E
14	114	76.0403	1.3139	E
14	115	72.7798	1.3139	E
14	120	73.0762	1.3139	E
14	122	74.8547	1.3139	E
14	126	71.0013	1.3139	E
14	127	72.7798	1.3139	E
14	128	72.7798	1.3139	E
14	129	71.8906	1.3139	E
14	138	74.5583	1.3139	E
14	139	73.0762	1.3139	E
14	140	75.1511	1.3139	E
14	146	74.2619	1.3139	E
14	147	73.669	1.3139	E
14	148	73.0762	1.3139	E
14	149	73.9654	1.3139	E
14	153	73.669	1.3139	E
14	154	71.8906	1.3139	E
14	156	73.9654	1.3139	E
14	161	73.669	1.3139	E
14	162	73.3726	1.3139	E
14	165	72.7798	1.3139	E
14	166	73.9654	1.3139	E
14	167	74.5583	1.3139	E
14	168	72.7798	1.3139	E
14	169	74.5583	1.3139	E
14	170	73.9654	1.3139	E
14	172	73.669	1.3139	E
14	174	75.7439	1.3139	E
14	178	72.187	1.3139	E
14	179	74.5583	1.3139	E
14	181	75.1511	1.3139	E
15	1	77.0375	1.3119	E
15	3	78.5196	1.3119	E
15	5	77.0375	1.3119	E
15	6	77.3339	1.3119	E
15	9	77.3339	1.3119	E
15	10	78.816	1.3119	E
15	11	77.9267	1.3119	E
15	14	76.1483	1.3119	E
15	16	77.9267	1.3119	E
15	17	74.9626	1.3119	E
15	19	76.7411	1.3119	E
15	22	76.7411	1.3119	E
15	23	77.0375	1.3119	E
15	25	74.0734	1.3119	E
15	26	74.9626	1.3119	E
15	27	77.9267	1.3119	E
15	28	79.4088	1.3119	E
15	29	74.3698	1.3119	E
15	30	75.259	1.3119	E
15	31	77.6303	1.3119	E
15	32	76.1483	1.3119	E
15	33	78.2232	1.3119	E
15	34	75.259	1.3119	E
15	35	77.6303	1.3119	E
15	37	77.0375	1.3119	E
15	39	77.6303	1.3119	E
15	41	76.4447	1.3119	E
15	42	73.4806	1.3119	E
15	45	78.5196	1.3119	E
15	46	81.1873	1.3119	E
15	47	78.2232	1.3119	E
15	48	79.4088	1.3119	E
15	49	77.6303	1.3119	E
15	50	78.2232	1.3119	E
15	52	76.4447	1.3119	E
15	54	77.0375	1.3119	E
15	55	77.6303	1.3119	E
15	56	77.0375	1.3119	E
15	59	74.6662	1.3119	E
15	60	80.5945	1.3119	E
15	61	77.9267	1.3119	E
15	62	77.3339	1.3119	E
15	63	76.7411	1.3119	E
15	67	77.9267	1.3119	E
15	68	74.6662	1.3119	E
15	70	78.5196	1.3119	E
15	71	77.0375	1.3119	E
15	72	78.816	1.3119	E
15	73	77.6303	1.3119	E
15	74	76.4447	1.3119	E
15	75	79.4088	1.3119	E
15	76	79.7052	1.3119	E
15	77	77.0375	1.3119	E
15	78	78.816	1.3119	E
15	79	76.7411	1.3119	E
15	80	75.8519	1.3119	E
15	81	76.1483	1.3119	E
15	82	77.9267	1.3119	E
15	83	77.6303	1.3119	E
15	84	77.6303	1.3119	E
15	85	76.4447	1.3119	E
15	86	77.6303	1.3119	E
15	88	77.9267	1.3119	E
15	89	78.816	1.3119	E
15	90	77.6303	1.3119	E
15	91	76.1483	1.3119	E
15	92	81.1873	1.3119	E
15	94	78.5196	1.3119	E
15	95	77.3339	1.3119	E
15	96	77.6303	1.3119	E
15	99	80.0016	1.3119	E
15	100	78.816	1.3119	E
15	101	78.2232	1.3119	E
15	102	75.259	1.3119	E
15	103	77.6303	1.3119	E
15	104	75.259	1.3119	E
15	105	77.9267	1.3119	E
15	106	79.7052	1.3119	E
15	107	77.3339	1.3119	E
15	110	79.7052	1.3119	E
15	111	76.1483	1.3119	E
15	113	77.9267	1.3119	E
15	118	78.2232	1.3119	E
15	120	77.0375	1.3119	E
15	123	74.3698	1.3119	E
15	124	75.5555	1.3119	E
15	125	77.6303	1.3119	E
15	126	76.4447	1.3119	E
15	127	73.777	1.3119	E
15	128	75.5555	1.3119	E
15	129	78.5196	1.3119	E
15	130	79.1124	1.3119	E
15	131	75.8519	1.3119	E
15	132	77.9267	1.3119	E
15	134	77.3339	1.3119	E
15	135	74.0734	1.3119	E
15	137	74.3698	1.3119	E
15	138	78.2232	1.3119	E
15	139	76.1483	1.3119	E
15	141	78.5196	1.3119	E
15	142	77.9267	1.3119	E
15	143	74.6662	1.3119	E
15	144	79.1124	1.3119	E
15	145	73.777	1.3119	E
15	146	77.3339	1.3119	E
15	148	74.0734	1.3119	E
15	149	78.2232	1.3119	E
15	151	76.7411	1.3119	E
15	153	74.3698	1.3119	E
15	154	77.6303	1.3119	E
15	157	74.9626	1.3119	E
15	158	76.4447	1.3119	E
15	159	74.9626	1.3119	E
15	161	79.1124	1.3119	E
15	162	73.1842	1.3119	E
15	163	74.9626	1.3119	E
15	164	77.0375	1.3119	E
15	165	75.8519	1.3119	E
15	166	75.8519	1.3119	E
15	167	78.2232	1.3119	E
15	168	74.3698	1.3119	E
15	171	78.5196	1.3119	E
15	172	74.9626	1.3119	E
15	173	77.0375	1.3119	E
15	175	80.5945	1.3119	E
15	176	75.259	1.3119	E
15	177	78.2232	1.3119	E
15	178	74.3698	1.3119	E
15	179	74.0734	1.3119	E
15	180	77.3339	1.3119	E
15	181	77.3339	1.3119	E
15	182	77.3339	1.3119	E
15	183	77.3339	1.3119	E
15	185	76.4447	1.3119	E
15	186	76.4447	1.3119	E
15	189	76.1483	1.3119	E
15	190	78.816	1.3119	E
15	191	80.298	1.3119	E
15	192	77.0375	1.3119	E
15	193	77.9267	1.3119	E
15	195	77.3339	1.3119	E
15	197	76.1483	1.3119	E
15	199	79.4088	1.3119	E
16	4	76.4021	1.3157	E
16	5	79.6626	1.3157	E
16	8	72.2523	1.3157	E
16	9	76.9949	1.3157	E
16	13	79.3662	1.3157	E
16	14	77.5878	1.3157	E
16	15	76.1057	1.3157	E
16	17	76.9949	1.3157	E
16	20	78.1806	1.3157	E
16	31	74.6236	1.3157	E
16	32	76.1057	1.3157	E
16	33	78.477	1.3157	E
16	38	77.8842	1.3157	E
16	40	76.6985	1.3157	E
16	42	78.7734	1.3157	E
16	43	76.9949	1.3157	E
16	45	80.2555	1.3157	E
16	47	77.5878	1.3157	E
16	48	79.0698	1.3157	E
16	50	78.477	1.3157	E
16	60	74.6236	1.3157	E
16	61	76.9949	1.3157	E
16	62	77.5878	1.3157	E
16	67	78.477	1.3157	E
16	74	79.0698	1.3157	E
16	77	75.5129	1.3157	E
16	78	78.477	1.3157	E
16	79	79.6626	1.3157	E
16	88	76.4021	1.3157	E
16	89	77.5878	1.3157	E
16	92	76.1057	1.3157	E
16	93	75.8093	1.3157	E
16	94	81.1447	1.3157	E
16	99	78.1806	1.3157	E
16	100	74.3272	1.3157	E
16	104	75.8093	1.3157	E
16	106	76.9949	1.3157	E
16	116	80.5519	1.3157	E
16	117	80.2555	1.3157	E
16	120	75.8093	1.3157	E
16	121	78.477	1.3157	E
16	124	78.1806	1.3157	E
16	127	76.6985	1.3157	E
16	128	76.6985	1.3157	E
16	130	78.7734	1.3157	E
16	139	76.4021	1.3157	E
16	141	78.1806	1.3157	E
16	145	80.8483	1.3157	E
16	148	79.3662	1.3157	E
16	152	76.9949	1.3157	E
16	155	78.477	1.3157	E
16	158	74.92	1.3157	E
16	160	79.6626	1.3157	E
16	161	77.8842	1.3157	E
16	162	77.2913	1.3157	E
16	163	78.1806	1.3157	E
16	169	78.1806	1.3157	E
16	171	80.5519	1.3157	E
16	173	76.9949	1.3157	E
16	174	81.4411	1.3157	E
16	175	78.1806	1.3157	E
16	177	76.4021	1.3157	E
16	180	78.477	1.3157	E
16	185	79.3662	1.3157	E
17	2	71.4419	1.3119	E
17	3	69.367	1.3119	E
17	4	70.8491	1.3119	E
17	5	69.9598	1.3119	E
17	6	69.367	1.3119	E
17	7	69.367	1.3119	E
17	8	69.9598	1.3119	E
17	9	68.7742	1.3119	E
17	10	69.0706	1.3119	E
17	11	69.0706	1.3119	E
17	12	75.8881	1.3119	E
17	14	69.9598	1.3119	E
17	15	70.8491	1.3119	E
17	16	71.1455	1.3119	E
17	17	69.367	1.3119	E
17	19	69.9598	1.3119	E
17	20	70.8491	1.3119	E
17	21	71.1455	1.3119	E
17	22	72.924	1.3119	E
17	23	69.6634	1.3119	E
17	24	69.0706	1.3119	E
17	25	69.6634	1.3119	E
17	26	73.2204	1.3119	E
17	30	72.3311	1.3119	E
17	31	72.6276	1.3119	E
17	33	69.0706	1.3119	E
17	35	71.1455	1.3119	E
17	36	73.2204	1.3119	E
17	37	70.2563	1.3119	E
17	38	69.367	1.3119	E
17	44	69.367	1.3119	E
17	47	71.1455	1.3119	E
17	48	72.0347	1.3119	E
17	49	70.8491	1.3119	E
17	50	70.8491	1.3119	E
17	52	70.2563	1.3119	E
17	53	69.6634	1.3119	E
17	54	71.1455	1.3119	E
17	55	72.0347	1.3119	E
17	56	69.9598	1.3119	E
17	57	69.9598	1.3119	E
17	58	73.5168	1.3119	E
17	59	68.7742	1.3119	E
17	60	72.924	1.3119	E
17	61	69.0706	1.3119	E
17	63	69.9598	1.3119	E
17	64	69.9598	1.3119	E
17	65	70.5527	1.3119	E
17	66	69.9598	1.3119	E
17	67	69.367	1.3119	E
17	68	71.7383	1.3119	E
17	69	70.5527	1.3119	E
17	70	72.3311	1.3119	E
17	71	69.6634	1.3119	E
17	73	70.2563	1.3119	E
17	75	70.8491	1.3119	E
17	79	69.9598	1.3119	E
17	81	69.0706	1.3119	E
17	82	70.5527	1.3119	E
17	83	69.9598	1.3119	E
17	85	69.367	1.3119	E
17	86	69.9598	1.3119	E
17	88	69.9598	1.3119	E
17	89	69.9598	1.3119	E
17	90	69.9598	1.3119	E
17	91	71.1455	1.3119	E
17	94	69.9598	1.3119	E
17	95	69.9598	1.3119	E
17	96	71.4419	1.3119	E
17	97	70.2563	1.3119	E
17	98	69.6634	1.3119	E
17	99	70.2563	1.3119	E
17	101	70.8491	1.3119	E
17	102	70.8491	1.3119	E
17	103	70.8491	1.3119	E
17	104	68.1814	1.3119	E
17	105	70.2563	1.3119	E
17	106	69.367	1.3119	E
17	107	71.7383	1.3119	E
17	109	72.0347	1.3119	E
17	110	72.924	1.3119	E
17	111	71.7383	1.3119	E
17	112	69.0706	1.3119	E
17	113	70.8491	1.3119	E
17	114	69.6634	1.3119	E
17	115	72.6276	1.3119	E
17	116	69.9598	1.3119	E
17	118	71.7383	1.3119	E
17	119	71.4419	1.3119	E
17	120	70.2563	1.3119	E
17	121	72.0347	1.3119	E
17	122	70.2563	1.3119	E
17	123	71.4419	1.3119	E
17	124	70.2563	1.3119	E
17	127	70.2563	1.3119	E
17	129	69.9598	1.3119	E
17	130	69.0706	1.3119	E
17	133	72.924	1.3119	E
17	134	70.2563	1.3119	E
17	135	73.8132	1.3119	E
17	136	69.6634	1.3119	E
17	140	70.8491	1.3119	E
17	141	70.2563	1.3119	E
17	143	69.9598	1.3119	E
17	144	71.4419	1.3119	E
17	146	71.1455	1.3119	E
17	147	69.9598	1.3119	E
17	148	71.1455	1.3119	E
17	150	69.9598	1.3119	E
17	151	72.0347	1.3119	E
17	152	70.8491	1.3119	E
17	154	71.1455	1.3119	E
17	157	69.0706	1.3119	E
17	158	71.4419	1.3119	E
17	159	70.2563	1.3119	E
17	160	69.9598	1.3119	E
17	162	71.1455	1.3119	E
17	163	73.2204	1.3119	E
17	164	68.7742	1.3119	E
17	169	69.9598	1.3119	E
17	170	69.9598	1.3119	E
17	172	69.9598	1.3119	E
17	173	69.367	1.3119	E
17	174	71.1455	1.3119	E
17	175	70.2563	1.3119	E
17	176	72.0347	1.3119	E
17	177	68.7742	1.3119	E
17	179	69.9598	1.3119	E
17	180	70.5527	1.3119	E
17	181	71.1455	1.3119	E
17	182	69.9598	1.3119	E
17	183	71.7383	1.3119	E
17	185	70.5527	1.3119	E
17	186	71.1455	1.3119	E
17	188	69.367	1.3119	E
17	189	69.9598	1.3119	E
17	191	70.8491	1.3119	E
17	192	69.0706	1.3119	E
17	193	71.1455	1.3119	E
17	194	69.0706	1.3119	E
17	195	71.7383	1.3119	E
17	197	70.2563	1.3119	E
17	198	72.3311	1.3119	E
17	200	74.406	1.3119	E
18	1	77.2431	1.3143	E
18	3	77.5395	1.3143	E
18	4	78.7252	1.3143	E
18	6	76.0575	1.3143	E
18	8	79.6144	1.3143	E
18	10	79.0216	1.3143	E
18	13	77.5395	1.3143	E
18	17	76.9467	1.3143	E
18	18	77.2431	1.3143	E
18	21	77.836	1.3143	E
18	23	76.9467	1.3143	E
18	25	79.318	1.3143	E
18	27	76.9467	1.3143	E
18	28	77.836	1.3143	E
18	30	76.9467	1.3143	E
18	31	82.2821	1.3143	E
18	34	77.5395	1.3143	E
18	41	78.4288	1.3143	E
18	42	79.318	1.3143	E
18	44	78.1324	1.3143	E
18	46	76.9467	1.3143	E
18	49	77.836	1.3143	E
18	50	77.5395	1.3143	E
18	51	76.3539	1.3143	E
18	53	78.4288	1.3143	E
18	61	79.0216	1.3143	E
18	63	75.7611	1.3143	E
18	64	78.4288	1.3143	E
18	65	79.0216	1.3143	E
18	67	78.1324	1.3143	E
18	70	79.0216	1.3143	E
18	72	78.4288	1.3143	E
18	75	78.7252	1.3143	E
18	78	78.1324	1.3143	E
18	87	78.7252	1.3143	E
18	88	76.6503	1.3143	E
18	91	75.7611	1.3143	E
18	94	76.3539	1.3143	E
18	96	78.4288	1.3143	E
18	97	79.6144	1.3143	E
18	98	78.4288	1.3143	E
18	99	76.6503	1.3143	E
18	103	77.5395	1.3143	E
18	106	77.2431	1.3143	E
18	107	78.1324	1.3143	E
18	108	75.7611	1.3143	E
18	110	77.5395	1.3143	E
18	113	73.0934	1.3143	E
18	121	80.8001	1.3143	E
18	122	76.6503	1.3143	E
18	123	78.1324	1.3143	E
18	127	78.1324	1.3143	E
18	130	76.6503	1.3143	E
18	131	73.0934	1.3143	E
18	132	75.4647	1.3143	E
18	137	78.4288	1.3143	E
18	141	73.3898	1.3143	E
18	142	78.7252	1.3143	E
18	144	77.836	1.3143	E
18	145	79.318	1.3143	E
18	147	77.836	1.3143	E
18	153	76.3539	1.3143	E
18	154	76.0575	1.3143	E
18	155	77.836	1.3143	E
18	156	79.318	1.3143	E
18	157	77.2431	1.3143	E
18	160	78.4288	1.3143	E
18	163	77.2431	1.3143	E
18	164	76.9467	1.3143	E
18	168	73.3898	1.3143	E
18	171	78.1324	1.3143	E
18	173	76.9467	1.3143	E
18	175	78.7252	1.3143	E
18	177	78.7252	1.3143	E
18	186	78.1324	1.3143	E
18	191	76.0575	1.3143	E
18	192	76.3539	1.3143	E
18	194	77.5395	1.3143	E
18	195	82.2821	1.3143	E
18	198	75.4647	1.3143	E
18	199	77.2431	1.3143	E
19	2	68.2923	1.3133	E
19	3	67.4031	1.3133	E
19	4	69.478	1.3133	E
19	5	69.1816	1.3133	E
19	7	67.6995	1.3133	E
19	9	67.4031	1.3133	E
19	10	69.1816	1.3133	E
19	12	67.4031	1.3133	E
19	14	69.1816	1.3133	E
19	18	69.478	1.3133	E
19	19	67.9959	1.3133	E
19	20	69.7744	1.3133	E
19	21	67.9959	1.3133	E
19	22	70.0708	1.3133	E
19	23	67.4031	1.3133	E
19	25	67.6995	1.3133	E
19	27	67.9959	1.3133	E
19	28	72.1457	1.3133	E
19	29	67.9959	1.3133	E
19	33	66.8103	1.3133	E
19	35	67.6995	1.3133	E
19	36	68.5887	1.3133	E
19	37	69.478	1.3133	E
19	41	67.4031	1.3133	E
19	42	67.4031	1.3133	E
19	44	69.1816	1.3133	E
19	45	69.1816	1.3133	E
19	47	67.9959	1.3133	E
19	49	67.4031	1.3133	E
19	51	71.8493	1.3133	E
19	52	67.4031	1.3133	E
19	53	67.6995	1.3133	E
19	54	69.478	1.3133	E
19	56	67.9959	1.3133	E
19	59	70.96	1.3133	E
19	60	71.2565	1.3133	E
19	62	68.5887	1.3133	E
19	63	68.2923	1.3133	E
19	64	67.4031	1.3133	E
19	71	67.4031	1.3133	E
19	75	67.9959	1.3133	E
19	76	69.478	1.3133	E
19	77	70.6636	1.3133	E
19	78	67.4031	1.3133	E
19	79	67.4031	1.3133	E
19	82	67.6995	1.3133	E
19	86	68.5887	1.3133	E
19	87	68.8852	1.3133	E
19	88	69.7744	1.3133	E
19	91	70.96	1.3133	E
19	94	69.1816	1.3133	E
19	96	68.8852	1.3133	E
19	97	67.1067	1.3133	E
19	98	67.9959	1.3133	E
19	100	68.8852	1.3133	E
19	101	68.8852	1.3133	E
19	104	69.7744	1.3133	E
19	105	67.1067	1.3133	E
19	106	68.2923	1.3133	E
19	110	67.9959	1.3133	E
19	111	69.7744	1.3133	E
19	112	67.6995	1.3133	E
19	114	69.478	1.3133	E
19	116	70.3672	1.3133	E
19	119	67.9959	1.3133	E
19	121	67.9959	1.3133	E
19	123	72.1457	1.3133	E
19	126	67.4031	1.3133	E
19	127	66.8103	1.3133	E
19	128	67.4031	1.3133	E
19	129	68.8852	1.3133	E
19	130	65.921	1.3133	E
19	132	70.3672	1.3133	E
19	133	67.4031	1.3133	E
19	135	67.6995	1.3133	E
19	138	70.0708	1.3133	E
19	139	70.0708	1.3133	E
19	145	67.6995	1.3133	E
19	146	67.6995	1.3133	E
19	147	69.1816	1.3133	E
19	148	67.6995	1.3133	E
19	151	68.8852	1.3133	E
19	152	69.1816	1.3133	E
19	153	67.1067	1.3133	E
19	154	72.4421	1.3133	E
19	155	68.5887	1.3133	E
19	158	68.5887	1.3133	E
19	159	69.7744	1.3133	E
19	161	72.1457	1.3133	E
19	162	69.478	1.3133	E
19	163	71.5529	1.3133	E
19	167	72.7385	1.3133	E
19	173	68.8852	1.3133	E
19	177	68.2923	1.3133	E
19	178	67.4031	1.3133	E
19	179	67.4031	1.3133	E
19	181	67.6995	1.3133	E
19	184	68.2923	1.3133	E
19	185	67.4031	1.3133	E
19	186	67.4031	1.3133	E
20	1	74.5391	1.3134	E
20	5	79.2817	1.3134	E
20	7	76.9104	1.3134	E
20	9	78.3924	1.3134	E
20	11	76.9104	1.3134	E
20	12	74.5391	1.3134	E
20	16	75.7247	1.3134	E
20	18	76.3175	1.3134	E
20	22	76.9104	1.3134	E
20	23	77.2068	1.3134	E
20	29	73.9462	1.3134	E
20	31	76.9104	1.3134	E
20	32	76.6139	1.3134	E
20	33	74.2427	1.3134	E
20	34	76.0211	1.3134	E
20	35	77.2068	1.3134	E
20	36	78.9852	1.3134	E
20	37	76.0211	1.3134	E
20	41	76.0211	1.3134	E
20	42	75.7247	1.3134	E
20	44	76.9104	1.3134	E
20	46	75.4283	1.3134	E
20	48	77.7996	1.3134	E
20	50	75.1319	1.3134	E
20	52	77.2068	1.3134	E
20	56	77.2068	1.3134	E
20	58	76.3175	1.3134	E
20	61	74.2427	1.3134	E
20	63	76.9104	1.3134	E
20	67	77.7996	1.3134	E
20	69	75.4283	1.3134	E
20	76	78.9852	1.3134	E
20	77	78.096	1.3134	E
20	78	76.0211	1.3134	E
20	81	74.2427	1.3134	E
20	83	76.3175	1.3134	E
20	87	76.6139	1.3134	E
20	88	78.9852	1.3134	E
20	92	75.1319	1.3134	E
20	93	75.7247	1.3134	E
20	94	77.5032	1.3134	E
20	96	74.2427	1.3134	E
20	98	79.2817	1.3134	E
20	100	77.5032	1.3134	E
20	103	76.3175	1.3134	E
20	104	78.096	1.3134	E
20	107	79.5781	1.3134	E
20	108	76.3175	1.3134	E
20	110	78.6888	1.3134	E
20	112	78.096	1.3134	E
20	113	80.1709	1.3134	E
20	114	73.6498	1.3134	E
20	116	76.9104	1.3134	E
20	117	76.0211	1.3134	E
20	120	78.096	1.3134	E
20	122	77.5032	1.3134	E
20	123	75.4283	1.3134	E
20	124	79.2817	1.3134	E
20	126	76.6139	1.3134	E
20	127	76.0211	1.3134	E
20	128	76.6139	1.3134	E
20	129	75.4283	1.3134	E
20	131	73.9462	1.3134	E
20	135	78.6888	1.3134	E
20	136	76.3175	1.3134	E
20	139	76.0211	1.3134	E
20	141	76.3175	1.3134	E
20	143	74.2427	1.3134	E
20	146	76.6139	1.3134	E
20	148	76.0211	1.3134	E
20	149	75.7247	1.3134	E
20	151	75.1319	1.3134	E
20	152	76.6139	1.3134	E
20	153	77.7996	1.3134	E
20	155	78.3924	1.3134	E
20	158	78.096	1.3134	E
20	161	76.9104	1.3134	E
20	162	80.1709	1.3134	E
20	164	81.3565	1.3134	E
20	167	77.7996	1.3134	E
20	168	75.7247	1.3134	E
20	169	76.9104	1.3134	E
20	170	77.5032	1.3134	E
20	174	78.096	1.3134	E
20	176	77.7996	1.3134	E
20	179	74.2427	1.3134	E
20	180	74.5391	1.3134	E
20	181	77.7996	1.3134	E
20	183	78.6888	1.3134	E
20	188	76.9104	1.3134	E
20	189	76.9104	1.3134	E
20	190	74.2427	1.3134	E
20	191	76.3175	1.3134	E
20	192	78.3924	1.3134	E
20	197	80.1709	1.3134	E
[truncated: 665 more rows]
