# Supplementary material for: Resistance to Gray Leaf Spot of Maize: Genetic Architecture and Mechanisms Elucidated through Nested Association Mapping and Near-Isogenic Line Analysis
Source: PLoS Genet. 2015 Mar 12;11(3):e1005045. doi: 10.1371/journal.pgen.1005045 (PMC4357430; doi:10.1371/journal.pgen.1005045)
Supplement: S3 Dataset — (TXT) [file pgen.1005045.s010.txt]

pop	entry	Predicted_Value
1	5	0.1058
1	7	0.1092
1	10	0.0922
1	11	0.0865
1	13	0.1365
1	15	0.1445
1	34	0.0899
1	36	0.1047
1	37	0.1104
1	39	0.0887
1	41	0.1115
1	44	0.0853
1	49	0.0978
1	51	0.1069
1	53	0.1024
1	55	0.1081
1	57	0.099
1	59	0.083
1	60	0.0899
1	62	0.0774
1	63	0.1047
1	66	0.0637
1	70	0.1104
1	73	0.1092
1	78	0.0819
1	80	0.1251
1	86	0.0933
1	88	0.0978
1	93	0.1445
1	99	0.1547
1	100	0.1104
1	109	0.1001
1	110	0.0796
1	111	0.0432
1	112	0.1104
1	118	0.1195
1	119	0.1092
1	120	0.1183
1	121	0.1399
1	127	0.0785
1	128	0.0956
1	133	0.1251
1	137	0.1706
1	138	0.1104
1	139	0.0865
1	140	0.1331
1	143	0.1274
1	145	0.1035
1	151	0.066
1	154	0.0819
1	159	0.132
1	166	0.0671
1	170	0.1593
1	171	0.1092
1	176	0.0853
1	177	0.0785
1	180	0.1013
1	181	0.1001
1	182	0.1126
1	184	0.149
1	190	0.0671
1	195	0.0762
1	197	0.1388
2	1	0.1115
2	4	0.1001
2	6	0.1104
2	7	0.0956
2	8	0.0944
2	9	0.0876
2	10	0.1047
2	11	0.1047
2	14	0.1001
2	19	0.1047
2	20	0.0922
2	21	0.0944
2	22	0.0751
2	23	0.0933
2	25	0.0774
2	26	0.0922
2	28	0.0933
2	30	0.1058
2	31	0.1092
2	32	0.1035
2	33	0.1138
2	34	0.0808
2	35	0.0922
2	36	0.1081
2	38	0.0876
2	41	0.1342
2	43	0.1342
2	44	0.0762
2	46	0.1126
2	50	0.099
2	52	0.0842
2	53	0.1524
2	54	0.0944
2	56	0.1399
2	57	0.091
2	58	0.0751
2	61	0.1217
2	68	0.1377
2	70	0.0819
2	73	0.0853
2	74	0.1149
2	76	0.0853
2	77	0.0899
2	80	0.1126
2	82	0.0728
2	83	0.1058
2	87	0.1229
2	88	0.099
2	89	0.1183
2	92	0.0922
2	94	0.0944
2	96	0.0796
2	98	0.1354
2	99	0.1081
2	101	0.1047
2	102	0.0944
2	104	0.0751
2	105	0.083
2	107	0.0876
2	108	0.0944
2	109	0.091
2	112	0.1183
2	114	0.1001
2	117	0.0842
2	121	0.1104
2	122	0.0967
2	124	0.0853
2	125	0.1126
2	126	0.0978
2	127	0.0842
2	130	0.1092
2	132	0.1297
2	136	0.0785
2	137	0.1024
2	138	0.0819
2	139	0.1013
2	140	0.1456
2	141	0.0887
2	142	0.0717
2	143	0.1104
2	145	0.1456
2	149	0.1115
2	150	0.0865
2	153	0.1172
2	154	0.0819
2	155	0.099
2	156	0.0876
2	157	0.1013
2	158	0.1013
2	159	0.0978
2	160	0.0922
2	161	0.1069
2	162	0.1104
2	164	0.1251
2	165	0.0944
2	166	0.0785
2	167	0.1263
2	168	0.0717
2	169	0.1024
2	170	0.1047
2	172	0.1058
2	173	0.1024
2	174	0.0785
2	175	0.1035
2	176	0.0876
2	178	0.0796
2	179	0.1024
2	181	0.091
2	185	0.1081
2	188	0.091
2	189	0.1229
2	190	0.0819
2	192	0.1001
2	194	0.0614
2	196	0.091
2	198	0.091
2	199	0.1104
3	1	0.1149
3	4	0.1206
3	6	0.1411
3	8	0.1695
3	9	0.1047
3	10	0.1069
3	11	0.0774
3	12	0.1217
3	14	0.0933
3	22	0.1433
3	24	0.1126
3	27	0.0933
3	29	0.1001
3	32	0.0933
3	34	0.0671
3	35	0.0944
3	37	0.1001
3	39	0.1399
3	42	0.0922
3	45	0.0956
3	47	0.1035
3	49	0.0705
3	50	0.0944
3	52	0.0944
3	53	0.0751
3	55	0.0728
3	58	0.1035
3	59	0.0876
3	61	0.083
3	65	0.1297
3	68	0.0808
3	70	0.0853
3	71	0.1047
3	72	0.1092
3	73	0.1024
3	75	0.1126
3	76	0.124
3	77	0.0819
3	81	0.0842
3	85	0.0694
3	86	0.0819
3	92	0.099
3	93	0.1047
3	94	0.0887
3	95	0.1047
3	97	0.0774
3	98	0.1183
3	102	0.1081
3	103	0.1354
3	106	0.1058
3	107	0.1047
3	108	0.0933
3	112	0.0865
3	114	0.1138
3	115	0.0819
3	116	0.0717
3	117	0.1092
3	118	0.0796
3	119	0.0819
3	121	0.091
3	122	0.1047
3	123	0.1183
3	127	0.0899
3	131	0.0978
3	132	0.0842
3	133	0.0899
3	134	0.124
3	135	0.1172
3	138	0.0944
3	139	0.0922
3	140	0.124
3	143	0.1104
3	147	0.0819
3	149	0.1081
3	151	0.1013
3	152	0.0819
3	153	0.0842
3	154	0.0819
3	163	0.1024
3	164	0.0808
3	167	0.1183
3	171	0.0808
3	173	0.1286
3	174	0.0933
3	176	0.0933
3	178	0.0944
3	179	0.0933
3	180	0.1138
3	182	0.1035
3	186	0.0933
3	189	0.0876
3	190	0.0922
3	194	0.0978
3	195	0.0933
3	197	0.0774
3	199	0.066
4	2	0.1069
4	8	0.0717
4	9	0.116
4	10	0.0478
4	13	0.0751
4	14	0.0683
4	24	0.1138
4	25	0.0978
4	30	0.1069
4	42	0.1274
4	44	0.0956
4	46	0.0899
4	47	0.0819
4	50	0.099
4	52	0.1069
4	53	0.1069
4	54	0.1138
4	56	0.0865
4	60	0.1195
4	61	0.0887
4	72	0.0796
4	75	0.1081
4	77	0.0933
4	79	0.0637
4	80	0.0842
4	82	0.1308
4	85	0.1092
4	87	0.1172
4	88	0.124
4	91	0.1058
4	93	0.1115
4	94	0.1388
4	97	0.1069
4	99	0.1081
4	102	0.066
4	103	0.1047
4	104	0.0808
4	113	0.0876
4	122	0.0694
4	123	0.1547
4	125	0.1354
4	129	0.066
4	130	0.1126
4	131	0.1001
4	133	0.1013
4	137	0.1263
4	138	0.0842
4	143	0.1274
4	151	0.0922
4	152	0.0717
4	156	0.0899
4	158	0.1069
4	161	0.099
4	162	0.1206
4	163	0.0853
4	164	0.1001
4	165	0.0887
4	171	0.0694
4	176	0.1138
4	177	0.1183
4	179	0.0785
4	180	0.1672
4	184	0.0705
4	185	0.058
4	189	0.1058
4	190	0.1047
4	195	0.0796
5	4	0.0739
5	10	0.099
5	17	0.0956
5	20	0.1058
5	39	0.1081
5	47	0.0933
5	54	0.0808
5	57	0.0785
5	63	0.1013
5	82	0.1092
5	83	0.1001
5	91	0.0922
5	104	0.091
5	106	0.0933
5	128	0.0944
5	136	0.0762
5	142	0.0865
5	153	0.0819
5	162	0.0865
5	163	0.0785
5	166	0.1058
5	183	0.0967
5	184	0.0751
5	189	0.0694
6	1	0.0956
6	2	0.099
6	3	0.1035
6	5	0.1069
6	7	0.2048
6	8	0.1149
6	9	0.0876
6	11	0.0899
6	12	0.0944
6	14	0.1672
6	16	0.0978
6	18	0.1081
6	20	0.1024
6	23	0.0933
6	24	0.0887
6	26	0.124
6	28	0.091
6	34	0.1024
6	36	0.0978
6	44	0.1092
6	46	0.1138
6	48	0.1149
6	50	0.1149
6	54	0.1092
6	57	0.0978
6	59	0.124
6	60	0.1365
6	61	0.1001
6	63	0.1126
6	65	0.1604
6	68	0.1706
6	69	0.1513
6	74	0.099
6	78	0.0842
6	79	0.1195
6	81	0.083
6	82	0.1047
6	83	0.1069
6	85	0.116
6	86	0.0887
6	87	0.1081
6	89	0.1126
6	92	0.1126
6	93	0.0933
6	94	0.1047
6	96	0.0978
6	97	0.1354
6	99	0.1081
6	100	0.1138
6	101	0.1251
6	104	0.157
6	106	0.132
6	107	0.0592
6	108	0.1377
6	113	0.066
6	115	0.1024
6	116	0.1206
6	119	0.0956
6	120	0.0944
6	121	0.1069
6	124	0.1092
6	129	0.1195
6	134	0.0819
6	135	0.0853
6	138	0.132
6	141	0.1058
6	142	0.0944
6	145	0.0922
6	148	0.1138
6	150	0.0944
6	152	0.1149
6	154	0.1286
6	157	0.1251
6	158	0.0922
6	159	0.132
6	160	0.0887
6	161	0.0899
6	167	0.1069
6	169	0.0967
6	171	0.1058
6	176	0.1104
6	180	0.1388
6	182	0.116
6	183	0.1274
6	185	0.1388
6	193	0.1149
6	195	0.1172
6	196	0.1047
6	197	0.1172
6	198	0.0796
6	199	0.1047
7	7	0.0933
7	9	0.0956
7	12	0.0739
7	13	0.1001
7	20	0.1024
7	21	0.0967
7	43	0.0922
7	46	0.0876
7	50	0.1013
7	51	0.1013
7	74	0.1058
7	78	0.1138
7	88	0.0944
7	119	0.091
7	123	0.0956
7	126	0.066
7	129	0.1104
7	142	0.1138
7	153	0.1206
7	154	0.0887
7	157	0.1024
7	160	0.1149
7	162	0.1024
7	165	0.0705
7	173	0.1013
7	179	0.1195
7	183	0.0956
7	189	0.0944
7	197	0.0705
8	4	0.0717
8	5	0.0842
8	6	0.091
8	7	0.1058
8	8	0.0751
8	9	0.116
8	10	0.0978
8	11	0.1013
8	13	0.0922
8	14	0.1024
8	19	0.0922
8	21	0.0899
8	23	0.1172
8	25	0.0694
8	27	0.1024
8	38	0.1058
8	41	0.1001
8	44	0.0922
8	47	0.0922
8	48	0.0944
8	49	0.0944
8	57	0.0922
8	58	0.1001
8	59	0.0956
8	60	0.0876
8	61	0.0819
8	62	0.0671
8	64	0.1047
8	65	0.099
8	67	0.0796
8	70	0.0717
8	72	0.1035
8	74	0.0944
8	75	0.0967
8	76	0.0865
8	78	0.1047
8	81	0.0774
8	82	0.0853
8	83	0.0808
8	86	0.0944
8	87	0.0694
8	90	0.0967
8	96	0.0819
8	97	0.0694
8	98	0.132
8	100	0.0944
8	103	0.0785
8	104	0.0876
8	108	0.0592
8	117	0.0762
8	119	0.116
8	122	0.1069
8	125	0.0956
8	126	0.0887
8	127	0.1013
8	141	0.1126
8	142	0.1195
8	149	0.091
8	150	0.0865
8	153	0.0967
8	154	0.0922
8	155	0.1024
8	156	0.091
8	157	0.0899
8	158	0.0922
8	159	0.1024
8	163	0.1001
8	166	0.0876
8	170	0.0956
8	175	0.0808
8	176	0.0876
8	178	0.058
8	179	0.1013
8	180	0.0865
8	181	0.0967
8	184	0.0785
8	187	0.0865
8	188	0.1354
8	189	0.0808
8	190	0.0694
8	193	0.0899
8	194	0.099
8	195	0.0933
8	196	0.0944
8	198	0.1536
8	199	0.0785
9	2	0.0956
9	5	0.1251
9	12	0.116
9	13	0.0956
9	14	0.1229
9	15	0.099
9	16	0.0762
9	25	0.0705
9	27	0.0967
9	30	0.1229
9	36	0.1001
9	37	0.0751
9	43	0.0876
9	49	0.0967
9	52	0.1115
9	55	0.091
9	56	0.0933
9	58	0.0808
9	59	0.1377
9	61	0.1104
9	63	0.0876
9	69	0.0671
9	73	0.083
9	77	0.1001
9	79	0.0853
9	82	0.0944
9	86	0.091
9	90	0.0899
9	92	0.116
9	95	0.0603
9	97	0.0785
9	98	0.0592
9	101	0.0739
9	106	0.083
9	108	0.1092
9	114	0.0899
9	115	0.0762
9	116	0.0956
9	119	0.1081
9	120	0.0751
9	121	0.1001
9	122	0.0785
9	123	0.1115
9	131	0.1115
9	134	0.0819
9	135	0.091
9	136	0.0853
9	137	0.0694
9	139	0.0933
9	142	0.1058
9	146	0.0694
9	147	0.0671
9	149	0.0887
9	151	0.091
9	153	0.1001
9	156	0.1013
9	157	0.1001
9	158	0.1138
9	159	0.0648
9	163	0.0944
9	164	0.0922
9	166	0.1069
9	170	0.091
9	171	0.0796
9	174	0.0728
9	176	0.1035
9	177	0.1104
9	180	0.0922
9	181	0.0637
9	194	0.1024
10	1	0.1069
10	4	0.1104
10	9	0.0899
10	12	0.1172
10	13	0.1149
10	17	0.1092
10	18	0.0819
10	20	0.1092
10	25	0.1809
10	27	0.124
10	29	0.0785
10	40	0.0876
10	42	0.0967
10	44	0.0785
10	47	0.0819
10	49	0.0933
10	52	0.1035
10	53	0.1115
10	57	0.0808
10	58	0.1638
10	60	0.1047
10	61	0.0739
10	63	0.0956
10	64	0.1024
10	65	0.0762
10	68	0.0922
10	70	0.1149
10	72	0.1081
10	73	0.1047
10	75	0.0967
10	80	0.0922
10	83	0.0853
10	84	0.1047
10	90	0.1115
10	101	0.0899
10	103	0.1058
10	105	0.0944
10	106	0.099
10	110	0.0626
10	114	0.0899
10	116	0.1024
10	122	0.0933
10	124	0.1069
10	125	0.1172
10	126	0.0865
10	128	0.099
10	131	0.0933
10	132	0.0819
10	135	0.132
10	136	0.0717
10	138	0.1013
10	141	0.0774
10	143	0.1138
10	144	0.0648
10	145	0.1126
10	146	0.0876
10	148	0.132
10	152	0.0922
10	159	0.1092
10	162	0.0819
10	164	0.1058
10	165	0.1115
10	166	0.0978
10	167	0.1138
10	169	0.1547
10	171	0.0865
10	178	0.1024
10	179	0.0705
10	180	0.0774
10	188	0.0876
10	190	0.1286
10	191	0.0808
10	194	0.0956
10	198	0.0887
10	200	0.0933
11	68	0.0865
11	157	0.0899
12	4	0.0933
12	5	0.0944
12	6	0.091
12	7	0.1297
12	10	0.1547
12	11	0.0728
12	12	0.091
12	13	0.1138
12	14	0.1047
12	15	0.1399
12	18	0.0865
12	21	0.1001
12	22	0.0899
12	23	0.0956
12	24	0.0785
12	26	0.1058
12	27	0.1081
12	28	0.0922
12	30	0.1183
12	31	0.1217
12	33	0.1047
12	34	0.1206
12	35	0.1752
12	36	0.1092
12	37	0.1342
12	38	0.1069
12	39	0.1172
12	41	0.0887
12	42	0.1206
12	43	0.091
12	45	0.091
12	48	0.0944
12	49	0.1217
12	50	0.0933
12	51	0.1013
12	52	0.0796
12	54	0.0717
12	56	0.0944
12	59	0.0865
12	60	0.1081
12	64	0.1024
12	67	0.099
12	69	0.1957
12	70	0.0592
12	71	0.0717
12	72	0.1115
12	75	0.1229
12	78	0.0785
12	81	0.1013
12	83	0.099
12	84	0.1422
12	85	0.0876
12	86	0.1286
12	89	0.1138
12	90	0.0728
12	91	0.1092
12	92	0.0944
12	93	0.066
12	96	0.0978
12	99	0.1502
12	104	0.1206
12	107	0.1195
12	108	0.0887
12	110	0.1251
12	111	0.1069
12	113	0.0899
12	115	0.116
12	116	0.1035
12	118	0.0978
12	123	0.0842
12	124	0.0876
12	126	0.1115
12	127	0.0705
12	128	0.0865
12	131	0.1035
12	132	0.0967
12	133	0.1069
12	135	0.1001
12	139	0.0956
12	143	0.0819
12	144	0.0865
12	146	0.0876
12	147	0.0785
12	148	0.0728
12	150	0.1149
12	151	0.1183
12	154	0.1433
12	157	0.0922
12	158	0.0853
12	163	0.0751
12	168	0.0899
12	170	0.1217
12	172	0.1195
12	173	0.0933
12	174	0.0967
12	175	0.1058
12	176	0.099
12	177	0.1445
12	178	0.1217
12	181	0.1104
12	183	0.083
12	189	0.157
12	191	0.0842
12	193	0.1081
12	194	0.1286
12	197	0.0978
13	1	0.1047
13	2	0.0876
13	3	0.1001
13	4	0.0705
13	5	0.0728
13	6	0.1069
13	7	0.0956
13	10	0.1126
13	11	0.1183
13	13	0.0683
13	14	0.0717
13	15	0.0819
13	16	0.1217
13	17	0.0978
13	18	0.0819
13	19	0.058
13	21	0.1206
13	22	0.0876
13	26	0.0887
13	27	0.1263
13	30	0.1195
13	31	0.1047
13	33	0.0967
13	35	0.0785
13	36	0.0842
13	37	0.1513
13	39	0.0887
13	42	0.1365
13	44	0.1024
13	45	0.116
13	46	0.0774
13	49	0.0705
13	55	0.0887
13	57	0.0819
13	60	0.0671
13	61	0.0853
13	63	0.1138
13	67	0.1013
13	71	0.0739
13	75	0.0944
13	78	0.0933
13	81	0.099
13	84	0.1035
13	90	0.0671
13	92	0.0819
13	97	0.1104
13	98	0.0717
13	99	0.0785
13	101	0.0956
13	103	0.0648
13	105	0.1001
13	107	0.1331
13	108	0.0739
13	109	0.0819
13	110	0.0842
13	111	0.0865
13	112	0.1035
13	115	0.0751
13	116	0.0808
13	118	0.1001
13	120	0.1001
13	123	0.0819
13	124	0.091
13	127	0.116
13	129	0.091
13	130	0.1195
13	131	0.0967
13	132	0.1149
13	133	0.1126
14	2	0.0887
14	5	0.0683
14	7	0.0751
14	8	0.1069
14	14	0.0648
14	23	0.1217
14	33	0.0739
14	36	0.0842
14	41	0.0614
14	45	0.0922
14	50	0.0796
14	53	0.0796
14	55	0.0774
14	65	0.0944
14	70	0.0876
14	77	0.1456
14	85	0.1206
14	88	0.0603
14	92	0.1172
14	93	0.1411
14	95	0.0853
14	99	0.0842
14	102	0.083
14	104	0.0569
14	105	0.1035
14	106	0.1229
14	110	0.1013
14	111	0.0683
14	114	0.0751
14	119	0.0796
14	120	0.1274
14	126	0.0796
14	138	0.1047
14	140	0.0967
14	146	0.1115
14	148	0.0557
14	156	0.1251
14	165	0.1104
14	166	0.1263
14	167	0.0922
14	169	0.132
14	172	0.1069
14	178	0.0978
14	179	0.1263
14	181	0.083
15	1	0.0784
15	3	0.0899
15	5	0.0965
15	6	0.1047
15	9	0.1222
15	10	0.1026
15	11	0.1116
15	14	0.0683
15	16	0.0978
15	22	0.098
15	23	0.2969
15	27	0.0769
15	28	0.1183
15	29	0.0995
15	34	0.1599
15	35	0.0845
15	37	0.0523
15	39	0.1116
15	41	0.0967
15	43	0.0799
15	44	0.0751
15	45	0.1297
15	46	0.0754
15	47	0.132
15	48	0.1047
15	50	0.0769
15	51	0.0922
15	52	0.1041
15	54	0.1312
15	55	0.1479
15	56	0.092
15	59	0.0853
15	60	0.0905
15	61	0.1237
15	62	0.1638
15	63	0.1026
15	67	0.1104
15	68	0.1024
15	71	0.0754
15	72	0.1297
15	73	0.0728
15	74	0.0694
15	76	0.1069
15	77	0.1251
15	78	0.0558
15	79	0.1116
15	80	0.098
15	81	0.0808
15	82	0.1071
15	83	0.0796
15	85	0.0814
15	86	0.1176
15	89	0.0899
15	91	0.0694
15	92	0.0944
15	94	0.0774
15	95	0.1092
15	96	0.0922
15	99	0.0978
15	100	0.0875
15	101	0.124
15	103	0.1172
15	105	0.1422
15	106	0.1024
15	107	0.0754
15	110	0.1161
15	111	0.1056
15	113	0.089
15	120	0.1172
15	124	0.0905
15	126	0.0796
15	127	0.0887
15	129	0.0933
15	130	0.1373
15	131	0.1207
15	132	0.066
15	134	0.0875
15	137	0.1126
15	138	0.0922
15	139	0.0705
15	141	0.1047
15	142	0.1195
15	144	0.1047
15	145	0.066
15	146	0.0785
15	149	0.1463
15	151	0.1263
15	153	0.1024
15	154	0.0922
15	156	0.1001
15	157	0.0899
15	158	0.1069
15	159	0.0705
15	162	0.1013
15	164	0.0875
15	166	0.1047
15	167	0.0739
15	168	0.1035
15	171	0.0637
15	172	0.1071
15	173	0.1026
15	175	0.0944
15	176	0.1222
15	177	0.1001
15	179	0.058
15	180	0.0933
15	182	0.0978
15	183	0.1001
15	185	0.1146
15	186	0.0887
15	189	0.091
15	190	0.086
15	191	0.0995
15	192	0.0724
15	193	0.1001
15	195	0.1024
15	197	0.1116
15	199	0.0842
16	9	0.1047
16	13	0.0933
16	20	0.1524
16	36	0.1081
16	38	0.0978
16	40	0.0887
16	42	0.1104
16	47	0.1183
16	48	0.0887
16	50	0.0944
16	60	0.1092
16	62	0.124
16	74	0.1092
16	78	0.0774
16	79	0.0865
16	93	0.0842
16	99	0.0899
16	102	0.1104
16	104	0.099
16	116	0.1149
16	124	0.0933
16	139	0.116
16	148	0.1024
16	155	0.0751
16	161	0.0899
16	163	0.1035
16	173	0.1183
16	174	0.1297
16	175	0.1024
16	177	0.091
16	180	0.1069
16	184	0.0796
17	21	0.0944
17	44	0.0933
17	57	0.1274
17	60	0.1035
17	73	0.1092
17	75	0.1183
17	101	0.0978
17	102	0.0922
17	103	0.0626
17	107	0.1195
17	113	0.1069
17	115	0.0751
17	122	0.0887
17	123	0.0876
17	127	0.1058
17	129	0.1206
17	152	0.1388
17	154	0.0876
17	160	0.124
17	172	0.1195
17	173	0.0785
17	179	0.0853
17	180	0.1149
17	183	0.0944
17	192	0.1115
17	195	0.1183
17	197	0.1195
18	1	0.1286
18	3	0.099
18	4	0.1035
18	6	0.091
18	7	0.1172
18	8	0.0978
18	10	0.0853
18	13	0.0876
18	18	0.1092
18	23	0.099
18	25	0.091
18	27	0.1092
18	28	0.0887
18	30	0.1081
18	31	0.1058
18	34	0.1195
18	36	0.1024
18	38	0.1081
18	42	0.0614
18	44	0.1217
18	45	0.0728
18	46	0.1081
18	47	0.099
18	48	0.1195
18	50	0.0739
18	51	0.0876
18	53	0.1024
18	55	0.1035
18	57	0.1126
18	58	0.066
18	59	0.1092
18	61	0.0637
18	63	0.1104
18	64	0.1217
18	65	0.0887
18	66	0.0751
18	67	0.0956
18	68	0.0762
18	70	0.0899
18	71	0.0922
18	72	0.1411
18	73	0.0819
18	74	0.1069
18	75	0.0978
18	76	0.1308
18	78	0.1286
18	79	0.1206
18	81	0.0876
18	85	0.0842
18	87	0.0842
18	90	0.0808
18	92	0.091
18	93	0.1058
18	94	0.0739
18	95	0.1001
18	96	0.1172
18	98	0.0933
18	100	0.1968
18	101	0.124
18	102	0.0956
18	103	0.0978
18	104	0.0762
18	105	0.0922
18	107	0.1058
18	108	0.1104
18	110	0.1445
18	111	0.0796
18	113	0.1445
18	115	0.0922
18	116	0.1013
18	118	0.0819
18	119	0.0808
18	120	0.1138
18	121	0.132
18	122	0.1047
18	126	0.0967
18	127	0.0876
18	128	0.0808
18	130	0.0899
18	133	0.1195
18	137	0.1047
18	142	0.0728
18	145	0.0944
18	146	0.124
18	147	0.1035
18	149	0.0648
18	152	0.0967
18	154	0.132
18	157	0.099
18	158	0.1013
18	160	0.0717
18	164	0.1058
18	165	0.0842
18	167	0.099
18	168	0.1149
18	169	0.1115
18	170	0.0808
18	171	0.0933
18	173	0.0967
18	174	0.1069
18	175	0.0785
18	176	0.1058
18	177	0.1206
18	179	0.0944
18	183	0.1433
18	186	0.1251
18	188	0.1126
18	190	0.124
18	191	0.1433
18	192	0.091
18	193	0.0922
18	194	0.124
18	199	0.116
18	200	0.0922
19	47	0.0796
19	86	0.1047
19	88	0.0944
19	132	0.1024
19	163	0.1593
20	1	0.1229
20	5	0.0933
20	7	0.1365
20	9	0.1001
20	11	0.0762
20	16	0.1047
20	18	0.1013
20	22	0.1092
20	23	0.0967
20	31	0.0739
20	36	0.0956
20	40	0.0614
20	41	0.0774
20	42	0.0842
20	44	0.1422
20	50	0.1115
20	52	0.0785
20	56	0.0842
20	58	0.0796
20	60	0.0956
20	61	0.083
20	63	0.0717
20	67	0.0978
20	69	0.1138
20	71	0.1081
20	76	0.0944
20	81	0.1206
20	83	0.066
20	88	0.091
20	89	0.0717
20	93	0.066
20	100	0.091
20	102	0.0887
20	103	0.0876
20	104	0.1092
20	107	0.0922
20	110	0.0671
20	116	0.0648
20	120	0.0967
20	122	0.0774
20	123	0.1172
20	126	0.0819
20	128	0.1138
20	129	0.1081
20	131	0.0774
20	136	0.1081
20	141	0.0819
20	143	0.0865
20	148	0.0933
20	151	0.0705
20	155	0.0922
20	158	0.0842
20	161	0.1001
20	162	0.1013
20	164	0.1069
20	168	0.0671
20	169	0.1035
20	175	0.116
20	176	0.083
20	179	0.091
20	181	0.0751
20	191	0.1013
20	197	0.1138
20	199	0.0853
21	3	0.1206
21	13	0.1035
21	26	0.1422
21	32	0.0648
21	35	0.1297
21	41	0.0956
21	43	0.1365
21	45	0.1138
21	69	0.1342
21	85	0.1058
21	87	0.1013
21	100	0.1058
21	106	0.1035
21	108	0.1138
21	129	0.0865
21	137	0.1206
21	150	0.1172
21	161	0.0967
21	168	0.1274
21	169	0.0785
21	187	0.0978
21	197	0.091
21	198	0.1035
22	1	0.1149
22	4	0.1058
22	15	0.1047
22	17	0.116
22	18	0.1069
22	19	0.1024
22	21	0.1274
22	27	0.0978
22	37	0.099
22	38	0.0978
22	44	0.1684
22	46	0.083
22	47	0.0842
22	62	0.116
22	73	0.1456
22	77	0.066
22	84	0.083
22	91	0.0614
22	92	0.1024
22	94	0.0922
22	102	0.0933
22	105	0.1422
22	112	0.1047
22	114	0.0865
22	121	0.0922
22	123	0.0785
22	155	0.1331
22	156	0.1263
22	167	0.0694
22	172	0.0842
22	173	0.091
22	181	0.0785
22	186	0.1752
22	200	0.0796
23	8	0.1035
23	10	0.1206
23	25	0.0887
23	33	0.116
23	36	0.0956
23	45	0.0637
23	47	0.0978
23	75	0.1035
23	85	0.1206
23	103	0.083
23	122	0.0944
23	127	0.1104
23	128	0.1024
23	131	0.091
23	147	0.1013
23	176	0.0944
23	179	0.1058
24	98	0.1195
24	111	0.116
24	117	0.1081
24	126	0.1013
24	173	0.1217
24	174	0.1013
24	178	0.0853
25	6	0.1081
25	11	0.1058
25	45	0.1069
25	48	0.091
25	54	0.0887
25	57	0.1001
25	73	0.0967
25	75	0.1001
25	77	0.0899
25	79	0.066
25	86	0.0694
25	87	0.0842
25	91	0.1229
25	95	0.0762
25	104	0.1104
25	108	0.0774
25	112	0.0842
25	114	0.0785
25	115	0.0956
25	117	0.0967
25	122	0.0705
25	141	0.0762
25	142	0.1308
25	144	0.1024
25	149	0.1263
25	151	0.0671
25	152	0.1115
25	157	0.1013
25	172	0.0899
25	174	0.1149
25	176	0.1058
25	179	0.0671
25	190	0.0808
26	5	0.1024
26	7	0.0751
26	10	0.0785
26	15	0.0774
26	22	0.124
26	24	0.1035
26	25	0.1047
26	27	0.0967
26	28	0.1092
26	30	0.0819
26	32	0.099
26	37	0.1115
26	40	0.0671
26	41	0.0887
26	44	0.1138
26	46	0.1069
26	48	0.0944
26	49	0.1126
26	51	0.1069
26	54	0.091
26	56	0.0774
26	61	0.1149
26	66	0.0774
26	67	0.1172
26	68	0.1115
26	74	0.0842
26	84	0.1001
26	85	0.0899
26	91	0.1047
26	94	0.0853
26	102	0.1786
26	107	0.1001
26	109	0.1047
26	110	0.1308
26	120	0.0694
26	124	0.1081
26	125	0.1206
26	127	0.1013
26	128	0.1115
26	139	0.1081
26	142	0.1047
26	149	0.0774
26	150	0.1331
26	156	0.132
26	157	0.0899
26	162	0.0944
26	163	0.1081
26	164	0.124
26	166	0.0842
26	167	0.1081
26	170	0.0671
26	171	0.066
26	172	0.1047
26	174	0.083
26	177	0.0978
26	178	0.1058
26	179	0.0739
26	180	0.132
26	186	0.1661
26	188	0.0865
26	189	0.0865
26	191	0.099
26	194	0.0853
26	196	0.1035
26	197	0.0944
26	198	0.0967
26	199	0.1229
SED:	Overall	Standard	Difference	5.23E-02
