# Supplementary material for: Resistance to Gray Leaf Spot of Maize: Genetic Architecture and Mechanisms Elucidated through Nested Association Mapping and Near-Isogenic Line Analysis
Source: PLoS Genet. 2015 Mar 12;11(3):e1005045. doi: 10.1371/journal.pgen.1005045 (PMC4357430; doi:10.1371/journal.pgen.1005045)
Supplement: S4 Dataset — (TXT) [file pgen.1005045.s011.txt]

sample	chr1	chr2	chr3	chr4	chr5	chr6	chr7	chr8	chr9	chr10
Z001E0003	-3.2384	-1.2605	-1.9675	-0.5544	-3.0426	-1.1167	-2.0988	-1.8081	-1.612	-1.612
Z001E0004	-0.1151	-0.0849	-0.2415	-2.2305	-1.8317	0.0165	-1.991	-0.7568	-0.6081	-0.6081
Z001E0005	-2.5276	-1.7036	-1.8562	-0.8611	-4.1217	-2.4355	-1.421	-1.5726	-1.974	-1.974
Z001E0006	5.7663	6.8218	6.5583	6.5887	9.151	6.6366	7.9723	6.8765	7.1083	7.1083
Z001E0007	2.4292	1.1565	1.008	1.3524	-1.8843	0.0548	-1.0272	0.4855	0.7398	0.7398
Z001E0008	-1.5479	-2.9101	-2.8444	-3.1282	-5.1068	-3.4623	-3.5043	-2.4269	-2.6912	-2.6912
Z001E0010	6.2008	5.5256	4.9815	3.9725	6.4989	4.9614	3.9889	4.8422	5.1093	5.1093
Z001E0011	-2.6746	-2.5009	-2.8416	-3.3159	-1.8439	-1.9716	-3.4458	-2.9198	-2.6002	-2.6002
Z001E0012	-1.0002	-1.1661	-1.4185	0.2401	0.966	0.0631	-1.2991	-0.4443	-0.8733	-0.8733
Z001E0013	-5.4125	-5.3545	-5.3404	-6.7142	-3.7121	-6.2266	-6.6026	-5.4453	-5.4902	-5.4902
Z001E0014	-0.1414	0.6129	0.7959	0.0404	1.7772	0.1455	1.1354	0.6341	0.6052	0.6052
Z001E0015	1.2909	1.3156	1.7568	0.8843	0.6781	1.9551	1.1486	1.61	1.3065	1.3065
Z001E0017	0.4002	1.5961	1.5028	1.3903	1.7094	0.7037	0.3903	1.8113	1.4488	1.4488
Z001E0022	-0.7037	-0.982	-0.5014	-0.2856	1.305	0.1854	0.1977	-0.7717	-0.6324	-0.6324
Z001E0023	0.1311	1.2069	1.166	0.9458	1.9245	2.2692	2.6176	1.2449	1.5126	1.5126
Z001E0024	0.2135	0.4424	0.0524	0.0567	1.0765	0.9953	-0.5224	-0.0059	0.3564	0.3564
Z001E0032	3.5831	3.567	3.3259	3.1909	4.415	3.1412	4.4104	3.847	3.6104	3.6104
Z001E0033	-3.9705	-5.2979	-5.335	-5.4691	-6.8217	-5.5898	-4.1041	-5.208	-4.9667	-4.9667
Z001E0034	-4.361	-3.135	-2.6891	-1.9419	-4.215	-2.4499	-1.7557	-3.1644	-3.0202	-3.0202
Z001E0036	0.2746	1.8044	1.6109	0.4228	3.5159	2.3286	1.9183	1.8588	1.4114	1.4114
Z001E0037	1.8119	3.2024	2.2246	2.8369	3.9875	3.9428	3.8558	3.2648	2.8912	2.8912
Z001E0038	-0.2997	-0.0103	0.1937	-2.011	-1.8434	-1.3493	-0.9982	-0.6769	-0.4352	-0.4352
Z001E0039	-1.2452	-1.6022	-1.7853	-0.9155	-4.1582	-0.9343	-1.4095	-2.0494	-1.8601	-1.8601
Z001E0040	4.9676	3.6186	3.4356	4.8068	1.177	3.2274	4.0245	3.4291	3.6741	3.6741
Z001E0041	-1.5178	-0.9833	-1.0517	-0.7906	0.3756	-2.0801	-2.424	-1.4869	-1.3315	-1.3315
Z001E0043	-0.5839	-0.1166	-0.2407	0.4756	0.3664	-1.0203	-1.6463	-0.1151	-0.4663	-0.4663
Z001E0044	-0.0642	0.2326	-0.3421	1.7345	-1.9067	-0.075	1.2605	0.0911	0.3293	0.3293
Z001E0045	3.377	2.1858	2.2768	2.3301	0.2207	1.9429	3.54	2.8321	2.5405	2.5405
Z001E0046	-2.1969	-1.6513	-1.7315	-0.5089	-1.1708	-1.1296	-2.0993	-1.5694	-1.9321	-1.9321
Z001E0047	-3.1349	-4.5041	-3.8037	-4.7609	-2.7199	-3.3566	-3.2901	-4.3529	-4.1357	-4.1357
Z001E0048	0.3884	-0.0671	-0.0361	0.007	1.1355	0.9586	-0.1265	0.4933	0.2196	0.2196
Z001E0049	4.8626	4.0086	3.1278	2.7508	1.0824	2.866	2.2141	3.2842	3.5444	3.5444
Z001E0050	4.6819	3.1891	2.9738	2.6148	5.1382	4.1683	2.6267	3.2125	3.3991	3.3991
Z001E0051	-4.9069	-4.9293	-4.3477	-3.6966	-4.2506	-5.423	-5.1926	-4.7461	-4.6157	-4.6157
Z001E0052	-2.7321	-3.8372	-3.2583	-4.8079	-4.8281	-4.3794	-3.966	-3.7931	-3.631	-3.631
Z001E0053	-2.1272	-2.4491	-1.9234	-2.8219	-4.0641	-2.6953	-1.5106	-2.3941	-2.1468	-2.1468
Z001E0054	6.5949	7.4904	7.2913	6.3982	5.0133	6.4841	7.2992	6.8629	7.1027	7.1027
Z001E0055	-0.1862	0.443	0.3449	1.2414	1.1605	-0.1626	0.8372	0.5971	0.2208	0.2208
Z001E0056	2.0087	0.9803	0.7562	1.0508	1.8401	1.2468	-0.7174	0.362	0.621	0.621
Z001E0057	2.5811	2.5278	2.5204	2.5036	0.7947	3.7169	4.0516	2.5637	2.8852	2.8852
Z001E0058	-0.7953	-2.5589	-2.0334	-1.0355	-4.5534	-2.6777	-1.7834	-2.4192	-2.1803	-2.1803
Z001E0059	0.052	0.0808	0.1727	-0.086	0.2904	-0.121	1.4989	0.7183	0.4246	0.4246
Z001E0060	-1.2237	-1.1248	-1.2679	-0.0586	-2.1743	-1.9241	-0.9285	-1.5653	-1.3581	-1.3581
Z001E0061	4.7291	4.0741	4.196	3.5113	4.5629	3.8076	4.6101	4.6749	4.2846	4.2846
Z001E0062	3.8662	2.7438	3.2604	3.7393	4.7671	3.804	2.0657	3.1486	3.0123	3.0123
Z001E0063	2.6837	4.8632	5.0318	5.756	6.4571	3.8544	5.6238	4.4722	4.6736	4.6736
Z001E0064	-4.0908	-3.5341	-4.2925	-3.1214	-2.2942	-3.0813	-4.6438	-3.7821	-3.8765	-3.8765
Z001E0065	3.6223	1.9177	2.6461	1.3017	3.463	1.6378	2.5063	1.9398	2.2306	2.2306
Z001E0066	3.3653	2.2348	2.7482	3.1974	4.2405	3.2644	1.5263	2.3384	2.5095	2.5095
Z001E0067	0.0355	0.2754	0.1183	-1.1866	1.0367	-1.0039	-1.8152	-0.4527	-0.2133	-0.2133
Z001E0068	-0.5733	0.0653	-0.8388	0.2915	0.9598	-0.7026	0.3562	-0.4415	-0.2189	-0.2189
Z001E0069	2.2607	1.1219	0.8245	2.3561	1.5108	1.2457	0.1042	1.3577	1.1197	1.1197
Z001E0070	-2.538	-1.9965	-2.3575	-1.8254	-0.6637	-0.9529	-2.3417	-2.0521	-1.7716	-1.7716
Z001E0071	4.5391	3.8099	2.9651	2.5177	5.0955	4.3312	3.2719	3.8697	3.4159	3.4159
Z001E0073	-1.2166	-1.2427	-1.1938	-1.5106	-0.143	-1.6959	-1.7453	-1.3872	-0.9819	-0.9819
Z001E0074	4.2253	3.8675	4.6497	4.8241	2.8128	4.7058	3.4848	4.5413	4.1381	4.1381
Z001E0076	5.4868	6.274	6.2592	4.9897	8.0155	5.3895	6.7398	6.4456	5.9634	5.9634
Z001E0078	4.8211	4.5617	4.5592	3.9956	3.0483	5.4425	4.1627	5.0618	4.7528	4.7528
Z001E0079	-0.714	0.4328	1.1091	0.3033	-1.215	1.1563	0.1418	0.9582	0.6402	0.6402
Z001E0080	-2.3153	-1.799	-2.6527	-2.4072	-4.3915	-1.258	-1.4312	-1.8011	-2.1543	-2.1543
Z001E0081	-0.1182	0.3635	-0.3309	-1.1328	-1.3558	-0.5892	0.5874	0.09	-0.0044	-0.0044
Z001E0082	1.2979	1.4311	1.9003	0.9037	3.6994	1.1763	2.144	2.0717	1.6754	1.6754
Z001E0083	1.3044	1.6259	1.4869	1.9052	0.0734	2.1831	1.9912	1.2551	1.3492	1.3492
Z001E0085	-0.5046	0.6054	-0.3564	-0.4805	-0.9586	1.0468	1.0206	0.0984	0.2258	0.2258
Z001E0086	-0.6949	0.06	0.4853	-0.3556	-0.1333	-0.4408	-0.9318	0.5067	0.1983	0.1983
Z001E0087	1.8083	1.3824	0.888	1.2004	2.5278	0.4754	1.8632	0.9141	1.1544	1.1544
Z001E0088	1.4343	1.433	0.7422	2.6917	-0.5801	2.0989	0.5202	1.1731	1.3587	1.3587
Z001E0089	1.6083	1.4721	1.9631	2.3397	3.0668	2.8676	2.864	1.6467	1.8804	1.8804
Z001E0090	1.844	2.4055	2.5102	3.1842	-0.0997	2.9386	2.97	1.9427	2.2008	2.2008
Z001E0091	-2.0198	-0.9643	-1.2278	-1.1974	1.3649	-1.1495	0.1862	-0.9096	-0.6778	-0.6778
Z001E0093	5.3065	3.7484	3.5601	3.9962	2.4506	3.2324	3.0557	3.7901	3.9631	3.9631
Z001E0094	-2.2381	-3.2657	-3.1154	-1.4514	-1.3243	-3.4258	-1.6127	-3.0174	-2.7788	-2.7788
Z001E0096	-3.6069	-3.1281	-2.591	-3.4248	-0.7332	-3.475	-2.0517	-2.994	-2.8222	-2.8222
Z001E0097	-2.5093	-1.465	-0.7382	-1.7185	-3.2567	-2.2548	-2.0399	-1.5801	-1.2535	-1.2535
Z001E0098	-2.5004	-1.8782	-1.9833	-0.9895	-1.1986	-2.5338	-1.5204	-2.316	-2.0796	-2.0796
Z001E0099	-6.934	-5.9321	-5.979	-6.408	-3.8378	-5.0592	-6.3557	-5.4465	-5.7522	-5.7522
Z001E0100	-1.4981	-1.2231	-1.1098	-2.6711	0.0692	-0.9352	-1.3071	-1.8191	-1.5772	-1.5772
Z001E0101	-0.1995	0.4541	-0.1054	0.7932	1.5344	-0.6465	-0.8065	-0.1501	0.1303	0.1303
Z001E0104	-1.7774	-3.3281	-2.4313	-2.0566	-1.4288	-3.5326	-2.3264	-2.5618	-2.9168	-2.9168
Z001E0105	2.8639	2.6865	3.5103	2.19	3.9011	2.1655	1.9732	3.1553	2.9216	2.9216
Z001E0107	5.6141	4.0995	4.6513	5.5575	3.2116	5.3491	5.4909	5.0205	4.4853	4.4853
Z001E0108	2.2838	0.5804	1.0667	0.104	-1.3344	1.4944	-0.2293	1.1506	0.7556	0.7556
Z001E0109	-0.969	-1.3979	-1.6195	-2.328	-2.4898	-1.9078	-2.2019	-1.4662	-1.2538	-1.2538
Z001E0110	-3.602	-3.2897	-3.6083	-1.9455	-2.7433	-2.2131	-3.5851	-3.2066	-3.026	-3.026
Z001E0111	-2.5931	-1.8007	-1.4254	-1.9566	-3.2887	-0.6615	-0.7735	-1.7676	-1.5309	-1.5309
Z001E0112	0.6996	-0.715	-0.712	-0.9539	-2.865	0.1224	-1.1852	-0.8003	-0.478	-0.478
Z001E0114	1.5314	1.2038	1.7178	2.7883	0.2791	0.9373	2.3141	2.035	1.5457	1.5457
Z001E0115	-2.7932	-3.6459	-4.5091	-4.6324	-6.3838	-4.4064	-3.6514	-3.6525	-4.0116	-4.0116
Z001E0116	1.9842	1.6925	2.479	3.0387	0.4964	1.0658	1.8965	1.7974	2.0149	2.0149
Z001E0118	-1.0655	-1.2558	-1.2421	-0.0047	-2.3903	-0.2886	-1.3669	-0.5929	-0.9719	-0.9719
Z001E0119	3.5224	3.3802	3.9716	4.7433	5.7068	3.278	4.6783	3.6396	3.8023	3.8023
Z001E0120	0.1274	-0.196	-0.7383	0.1126	0.1169	-0.9828	0.3551	-0.714	-0.388	-0.388
Z001E0121	0.9173	2.7948	2.0864	3.5251	1.0501	3.1049	2.7104	2.2811	2.4863	2.4863
Z001E0126	-4.8928	-4.409	-5.3521	-5.0667	-7.0232	-5.2465	-4.2904	-4.4238	-4.788	-4.788
Z001E0127	1.2151	2.1119	1.9259	2.4771	0.582	2.6364	2.4291	1.7131	1.8161	1.8161
Z001E0128	2.322	1.2944	1.4447	3.1087	3.2358	1.1343	2.9474	1.5427	1.7813	1.7813
Z001E0129	3.9938	4.3388	4.1141	3.4477	3.4242	4.8208	4.3632	3.7746	3.987	3.987
Z001E0130	-0.1439	-1.7032	-1.9232	-0.7686	-2.1505	-1.6464	-0.7033	-1.0326	-1.3566	-1.3566
Z001E0131	1.1746	1.1409	1.2636	1.9935	-1.4569	1.6528	1.6827	0.6991	0.9439	0.9439
Z001E0134	-1.0224	0.2863	0.988	0.3208	1.7849	1.1274	0.1022	0.8283	0.5387	0.5387
Z001E0135	-2.1572	-2.1148	-1.9927	-2.5108	0.049	-2.3791	-0.7393	-2.0465	-1.7541	-1.7541
Z001E0137	-0.913	-1.0588	-0.8763	-2.2106	-3.2776	-1.8899	-2.5132	-0.8882	-1.2345	-1.2345
Z001E0138	2.3611	3.3251	3.7378	4.9811	1.5647	2.8392	2.7622	3.3467	3.589	3.589
Z001E0139	-2.3156	-1.5564	-2.0989	-3.0637	-3.393	-2.8833	-2.7455	-1.6176	-1.9985	-1.9985
Z001E0140	0.8043	-0.1386	0.0131	-1.3589	0.2328	0.4077	-0.2154	-0.1736	-0.4559	-0.4559
Z001E0141	-7.226	-7.6078	-7.6535	-9.3553	-6.2295	-8.5397	-7.8864	-8.1605	-7.973	-7.973
Z001E0143	-0.6687	-0.2948	-1.0232	-1.32	-0.1464	-0.067	-1.9852	-1.1144	-0.7354	-0.7354
Z001E0144	-0.678	-2.5463	-1.7905	-3.2127	-4.6577	-1.6598	-2.7544	-2.6345	-2.3046	-2.3046
Z001E0145	4.3972	4.2198	3.9622	5.8675	6.1124	3.86	3.7298	4.5925	4.4904	4.4904
Z001E0146	-4.7244	-4.8923	-4.1704	-4.843	-3.6201	-3.9156	-4.5883	-4.322	-4.6064	-4.6064
Z001E0149	-4.7853	-4.985	-4.4921	-4.8743	-3.5937	-5.2212	-4.0813	-4.9273	-4.6605	-4.6605
Z001E0151	-4.8177	-5.2487	-4.7876	-5.4173	-7.0845	-5.6961	-5.3653	-4.6868	-5.0495	-5.0495
Z001E0152	2.2124	1.4012	1.3376	-0.0044	2.8824	1.9483	1.5658	1.5534	1.0618	1.0618
Z001E0154	-6.7871	-6.3546	-6.1483	-7.622	-7.5238	-7.0877	-6.0358	-6.5992	-6.4354	-6.4354
Z001E0156	3.4791	3.1427	3.6468	2.8268	4.8344	2.6917	3.037	3.1437	3.3813	3.3813
Z001E0157	-7.9038	-7.2529	-8.1349	-6.5151	-5.7388	-6.4492	-6.509	-7.6179	-7.4713	-7.4713
Z001E0158	4.9382	5.7449	5.1707	4.8746	6.2618	4.9274	6.1802	5.1161	5.4822	5.4822
Z001E0159	-0.9317	-0.3534	0.1148	-0.2105	1.395	0.9858	1.1068	0.3736	-0.0073	-0.0073
Z001E0160	2.5349	2.5109	2.4093	1.9431	1.5958	3.3192	2.3918	2.5498	2.7283	2.7283
Z001E0163	0.9375	2.3918	2.1186	1.271	0.0893	2.8574	2.4083	1.7774	2.0021	2.0021
Z001E0164	-1.5277	-0.8436	-0.9542	-0.4487	0.6757	-0.5013	-1.8792	-1.2656	-1.1612	-1.1612
Z001E0165	-2.5318	-1.7706	-2.0427	-0.1111	-2.6177	-1.8816	-0.3517	-1.2807	-1.4159	-1.4159
Z001E0166	1.5815	0.3581	0.5259	-1.5826	-1.6195	0.6053	0.0431	-0.2463	-0.0277	-0.0277
Z001E0168	0.5531	-0.3751	0.1489	-0.8915	1.446	0.7111	-0.177	-0.3053	-0.1003	-0.1003
Z001E0170	-3.6826	-2.0084	-2.9874	-2.8139	-4.4375	-2.8035	-1.8443	-2.0652	-2.4028	-2.4028
Z001E0171	-2.0037	-1.499	-1.4585	-1.7424	-0.1334	-2.4669	-1.3896	-1.3888	-1.8089	-1.8089
Z001E0172	0.0553	-0.4171	-1.1513	-1.0331	0.0917	0.3069	0.1538	-0.3466	-0.6893	-0.6893
Z001E0173	-2.0351	-2.6045	-2.3907	-2.0047	-1.3161	-2.1164	-2.049	-2.959	-2.7848	-2.7848
Z001E0174	-0.4616	0.263	0.4798	0.9811	1.2737	-0.536	0.7753	0.4102	0.0672	0.0672
Z001E0175	-2.8583	-3.2132	-2.9189	-1.7877	-1.1928	-2.2554	-3.7649	-3.0992	-2.9414	-2.9414
Z001E0176	-8.0067	-7.116	-6.6898	-7.8108	-7.8462	-6.4296	-7.6671	-7.1011	-6.9681	-6.9681
Z001E0177	3.8078	3.6965	3.1471	4.0182	4.6408	2.6474	2.2537	3.668	3.343	3.343
Z001E0178	2.07	1.787	1.3454	-0.0185	2.9721	0.5986	-0.0839	1.1133	1.3175	1.3175
Z001E0180	0.1936	-0.9513	-1.2494	-0.3444	0.1329	-1.7528	-2.2513	-0.7594	-1.0703	-1.0703
Z001E0181	-6.4378	-4.9334	-4.9471	-4.6825	-3.6141	-5.4447	-5.0612	-4.7373	-4.6671	-4.6671
Z001E0182	0.953	1.6785	2.0284	3.1446	0.0541	2.6358	1.0691	1.6944	1.9175	1.9175
Z001E0183	-6.8923	-7.0383	-7.6055	-6.3514	-6.0108	-7.8203	-6.8238	-6.9583	-7.2922	-7.2922
Z001E0184	1.876	3.7596	3.9003	3.2426	3.6024	2.3705	2.4176	3.7306	3.3438	3.3438
Z001E0187	1.0091	0.9476	0.9894	1.8374	0.0579	2.1726	2.6715	1.7251	1.3284	1.3284
Z001E0189	1.7059	1.1727	1.4429	1.7274	2.3793	0.2101	1.5434	0.7843	0.9868	0.9868
Z001E0190	-1.3317	-1.6591	-1.0726	0.058	-3.7082	-2.1868	-2.3625	-1.0619	-1.3991	-1.3991
Z001E0191	-1.7458	-1.5414	-1.0517	-0.7881	0.2237	-0.8287	-1.4091	-1.6956	-1.4752	-1.4752
Z001E0193	2.0035	2.4413	2.5518	1.4319	-0.2486	1.2695	2.3562	1.7926	2.0974	2.0974
Z001E0194	2.5771	0.7162	1.2664	-0.1044	2.8198	1.899	1.3901	0.8182	0.9988	0.9988
Z001E0195	2.2871	3.1392	3.2106	2.6416	4.8603	2.6404	2.2406	3.0113	3.3011	3.3011
Z001E0197	3.9046	3.6537	4.1705	3.519	5.4612	3.3573	4.5222	3.7362	3.9602	3.9602
Z001E0198	2.9153	1.5826	2.0621	1.2161	2.145	2.6645	2.969	2.3262	1.9228	1.9228
Z002E0001	-1.4315	-2.8872	-0.5783	-2.5798	-1.425	-0.9335	-1.6639	-1.6445	-1.607	-1.607
Z002E0003	-0.2126	1.9012	1.1495	0.5489	0.5835	0.0319	1.6645	1.4939	1.2749	1.2749
Z002E0004	-3.047	-2.262	-2.1359	-2.6167	-1.3796	-0.6763	-0.9699	-1.1719	-1.3617	-1.3617
Z002E0006	-3.9461	-5.2572	-6.2696	-4.5824	-6.1938	-4.8663	-5.8295	-5.8123	-6.0099	-6.0099
Z002E0007	-2.8959	-5.0443	-3.2069	-2.7487	-4.4266	-4.8431	-3.4174	-3.5433	-3.7399	-3.7399
Z002E0008	6.5828	6.8491	4.7831	5.9933	5.6881	5.3211	5.7801	5.9072	5.7246	5.7246
Z002E0009	-2.6364	-3.4246	-2.1867	-3.5728	-2.1709	-1.8408	-2.3396	-2.2836	-2.3992	-2.3992
Z002E0010	4.2048	2.9944	4.2864	3.0779	4.3724	3.5415	3.8181	4.1152	4.0398	4.0398
Z002E0011	-2.1116	-0.039	-0.8482	0.5839	-0.7735	-0.4773	-0.8467	-1.1906	-0.9843	-0.9843
Z002E0013	0.5227	0.1034	0.907	-0.7918	-0.0106	-0.4514	0.2258	0.5107	0.3284	0.3284
Z002E0014	3.8368	0.7663	1.7268	2.8933	1.3536	3.0757	1.3914	1.7871	1.6229	1.6229
Z002E0016	5.2209	4.4444	5.6567	4.5631	5.8602	6.7069	5.244	5.5142	5.459	5.459
Z002E0017	0.5487	-0.7106	-0.6614	-0.5409	-0.1299	-0.6115	0.5232	0.2824	0.063	0.063
Z002E0018	-4.897	-6.6467	-6.5294	-8.0095	-7.1282	-5.9943	-6.8124	-6.9229	-7.0688	-7.0688
Z002E0019	1.6981	-1.3235	-0.8666	0.3822	-0.6392	-1.0274	-0.2006	-0.3326	-0.5048	-0.5048
Z002E0020	-0.157	-3.3139	-0.6687	-2.578	-1.5821	-3.005	-2.1512	-1.7511	-1.7935	-1.7935
Z002E0021	-5.0928	-5.5828	-6.1861	-6.844	-5.6527	-4.2293	-4.8261	-5.5831	-5.3467	-5.3467
Z002E0022	2.8755	4.7819	4.2784	5.1167	4.1178	4.6154	4.008	3.9106	3.783	3.783
Z002E0023	1.8438	3.5973	1.6554	4.2145	1.9308	1.7359	2.9434	2.8555	2.6215	2.6215
Z002E0025	2.7357	2.9623	2.008	1.154	2.4601	1.9129	2.5111	2.3523	2.2045	2.2045
Z002E0026	-1.0489	-2.7547	-1.2894	-3.0646	-1.7928	-0.4965	-1.6602	-1.808	-1.5948	-1.5948
Z002E0027	4.3688	5.2798	3.4914	3.6115	4.737	5.5085	4.3506	4.1068	4.3557	4.3557
Z002E0028	-1.0548	-1.7397	1.2137	-1.4689	-0.4602	0.174	0.5029	-0.225	0.0466	0.0466
Z002E0030	-0.7581	0.3907	1.1113	-0.4482	0.3034	1.5907	1.1517	0.6516	0.6873	0.6873
Z002E0031	3.5866	2.5356	0.2708	0.5318	1.7279	2.9635	1.7725	1.721	1.5101	1.5101
Z002E0032	-0.1716	1.1736	0.7526	0.5822	0.654	-0.5451	-0.0446	0.3644	0.2467	0.2467
Z002E0033	5.1575	1.9148	3.862	4.3995	2.6424	4.1594	2.5817	3.0375	2.8919	2.8919
Z002E0034	2.0358	-0.1463	-0.1551	-0.4294	0.7721	1.5457	0.3367	0.8177	0.6025	0.6025
Z002E0035	-2.0156	-4.2495	-3.6333	-1.9109	-3.498	-2.4171	-3.4594	-3.3237	-3.5386	-3.5386
Z002E0036	5.3639	6.1142	5.2551	4.5371	5.449	4.1206	4.8439	5.3213	5.1583	5.1583
Z002E0038	-8.6471	-4.9495	-6.9419	-5.0058	-6.025	-6.9861	-5.9502	-6.2611	-6.2582	-6.2582
Z002E0040	2.5214	0.8513	-0.7917	-0.851	0.1018	-0.5426	-0.2366	-0.1829	0.0244	0.0244
Z002E0041	3.8512	0.5804	2.2396	2.8239	2.1044	0.9988	2.1221	1.6587	1.9404	1.9404
Z002E0043	-2.6269	0.753	0.0262	-0.9011	0.1697	-0.9484	-0.372	-0.0604	-0.1785	-0.1785
Z002E0044	-0.8699	0.5083	0.8171	-0.6759	0.2748	-0.8582	-0.0979	-0.0214	-0.076	-0.076
Z002E0047	2.3973	0.9711	2.9093	2.8753	2.1837	2.9254	2.1261	2.0468	1.9039	1.9039
Z002E0048	-0.5137	0.7015	-1.1527	-1.0007	-0.0807	0.3906	-0.5868	-0.1465	-0.3205	-0.3205
Z002E0049	3.377	3.7634	2.9639	4.5711	2.3476	1.6635	2.3991	2.6485	2.7648	2.7648
Z002E0050	-4.0465	-3.0255	-3.4654	-4.0022	-3.8525	-2.6423	-3.7334	-3.7549	-3.5176	-3.5176
Z002E0052	-2.036	-1.2858	-1.5217	-0.0033	-1.0945	-1.3581	-1.4112	-1.4402	-1.3681	-1.3681
Z002E0053	-3.202	-0.9763	-2.7019	-0.6641	-2.4728	-3.0465	-2.6896	-2.1746	-2.4073	-2.4073
Z002E0054	2.7702	1.9466	4.0739	5.0155	3.1733	3.7206	2.4712	3.0392	2.9569	2.9569
Z002E0056	0.3186	3.3665	2.4436	3.181	2.5645	3.1696	2.0041	2.5226	2.3536	2.3536
Z002E0057	-3.0646	-1.9526	-1.4804	-2.3658	-0.796	-2.0336	-1.303	-1.4286	-1.1663	-1.1663
Z002E0058	0.016	1.7011	1.36	0.1122	1.2715	1.1345	0.4593	0.554	0.7712	0.7712
Z002E0061	-1.2653	-0.2683	-0.1198	1.4868	-0.1056	-0.422	0.1081	0.1003	0.2495	0.2495
Z002E0065	2.5949	1.9355	2.2654	3.5604	2.9573	1.7451	2.2711	2.291	2.537	2.537
Z002E0066	1.8746	3.6405	2.4236	1.4556	3.0491	1.7898	3.2091	2.9313	2.8011	2.8011
Z002E0068	0.9619	-1.4822	-0.6651	0.437	-0.5409	-1.2581	-0.5602	-0.5911	-0.7454	-0.7454
Z002E0070	-2.2173	-2.7449	-1.6288	-1.7545	-1.6203	-2.6136	-1.5117	-1.7129	-1.8054	-1.8054
Z002E0071	2.7873	3.892	2.9471	3.9391	2.8405	2.3201	3.2762	3.1457	2.9408	2.9408
Z002E0072	5.3978	8.0338	6.9973	6.4971	7.2013	7.7483	7.3907	7.3381	7.1367	7.1367
Z002E0073	-3.893	-2.6456	-3.272	-3.9522	-3.6367	-4.1959	-3.6143	-3.6657	-3.4239	-3.4239
Z002E0074	-4.0543	-2.7805	-1.6505	-0.5547	-2.0188	-3.3023	-1.7325	-1.7746	-1.9507	-1.9507
Z002E0075	-0.5827	-0.5588	-0.797	-0.4051	-0.9111	-0.3604	-0.3384	-0.4563	-0.4667	-0.4667
Z002E0076	1.6922	-0.2954	0.1527	-0.539	0.4131	-0.017	0.7412	0.8791	0.7672	0.7672
Z002E0077	3.8949	4.664	3.4662	4.6709	3.8813	4.8768	3.8003	3.7502	3.5583	3.5583
Z002E0080	-0.5038	0.0198	-0.734	1.3859	0.0262	-0.9646	0.1778	-0.0679	-0.0271	-0.0271
Z002E0082	1.7092	2.6022	2.8495	1.6416	2.3262	2.9104	2.3674	2.2767	2.1782	2.1782
Z002E0083	1.0064	-0.4272	-0.9999	-1.7643	-1.3584	-1.6478	-0.7414	-0.6372	-0.8243	-0.8243
Z002E0085	1.5999	2.4539	1.6454	3.0567	1.039	0.6605	1.6525	1.8847	1.6291	1.6291
Z002E0087	3.5949	3.0717	1.9031	1.527	2.6149	2.277	2.7472	2.5981	2.4829	2.4829
Z002E0088	-5.3325	-6.4211	-5.9465	-6.3221	-5.7399	-4.4256	-5.0833	-5.4512	-5.2418	-5.2418
Z002E0089	0.3743	1.2228	1.3365	1.1904	1.4367	2.7549	1.9522	2.2756	2.035	2.035
Z002E0092	5.4833	4.3018	4.431	3.5007	3.9714	5.1714	4.5485	4.5462	4.4769	4.4769
Z002E0094	-8.8663	-6.9084	-7.8006	-6.2522	-7.5824	-8.439	-7.969	-7.8149	-7.9084	-7.9084
Z002E0095	1.4429	-0.047	0.8787	2.1742	0.9535	0.3694	0.2612	0.7611	0.6295	0.6295
Z002E0096	-0.7805	-2.1351	-0.6474	0.1449	-1.4369	-0.5281	-0.6014	-1.1387	-0.9184	-0.9184
Z002E0097	0.7189	3.4244	3.6714	2.5561	2.8648	2.0508	3.2073	3.1183	3.3297	3.3297
Z002E0098	-4.5284	-5.905	-3.6281	-5.0749	-4.5028	-5.6499	-4.4168	-4.603	-4.7203	-4.7203
Z002E0099	0.7421	1.6351	1.8824	0.6745	1.3591	1.9433	1.4003	1.3096	1.2111	1.2111
Z002E0100	0.8135	0.7552	1.0361	-0.4734	0.1994	-0.3955	0.5804	0.2913	0.3236	0.3236
Z002E0101	2.0503	2.185	1.3413	0.3876	1.0788	1.4155	1.0741	1.1046	1.259	1.259
Z002E0102	-0.3989	-2.7643	-1.3335	-2.3486	-1.3138	-1.4944	-1.8076	-1.42	-1.5087	-1.5087
Z002E0104	4.4577	2.834	3.4378	2.7964	2.7933	1.4957	2.6469	2.2639	2.5442	2.5442
Z002E0105	-0.7435	-0.2573	-1.1278	-0.9657	-0.9171	-1.1718	-0.4551	-0.0551	-0.3071	-0.3071
Z002E0107	-4.1496	-2.8833	-2.857	-1.1234	-2.0663	-1.3796	-2.7731	-2.7231	-2.4966	-2.4966
Z002E0108	3.7784	3.0467	3.2796	5.4897	3.4017	4.7576	3.5694	3.6444	3.8366	3.8366
Z002E0109	-3.5031	-2.361	-2.4766	-0.3718	-1.805	-1.0601	-1.884	-1.6431	-1.8502	-1.8502
Z002E0112	-0.1102	-0.7857	0.4816	-0.9588	0.6823	1.5884	0.8189	0.4788	0.4173	0.4173
Z002E0114	-7.2388	-4.5881	-4.8375	-5.9563	-5.1052	-4.7168	-4.9987	-5.2732	-5.2446	-5.2446
Z002E0116	1.0543	1.2131	1.4019	0.3686	1.3997	-0.0372	0.9178	1.2548	1.1828	1.1828
Z002E0117	-0.6938	0.4598	1.3147	2.4813	1.4861	2.0051	1.6374	1.1533	1.3757	1.3757
Z002E0119	-4.3095	-0.9308	-0.6361	-0.0991	-2.0346	-0.9764	-1.3271	-1.8207	-1.6268	-1.6268
Z002E0121	-2.4131	-3.7596	-3.5817	-2.1949	-2.8151	-3.8517	-3.5268	-3.4419	-3.2316	-3.2316
Z002E0122	1.4185	2.7274	0.9158	1.0231	2.0835	1.1521	1.4089	1.5803	1.6579	1.6579
Z002E0124	3.2008	4.2906	3.9481	6.0223	4.1829	5.8526	4.4445	4.848	4.5891	4.5891
Z002E0125	1.368	-0.6539	-0.3062	-1.1025	0.5566	0.2924	-0.024	-0.008	0.2023	0.2023
Z002E0132	5.8578	4.2178	4.2904	5.6629	5.1605	5.9536	5.1765	4.7392	4.9151	4.9151
Z002E0134	1.0192	2.1655	2.6444	1.2298	1.9289	0.66	2.0575	1.9288	1.8458	1.8458
Z002E0135	0.6545	-0.1323	0.6451	-1.1148	0.5808	-0.732	0.759	0.1926	0.4315	0.4315
Z002E0136	-2.286	-1.0663	-0.9061	-1.4988	-0.1675	-1.2111	-0.5481	-0.2778	-0.4205	-0.4205
Z002E0137	0.2495	0.375	0.8511	1.86	-0.5877	-1.3917	-0.5068	-0.0296	-0.1439	-0.1439
Z002E0138	-1.4281	-3.1767	-3.3848	-2.3572	-2.7072	-2.8666	-2.8748	-2.4382	-2.6431	-2.6431
Z002E0139	-1.9932	-2.8094	-3.6062	-4.1292	-2.727	-3.7227	-2.3831	-2.5057	-2.7268	-2.7268
Z002E0140	0.7691	-1.37	-0.9561	-1.7623	-1.4817	-1.9742	-1.1396	-1.2009	-1.0226	-1.0226
Z002E0141	0.7164	0.9044	1.1143	1.9899	0.1303	0.8389	-0.3742	-0.0924	0.092	0.092
Z002E0143	-1.1877	-1.1222	-1.1079	0.242	-0.5765	0.4796	-0.0159	-0.2798	-0.4534	-0.4534
Z002E0144	0.056	0.8929	0.2976	1.4637	-0.2757	-0.7951	-0.2274	-0.1361	0.0292	0.0292
Z002E0145	2.3518	1.8209	4.294	2.3526	2.8	2.2629	3.0314	3.2388	3.1606	3.1606
Z002E0149	-1.4806	-0.2064	-0.4146	-1.1581	-0.994	-1.6368	-0.7874	-0.8468	-0.5941	-0.5941
Z002E0150	0.3338	-0.811	0.2184	-0.4401	0.0495	1.0686	-0.1341	0.2515	0.1189	0.1189
Z002E0153	-0.3027	-0.9706	-0.6921	0.9229	-0.767	-1.1544	-0.0982	-0.2746	-0.1697	-0.1697
Z002E0155	-1.46	-0.395	0.9922	2.142	0.5725	-0.9645	-0.0205	0.1518	0.387	0.387
Z002E0156	0.6509	2.0306	0.2189	0.3588	0.632	1.7777	0.9846	1.3399	1.1089	1.1089
Z002E0157	-1.0055	-0.0491	0.1858	-0.6873	-0.9936	0.2056	-0.8465	-0.4119	-0.5611	-0.5611
Z002E0158	-2.9714	-4.5825	-6.318	-6.4973	-5.0092	-5.908	-5.8394	-5.7932	-5.5447	-5.5447
Z002E0159	-0.5754	-1.9913	-3.1153	-2.5333	-2.4925	-1.4317	-3.379	-2.878	-3.0053	-3.0053
Z002E0161	-1.5455	0.4631	-0.4017	0.9732	-0.1849	-1.0119	-0.1952	-0.3461	-0.4428	-0.4428
Z002E0162	-5.426	-2.8912	-3.9825	-4.136	-3.7757	-3.2882	-4.3391	-3.7815	-3.9767	-3.9767
Z002E0163	0.6961	0.907	-0.183	1.1701	0.1349	0.7717	-0.0693	-0.3574	-0.1931	-0.1931
Z002E0164	-0.6853	0.3087	-0.5492	-1.0228	-0.7217	0.5722	-0.7867	-0.8002	-0.5739	-0.5739
Z002E0165	0.9485	0.573	0.7743	1.1245	1.6538	2.1806	1.0253	1.1472	1.2211	1.2211
Z002E0166	-7.035	-5.4006	-6.4778	-6.7751	-6.8234	-5.2286	-6.5201	-6.0255	-6.3128	-6.3128
Z002E0167	-1.2418	-1.8407	-0.5677	-2.095	-1.2185	-1.4706	-0.8514	-0.6126	-0.809	-0.809
Z002E0168	-3.2112	-3.6555	-2.2847	-3.83	-2.3738	-3.8438	-2.8939	-2.6208	-2.7052	-2.7052
Z002E0169	-3.0758	-3.5546	-2.4445	-1.1636	-2.5033	-3.6173	-3.2669	-2.9869	-2.8808	-2.8808
Z002E0170	-0.5414	0.5379	-0.0738	0.6194	-0.5641	-0.9413	0.1745	-0.3944	-0.2227	-0.2227
Z002E0172	3.0781	2.3804	0.78	2.8265	1.7536	0.6444	1.7143	1.3231	1.5553	1.5553
Z002E0173	-3.4236	-1.514	-1.7592	-2.9327	-1.9794	-1.5125	-1.9616	-2.3692	-2.1737	-2.1737
Z002E0175	-3.8163	-5.6832	-4.4623	-6.055	-4.229	-5.5047	-3.9703	-4.5574	-4.3308	-4.3308
Z002E0176	3.2275	0.9527	1.8042	0.5758	2.2511	2.7876	2.3928	1.8977	2.0907	2.0907
Z002E0178	7.2771	5.1573	5.4375	6.0834	6.2158	5.419	6.3701	5.943	6.1401	6.1401
Z002E0179	1.1349	2.2118	4.933	2.4743	3.8817	2.3158	3.237	3.1234	3.4594	3.4594
Z002E0180	2.864	1.5442	0.6251	2.1205	1.1508	2.0532	0.0816	0.2556	0.5232	0.5232
Z002E0181	-0.9248	0.8234	-0.2594	1.5279	-0.4312	0.5303	-0.337	-0.2638	-0.0826	-0.0826
Z002E0183	2.8902	2.854	3.3543	1.4647	2.124	3.1579	2.9141	2.4054	2.5753	2.5753
Z002E0185	0.6471	1.3581	1.4149	1.3667	1.6116	1.6086	1.6109	1.2814	1.327	1.327
Z002E0188	-2.6491	-0.9913	-1.2872	-2.6294	-1.6976	-2.1155	-0.8632	-1.6328	-1.3611	-1.3611
Z002E0189	4.149	4.1308	2.2263	2.0238	3.5135	2.8955	3.4773	2.9705	3.1729	3.1729
Z002E0190	4.3848	2.338	1.2307	1.1616	1.1087	2.5608	1.2027	1.758	1.5222	1.5222
Z002E0192	2.0545	0.2561	0.5928	-1.2999	0.3553	1.0407	0.0528	-0.4612	-0.1608	-0.1608
Z002E0194	-0.9919	-0.685	-1.6562	-2.0809	-1.3449	-0.8109	-2.1064	-1.8434	-1.685	-1.685
Z002E0195	-0.4059	-0.4839	-1.4236	-1.9239	-1.2409	-2.4767	-1.8092	-1.2168	-1.4281	-1.4281
Z002E0198	-5.5866	-5.038	-5.996	-5.0686	-5.0282	-4.4628	-5.592	-5.1774	-5.3339	-5.3339
Z002E0199	1.4571	1.0305	0.4536	0.0876	0.74	1.8429	1.0015	0.9813	1.1348	1.1348
Z003E0001	5.6975	4.7445	4.386	5.1276	4.7185	6.1268	5.1768	6.3201	4.8702	4.8702
Z003E0006	-5.3107	-2.548	-1.9028	-3.2482	-3.116	0.4962	-3.3284	-1.6171	-2.5577	-2.5577
Z003E0007	9.898	7.6691	8.3514	7.2839	8.1838	9.1323	7.905	8.8693	7.7529	7.7529
Z003E0008	-4.934	-4.0118	-4.4401	-4.669	-4.0286	-5.6274	-4.6187	-3.6766	-4.1073	-4.1073
Z003E0009	-7.6932	-6.9422	-6.6071	-6.4672	-7.4237	-8.0891	-6.6004	-6.3982	-7.0704	-7.0704
Z003E0010	10.204	8.1718	8.6163	8.5213	7.9777	10.4266	7.7127	7.8088	8.2884	8.2884
Z003E0011	9.3211	8.9778	9.3423	8.3232	8.9708	7.7274	9.1156	9.5702	8.8858	8.8858
Z003E0012	4.0963	3.9647	4.5568	4.5472	3.9493	2.0366	4.6142	3.5662	4.0754	4.0754
Z003E0013	3.6022	3.8454	4.5774	3.9941	3.784	5.2783	4.2537	3.8857	3.9564	3.9564
Z003E0014	-0.8596	-0.8851	-1.2807	-1.3456	-0.053	0.0334	-0.7252	-0.1101	-1.0007	-1.0007
Z003E0016	0.0135	1.1156	1.1135	1.3082	0.2308	2.5672	1.4952	-0.0699	1.2064	1.2064
Z003E0017	-4.1193	-4.6063	-4.7339	-4.7988	-5.1641	-3.3011	-4.286	-3.8427	-4.4382	-4.4382
Z003E0019	3.6232	1.5104	0.8832	1.0852	1.6925	2.3646	1.6259	0.1947	1.4248	1.4248
Z003E0020	4.1173	4.0765	4.8457	4.7715	3.9084	5.9177	4.5643	4.6843	4.2013	4.2013
Z003E0022	-2.877	-3.8324	-2.8945	-4.2101	-4.273	-1.4808	-4.0101	-2.7163	-3.6271	-3.6271
Z003E0024	-2.5198	-2.2714	-2.61	-2.5411	-2.955	-0.7508	-1.992	-3.2429	-2.1245	-2.1245
Z003E0026	0.7491	1.375	1.6581	0.6566	2.2996	-0.1998	1.611	2.3218	1.2684	1.2684
Z003E0027	5.004	2.8227	3.4308	3.4365	2.8927	4.7097	3.2636	4.508	2.9652	2.9652
Z003E0029	10.7512	9.7611	9.1322	9.6752	9.7129	8.4259	9.9775	10.2666	9.6609	9.6609
Z003E0032	-4.8655	-4.2227	-4.6455	-3.813	-3.6155	-2.6894	-4.6454	-5.0127	-4.2577	-4.2577
Z003E0034	-1.6194	-3.7105	-3.407	-3.276	-4.4542	-4.912	-3.8085	-3.1947	-3.794	-3.794
Z003E0035	1.2997	1.2194	0.5731	0.5404	1.7524	2.1034	0.5286	0.3479	1.0762	1.0762
Z003E0036	-2.0695	-3.0204	-3.4295	-3.3929	-2.7185	-1.7749	-2.8921	-2.1568	-3.0889	-3.0889
Z003E0037	-3.6941	-4.1393	-4.399	-4.4422	-3.8242	-3.3107	-3.7541	-5.6064	-3.9942	-3.9942
Z003E0038	0.3052	2.6225	2.6689	2.9923	1.7067	2.0735	2.1968	2.7321	2.6018	2.6018
Z003E0039	-2.4868	0.0251	0.4892	0.3249	0.0713	1.2838	-0.1499	0.0946	-0.1253	-0.1253
Z003E0042	-4.6901	-4.0426	-3.6079	-4.1838	-4.7267	-5.3074	-3.8067	-3.5921	-4.1283	-4.1283
Z003E0043	-0.2259	-2.3951	-2.3715	-2.0471	-1.5417	-0.6336	-2.7413	-0.659	-2.2715	-2.2715
Z003E0045	-5.6407	-2.4966	-1.9861	-2.1399	-3.5857	-1.297	-3.1101	-2.4443	-2.6626	-2.6626
Z003E0047	-5.1368	-4.9615	-5.4374	-5.3331	-5.6814	-7.0697	-4.7287	-5.013	-5.0483	-5.0483
Z003E0049	-2.7592	-2.5516	-2.175	-3.3261	-1.9021	-3.539	-2.7855	-1.6624	-2.6252	-2.6252
Z003E0050	1.5615	0.6278	0.6371	-0.0799	-0.0392	-0.0186	-0.1256	0.9757	0.5796	0.5796
Z003E0052	0.2021	0.1204	-0.5088	-0.5774	-0.6578	-0.6685	-0.6151	0.8135	0.0505	0.0505
Z003E0053	-3.5243	-2.6943	-3.1707	-2.233	-3.1279	-0.8795	-3.1985	-3.4888	-2.739	-2.739
Z003E0055	-2.4069	-4.7143	-5.2839	-4.2788	-5.2371	-2.6146	-5.1694	-3.2222	-4.5936	-4.5936
Z003E0056	4.7268	6.5785	6.8146	7.047	5.7876	5.8194	6.2922	4.7794	6.7004	6.7004
Z003E0058	2.5366	3.135	2.407	3.5922	2.7871	5.4227	3.2717	4.2359	2.9662	2.9662
Z003E0059	-3.3527	-2.8617	-2.4353	-2.5581	-2.8837	-3.9928	-3.1079	-3.9704	-2.7537	-2.7537
Z003E0061	-1.0417	0.143	0.5144	0.4905	0.755	0.0713	0.0966	-1.0879	-0.0201	-0.0201
Z003E0065	-3.2808	-2.5228	-2.3672	-2.5876	-2.4271	-1.9273	-2.6332	-1.8756	-2.5083	-2.5083
Z003E0066	4.5927	2.0214	1.5298	2.5513	1.3358	0.2687	1.7938	2.9063	2.1825	2.1825
Z003E0068	-2.2341	-2.6207	-2.2056	-3.4631	-2.2821	-3.859	-3.2943	-4.0456	-2.7112	-2.7112
Z003E0069	-0.4718	1.6358	1.6264	1.3795	2.0225	3.0519	2.0301	2.2918	1.7823	1.7823
Z003E0070	2.1949	1.2816	0.7734	0.5257	1.1541	2.125	0.4566	2.2455	1.2004	1.2004
Z003E0071	-3.2829	-0.3469	0.1121	-0.7982	-0.7676	0.8553	-0.2385	-1.6736	-0.524	-0.524
Z003E0072	-2.7155	-1.6525	-0.9579	-1.4122	-2.3818	0.0093	-1.2537	-1.9833	-1.5299	-1.5299
Z003E0073	1.1388	-0.5955	-0.3259	-0.3098	-0.4824	-2.2044	-1.0169	-0.1167	-0.6981	-0.6981
Z003E0075	2.7036	1.0941	0.4784	0.4788	0.7915	2.4677	0.3088	2.5288	0.9862	0.9862
Z003E0076	-7.4589	-7.1273	-7.7797	-6.9274	-6.5308	-4.5582	-7.7926	-5.8349	-7.2797	-7.2797
Z003E0077	3.3342	4.2075	3.7261	3.8429	4.0083	5.208	4.5347	3.5686	4.3022	4.3022
Z003E0078	6.5014	7.1367	7.6079	6.6242	6.9516	7.6011	7.2483	7.8443	7.0564	7.0564
Z003E0080	1.0196	1.3688	1.1491	1.9342	0.6221	-0.0047	1.1305	-0.4188	1.5096	1.5096
Z003E0081	-2.6481	-2.6356	-3.1436	-2.9844	-2.9646	-5.5674	-2.3109	-4.9391	-2.7382	-2.7382
Z003E0082	4.7292	5.3177	5.9618	5.8023	5.8152	4.5511	5.9121	5.8933	5.4705	5.4705
Z003E0084	6.2194	8.5768	7.8785	8.7738	8.1204	7.9191	8.0136	8.9179	8.3959	8.3959
Z003E0085	-1.596	-1.4691	-2.0434	-0.9189	-1.2492	-3.2589	-1.0288	-1.2047	-1.5777	-1.5777
Z003E0086	7.3067	6.7233	6.5194	6.3493	7.6844	4.6106	7.2728	7.8907	6.9262	6.9262
Z003E0087	-5.261	-2.8239	-3.5442	-2.4213	-3.184	-4.0445	-2.5035	-2.6698	-3.0115	-3.0115
Z003E0092	-0.0766	-0.0532	-0.4266	0.4129	0.2057	-1.6951	-0.2068	0.724	0.0862	0.0862
Z003E0093	3.3959	5.0073	5.4748	4.5011	5.6963	5.9369	5.1887	3.9911	4.8611	4.8611
Z003E0094	2.6383	2.4614	2.7232	2.1974	2.186	1.0881	1.8912	3.4515	2.3376	2.3376
Z003E0095	5.4196	2.6234	2.0639	2.4851	2.9231	0.8746	2.113	3.2911	2.577	2.577
Z003E0097	1.7432	3.2126	3.4996	3.5329	3.0832	1.3827	2.8337	1.3053	3.0528	3.0528
Z003E0098	-1.8788	0.2042	0.8449	-0.3975	0.1544	1.7989	-0.5066	-1.5813	0.0738	0.0738
Z003E0100	-0.2007	0.1922	0.5969	0.6742	0.1241	-1.2138	0.7758	-0.8045	0.2946	0.2946
Z003E0102	4.1852	3.7895	3.3242	3.2144	2.9902	2.1749	3.1401	3.9448	3.7149	3.7149
Z003E0103	-2.7803	-2.2433	-1.6631	-2.6282	-3.0431	-0.5126	-2.1982	-1.8901	-2.3484	-2.3484
Z003E0104	-0.6992	-0.7571	-1.0305	-0.3578	0.1143	-2.6785	-0.8889	-1.6466	-0.6318	-0.6318
Z003E0105	-3.2429	-0.5538	-0.034	-0.1002	-0.5277	2.0656	-0.3638	-1.48	-0.7164	-0.7164
Z003E0106	5.7952	4.6088	4.7424	4.9223	4.6442	6.2454	4.3978	3.6264	4.4375	4.4375
Z003E0107	-3.5543	-3.7218	-4.4214	-3.1761	-4.6691	-3.4768	-3.4882	-3.7558	-3.87	-3.87
Z003E0108	0.9859	-0.7613	-0.7851	-0.3668	-0.0543	0.3866	-1.0577	-1.2992	-0.6638	-0.6638
Z003E0111	5.3103	3.1515	3.5667	3.4356	4.01	1.2198	2.8804	2.1893	3.1715	3.1715
Z003E0112	-3.7563	-5.9321	-6.3565	-5.1951	-6.0376	-5.0764	-5.4189	-6.571	-5.8156	-5.8156
Z003E0114	7.4684	9.6196	9.5172	10.1476	9.7502	11.8574	9.2795	10.2541	9.7246	9.7246
Z003E0115	-2.3676	-2.1359	-2.6929	-2.6244	-2.1766	-4.0159	-1.9153	-1.1999	-2.226	-2.226
Z003E0116	-1.9689	-0.9586	-0.4205	-0.7213	-0.1722	-2.2974	-1.1563	-2.3199	-0.8668	-0.8668
Z003E0117	-0.215	-1.5748	-2.192	-1.8607	-2.4746	-0.958	-1.4625	-1.9317	-1.6823	-1.6823
Z003E0118	-3.2285	-4.6071	-4.0077	-5.1365	-4.7557	-3.4368	-5.1121	-4.9354	-4.4676	-4.4676
Z003E0119	3.8069	3.5068	4.2702	3.626	3.7917	3.4169	4.0087	4.2853	3.6575	3.6575
Z003E0120	5.1764	2.941	2.6802	2.7397	3.3478	3.1655	3.394	1.9798	3.1194	3.1194
Z003E0121	0.8264	2.6559	2.3143	2.1424	3.1333	1.0245	2.8974	3.1169	2.56	2.56
Z003E0122	-0.1367	0.0876	-0.6135	0.6071	-0.3813	1.5534	0.2804	-1.5186	-0.1027	-0.1027
Z003E0123	-2.9426	-1.5912	-1.1449	-1.5373	-1.841	-0.0434	-1.2118	-2.2839	-1.5204	-1.5204
Z003E0124	-2.3425	-1.6388	-1.1272	-1.6099	-1.8255	0.2124	-1.4023	-1.5594	-1.6621	-1.6621
Z003E0127	-5.2344	-4.8801	-4.2605	-4.8065	-4.7878	-6.5868	-4.3247	-4.8953	-4.7364	-4.7364
Z003E0131	-1.39	-1.1929	-1.2513	-0.7148	-0.5682	1.1996	-1.5607	-0.1335	-1.0503	-1.0503
Z003E0132	1.7095	2.0834	1.5652	2.8086	1.0162	3.2453	2.3314	-0.0286	1.92	1.92
Z003E0133	-2.829	-0.6368	-0.7834	-0.2092	0.1142	1.4883	-0.9659	0.4654	-0.5518	-0.5518
Z003E0134	-2.2202	-1.1937	-1.5257	-1.5558	-1.4195	-0.3302	-1.2419	-1.7778	-1.0889	-1.0889
Z003E0135	-3.0497	-3.3181	-3.5798	-3.7891	-3.0633	-4.5941	-2.9271	-2.3038	-3.1365	-3.1365
Z003E0138	-7.4555	-7.1495	-7.1677	-6.6584	-6.4626	-5.7632	-6.8517	-6.5577	-7.3134	-7.3134
Z003E0139	2.2696	2.5424	1.9612	2.8996	2.9436	0.6491	2.3778	1.3182	2.6391	2.6391
Z003E0140	-2.1519	-3.2455	-3.6735	-3.4155	-3.2546	-4.4327	-3.6229	-2.2273	-3.0976	-3.0976
Z003E0141	0.5829	1.9722	2.4983	1.1966	2.1268	0.7635	1.3352	2.5908	1.8652	1.8652
Z003E0142	2.2873	1.2867	0.9904	1.7577	1.2084	-0.3958	1.0631	0.0228	1.4231	1.4231
Z003E0143	-8.2101	-7.7655	-7.1429	-7.8788	-7.8285	-9.1565	-8.0736	-8.5098	-7.6256	-7.6256
Z003E0144	-1.3579	-0.2647	0.4735	0.0876	0.1061	0.4775	-0.5699	0.7743	-0.157	-0.157
Z003E0145	-2.6994	-2.6875	-1.8634	-3.0217	-2.1831	-1.1139	-2.3127	-1.4152	-2.5084	-2.5084
Z003E0146	-4.0948	-1.5242	-1.6251	-1.8343	-0.6635	-0.8344	-1.0691	-2.6746	-1.4238	-1.4238
Z003E0147	0.4045	-1.8267	-1.5566	-1.5882	-1.5994	-3.0209	-2.188	-1.0786	-1.7992	-1.7992
Z003E0148	3.4479	3.1079	2.6863	3.7837	2.2549	5.0869	3.2876	3.3374	2.9865	2.9865
Z003E0149	-3.9425	-2.0915	-2.4235	-2.635	-2.4277	-3.2619	-2.3329	-1.7729	-2.1782	-2.1782
Z003E0151	-2.5592	-3.1855	-2.5852	-2.7305	-2.0976	-4.879	-2.5126	-2.423	-3.0555	-3.0555
Z003E0152	-2.2057	-2.0489	-1.988	-1.9223	-2.6396	-3.4815	-1.6494	-1.4292	-2.0063	-2.0063
Z003E0153	-3.0757	-4.4497	-4.1699	-4.6123	-4.403	-6.8015	-4.8958	-6.1407	-4.5541	-4.5541
Z003E0154	1.9209	-0.6968	-0.1712	-0.1441	-0.5009	-2.3002	-0.0893	0.6539	-0.5305	-0.5305
Z003E0155	-1.0074	-2.3645	-2.2838	-2.2341	-2.624	-2.5079	-1.9153	-1.3554	-2.2166	-2.2166
Z003E0156	2.2765	-0.2554	-0.8303	-0.7206	0.8083	-3.4193	0.3273	-1.1123	-0.096	-0.096
Z003E0160	-3.4662	-3.9608	-3.8398	-3.459	-3.0242	-2.1637	-3.4765	-2.8695	-3.858	-3.858
Z003E0163	-1.2556	0.2841	-0.0034	0.3565	0.6955	-1.2422	0.8533	0.5401	0.4236	0.4236
Z003E0164	0.8186	-0.3789	-0.4148	0.005	-0.7577	-2.577	-0.0038	-1.8591	-0.5506	-0.5506
Z003E0166	-3.9383	-3.568	-4.1982	-3.0619	-3.4955	-1.449	-3.3607	-2.9301	-3.707	-3.707
Z003E0167	2.7327	2.0801	1.415	2.338	2.1403	0.8613	1.5949	2.0703	1.9603	1.9603
Z003E0168	0.2035	0.9287	0.042	1.3808	0.2608	-0.6248	1.2635	1.3263	0.7618	0.7618
Z003E0171	-1.6884	-1.2484	-1.6252	-1.627	-0.9946	0.1933	-1.1239	-0.4409	-1.3326	-1.3326
Z003E0173	-6.3837	-4.6081	-3.8071	-4.2722	-4.6069	-4.8668	-4.9113	-3.6598	-4.4769	-4.4769
Z003E0174	0.3389	-0.5395	-0.1859	-1.0308	0.1778	-0.206	-0.3323	-1.511	-0.6704	-0.6704
Z003E0175	6.9061	5.6126	5.9547	5.5647	6.2677	7.3044	4.9912	6.9557	5.4805	5.4805
Z003E0176	-0.76	0.7904	0.7055	0.4135	1.9129	-1.6029	1.3753	-0.5596	0.9466	0.9466
Z003E0177	6.8198	7.2804	7.2026	7.349	6.554	5.8516	7.5534	7.6697	7.1863	7.1863
Z003E0178	-3.2257	-3.7322	-4.4661	-3.2766	-4.0067	-5.5515	-3.3914	-5.605	-3.8825	-3.8825
Z003E0180	2.6632	3.2467	2.7501	2.8844	2.8917	3.8333	3.375	1.7432	3.0954	3.0954
Z003E0181	3.0034	0.8261	1.3148	0.4198	0.3425	0.8001	1.1624	1.9856	1.0104	1.0104
Z003E0182	-0.9524	-1.4178	-1.7394	-1.3625	-1.7992	0.7624	-1.5313	-1.2118	-1.2784	-1.2784
Z003E0183	0.1584	-0.8951	-1.3118	-1.2649	-0.3825	-0.3211	-0.7178	-2.2544	-0.9894	-0.9894
Z003E0186	3.1303	2.1258	2.2282	2.6149	1.7685	-0.4907	2.5673	0.6068	1.9608	1.9608
Z003E0189	3.0902	2.5804	2.3471	3.2257	3.5239	3.7502	3.1423	3.6078	2.6899	2.6899
Z003E0193	-0.5129	-0.4954	0.0923	-0.9261	-0.9507	-1.7407	-0.0967	-0.6143	-0.3117	-0.3117
Z003E0194	-4.2816	-5.0411	-4.6558	-4.8128	-4.4576	-5.7727	-5.1383	-4.7254	-5.1423	-5.1423
Z003E0195	1.9065	0.6009	1.0078	0.0769	0.3764	1.8383	0.352	-0.1687	0.4949	0.4949
Z003E0196	-0.8361	0.0812	-0.1301	-0.1582	1.1524	-0.5879	-0.2591	1.1267	0.2394	0.2394
Z003E0197	3.1245	4.1349	3.635	3.5484	3.7256	5.6947	3.3552	3.3184	4.0018	4.0018
Z003E0198	-2.2664	-2.7694	-3.2032	-3.1905	-2.4317	-5.2285	-2.4538	-2.7966	-2.8412	-2.8412
Z003E0199	0.9187	-0.4772	-0.0126	-1.0278	-1.3815	1.2207	-1.2829	-1.5989	-0.5589	-0.5589
Z003E0200	-1.6973	-2.3563	-1.7637	-2.8922	-2.1601	-3.818	-1.9472	-1.3706	-2.1911	-2.1911
Z004E0001	1.4153	2.5456	2.2046	2.514	3.018	3.0626	2.329	1.9836	2.0788	2.0788
Z004E0002	-4.5469	-4.3069	-5.0837	-4.3212	-5.2499	-3.9653	-5.2646	-4.7946	-4.8786	-4.8786
Z004E0003	1.3663	0.3806	0.7671	1.9185	1.7122	0.1346	0.4465	1.1457	1.0481	1.0481
Z004E0005	7.3736	7.5307	6.9267	7.4222	6.577	8.0655	6.5191	7.1129	7.0345	7.0345
Z004E0006	-2.0831	-2.2698	-2.7217	-1.3395	-1.8141	-3.166	-2.3415	-2.4762	-2.4563	-2.4563
Z004E0008	4.0416	4.166	3.9808	4.1247	4.331	4.1981	3.8496	4.239	4.1064	4.1064
Z004E0009	1.087	2.5813	1.9329	2.6881	1.5862	1.619	2.2527	1.9554	2.0348	2.0348
Z004E0010	-3.0906	-4.0603	-3.3795	-2.7697	-3.7212	-2.9715	-3.8669	-3.5275	-3.5695	-3.5695
Z004E0013	0.9576	1.0019	1.8756	0.8165	1.7483	0.6109	1.5339	1.4119	1.5581	1.5581
Z004E0014	-0.3635	-0.3195	-0.9633	-0.1711	-0.2807	-1.156	-0.4235	-0.5366	-0.6392	-0.6392
Z004E0015	1.2323	0.3797	0.6932	0.476	0.9512	0.0806	0.1972	0.8947	0.8322	0.8322
Z004E0016	-3.3701	-3.3039	-2.5222	-3.6387	-2.7405	-1.9994	-2.3515	-3.0033	-2.8404	-2.8404
Z004E0017	-3.6521	-3.6039	-3.8201	-4.2725	-3.6524	-4.9018	-4.5841	-3.974	-4.0713	-4.0713
Z004E0020	-3.7462	-3.0364	-3.874	-4.7688	-2.9648	-4.3911	-3.3841	-3.6359	-3.7438	-3.7438
Z004E0021	-2.7143	-3.1376	-3.3474	-3.444	-3.4375	-2.2924	-3.2336	-3.5779	-3.4944	-3.4944
Z004E0022	-0.0524	-0.4957	-0.6052	-1.614	-0.4062	-1.5507	-1.2895	-0.8543	-0.7481	-0.7481
Z004E0023	-5.8691	-6.8777	-7.1084	-5.6781	-6.7094	-7.8823	-7.5686	-7.0231	-6.9882	-6.9882
Z004E0024	3.4673	2.2848	2.871	3.6998	2.1328	3.6042	2.5824	2.9124	2.8807	2.8807
Z004E0025	-4.8297	-4.1835	-4.6441	-3.8864	-5.4552	-3.5835	-3.971	-4.6697	-4.5248	-4.5248
Z004E0026	-3.2788	-2.9867	-2.767	-3.2404	-2.3303	-1.9827	-3.0679	-2.7484	-2.6368	-2.6368
Z004E0028	-6.0661	-5.303	-5.1078	-5.8848	-4.2213	-4.2047	-5.1826	-5.0507	-5.212	-5.212
Z004E0031	2.9714	4.0172	3.606	2.7161	2.8482	2.7687	2.7438	3.4049	3.4591	3.4591
Z004E0032	1.8787	2.8538	2.4028	2.7637	1.9528	3.2556	2.1907	2.4333	2.337	2.337
Z004E0033	-0.3183	-0.2855	0.3073	-0.3214	-0.2817	0.6624	-0.4507	-0.0659	0.0213	0.0213
Z004E0034	4.9322	4.323	4.3988	4.8146	4.408	3.6053	4.6426	4.1219	4.2639	4.2639
Z004E0036	3.5877	2.7817	2.6922	2.4187	1.858	2.4073	3.3051	2.8396	2.9513	2.9513
Z004E0039	-1.311	-2.0476	-1.7133	-2.2743	-1.1925	-2.3884	-1.142	-1.5066	-1.5728	-1.5728
Z004E0040	-1.7847	-2.6486	-2.6472	-1.7536	-2.6411	-3.8178	-3.5363	-2.7337	-2.8986	-2.8986
Z004E0042	-0.3453	-0.2688	0.1794	-0.31	0.8778	-0.7032	0.6689	0.1493	0.2661	0.2661
Z004E0043	7.76	7.5912	8.062	8.4004	8.172	8.8696	8.2145	8.1356	7.9969	7.9969
Z004E0044	0.8438	2.0692	1.4099	2.1562	2.1999	2.4556	0.9795	1.4701	1.5481	1.5481
Z004E0046	-1.3539	-0.6205	-1.0422	-0.213	-1.6411	-1.7949	-1.3445	-1.0248	-0.9091	-0.9091
Z004E0047	0.7884	-0.1904	0.5232	-0.1214	0.9215	-0.3317	0.6139	0.2772	0.3732	0.3732
Z004E0049	-4.3004	-4.549	-3.8078	-3.1767	-4.5778	-3.4518	-4.4182	-3.9587	-4.0178	-4.0178
Z004E0050	0.935	0.8542	1.3737	0.8225	0.8376	2.0418	0.6324	1.1761	1.2553	1.2553
Z004E0051	-1.8402	-1.2488	-0.7536	-0.3189	-0.7888	-1.6656	-0.5377	-0.7539	-0.8159	-0.8159
Z004E0052	0.2384	1.7702	1.1783	-0.1617	0.8338	1.7327	1.3794	0.9947	0.9056	0.9056
Z004E0053	-0.2395	-0.0029	0.2908	-0.2629	0.6819	1.2162	-0.0865	0.2933	0.4101	0.4101
Z004E0054	6.2293	5.3061	5.949	6.7009	6.0795	6.4339	5.2926	5.8373	5.7489	5.7489
Z004E0056	-1.7247	-1.8411	-1.5455	-1.5853	-0.6288	-2.0963	-1.2098	-1.3354	-1.2984	-1.2984
Z004E0060	1.3451	2.5798	2.0722	1.2308	1.8943	1.1367	1.2001	1.8979	1.9312	1.9312
Z004E0061	1.9312	2.0576	1.2075	2.0475	1.0942	2.6388	1.0433	1.6722	1.5802	1.5802
Z004E0062	-1.6878	-0.3425	-0.7154	-2.0921	-1.1358	-1.7816	-0.6402	-0.9233	-1.0114	-1.0114
Z004E0063	-3.8476	-3.6796	-3.9647	-3.535	-3.5854	-3.0632	-3.7938	-3.9475	-4.0516	-4.0516
Z004E0067	-1.4443	-0.5202	-0.8698	-0.4307	-0.8912	-1.8508	-0.6781	-0.8463	-0.9551	-0.9551
Z004E0069	2.3535	2.4529	1.6218	1.3414	2.7006	2.1192	1.1388	1.8843	1.8972	1.8972
Z004E0070	-0.407	-0.0369	-0.1234	0.5927	-1.1132	-0.9467	-0.0313	-0.3493	-0.2671	-0.2671
Z004E0071	-0.8632	-0.2625	-0.4656	-0.8344	0.2355	-1.3913	-0.3445	-0.7138	-0.617	-0.617
Z004E0072	-0.2797	-0.3081	0.1988	-0.7299	-0.4813	0.9081	0.4979	0.1594	0.104	0.104
Z004E0073	-4.5299	-4.1044	-3.907	-4.4122	-2.9359	-3.0797	-4.2942	-3.8777	-3.7819	-3.7819
Z004E0074	5.3017	5.5079	4.6145	5.489	4.9598	5.9735	4.9034	5.0803	4.9799	4.9799
Z004E0075	-1.9431	-1.3313	-1.25	-1.765	-1.0811	-2.1554	-1.59	-0.9784	-1.0805	-1.0805
Z004E0076	2.3675	1.4951	2.1447	1.4321	1.5924	1.0379	1.3379	1.9975	1.8923	1.8923
Z004E0077	-2.0805	-1.8032	-1.6005	-1.0031	-2.0087	-2.6386	-2.2868	-1.5616	-1.6589	-1.6589
Z004E0078	-0.5647	-0.8165	-0.645	0.9279	0.5765	0.5366	-0.2875	-0.1263	-0.3136	-0.3136
Z004E0079	-1.7946	-0.6157	-1.2397	-2.1324	-1.6708	-1.1851	-1.2119	-1.2004	-1.3609	-1.3609
Z004E0080	2.2975	4.186	3.627	2.0944	2.8408	2.6459	3.2966	3.4309	3.3548	3.3548
Z004E0081	-4.0816	-4.0989	-4.3689	-4.0864	-5.1131	-3.4002	-4.8551	-4.6105	-4.4501	-4.4501
Z004E0082	2.7805	1.4375	2.0275	2.0395	0.971	2.0171	2.1882	2.0213	2.13	2.13
Z004E0085	-0.7815	-0.8575	-0.7327	-1.1264	-1.0459	0.4308	-0.0556	-0.3397	-0.4162	-0.4162
Z004E0086	0.7147	0.816	0.9824	0.725	1.9916	2.1592	1.4502	1.1751	1.2468	1.2468
Z004E0087	-4.2335	-3.3227	-4.1549	-4.5811	-4.758	-2.7247	-3.6637	-3.9665	-3.9042	-3.9042
Z004E0088	-0.2269	1.0993	0.2627	-0.1798	0.6541	-0.4094	0.1057	0.4539	0.3657	0.3657
Z004E0089	2.1394	3.1985	2.7987	1.5459	2.8852	1.8287	1.8734	2.5294	2.5045	2.5045
Z004E0090	-1.1687	-0.1224	-1.0195	-1.4523	-1.5451	-0.5936	-0.6147	-0.6557	-0.8175	-0.8175
Z004E0091	-0.9909	-1.4755	-1.2893	-2.224	-2.0973	-0.3558	-1.0971	-1.65	-1.5195	-1.5195
Z004E0092	2.8042	4.6026	3.9661	2.5626	4.6903	4.6064	3.9947	3.8039	3.6833	3.6833
Z004E0093	1.7995	0.359	0.7311	0.8139	1.5859	0.1965	1.1979	1.0573	1.0087	1.0087
Z004E0094	-5.0177	-3.6168	-4.0638	-5.3602	-4.4386	-5.271	-3.9121	-4.2556	-4.3488	-4.3488
Z004E0095	1.0572	0.2023	0.2415	-0.0202	-0.043	1.5374	0.0428	0.6875	0.5932	0.5932
Z004E0096	2.0911	0.6329	1.2964	0.9344	0.2295	0.6808	1.7585	1.2185	1.3564	1.3564
Z004E0097	1.3587	1.9921	1.4293	0.4405	2.1783	1.2971	0.5334	1.2551	1.2961	1.2961
Z004E0098	-2.0021	-1.8929	-2.55	-1.7285	-1.9933	-3.0158	-1.9397	-2.2018	-2.3003	-2.3003
Z004E0099	0.5712	1.8297	1.5572	1.7787	2.149	2.1255	1.2068	1.1728	1.2739	1.2739
Z004E0100	0.7301	1.4443	0.9012	1.8321	0.6452	0.4124	0.6106	1.1075	1.2048	1.2048
Z004E0101	-1.2494	-0.139	-0.466	-1.7177	-1.2206	-1.3455	-0.6998	-0.744	-0.616	-0.616
Z004E0102	1.103	1.0302	0.7009	1.2441	0.4657	-0.096	0.9428	0.7263	0.6248	0.6248
Z004E0103	0.9109	1.6421	1.4629	2.1396	1.8317	0.6764	1.3774	1.2717	1.3119	1.3119
Z004E0104	-5.9667	-6.7556	-6.6456	-5.4023	-6.1636	-7.2443	-6.1987	-6.6129	-6.5322	-6.5322
Z004E0105	-0.2774	-0.7927	-1.0688	-1.7526	-0.6265	-0.2311	-0.9529	-1.2828	-1.2295	-1.2295
Z004E0108	4.0321	4.2649	4.661	3.8933	5.268	5.4462	4.6875	4.6858	4.5532	4.5532
Z004E0109	-1.2245	-0.8836	-1.2608	-0.7612	-2.0823	-1.2246	-0.7909	-1.2447	-1.3036	-1.3036
Z004E0110	-2.6409	-3.7102	-3.0225	-3.9774	-3.8844	-3.9247	-2.6399	-3.0939	-3.1156	-3.1156
Z004E0111	3.1771	3.1433	2.7583	2.0014	3.24	4.1294	3.3516	3.0634	2.9869	2.9869
Z004E0112	5.2906	5.5112	5.2295	5.7145	6.0414	4.4584	4.4287	5.0534	5.1266	5.1266
Z004E0113	1.0596	0.8986	1.3818	0.9353	0.674	0.4597	1.1277	1.3548	1.499	1.499
Z004E0115	5.331	4.5511	4.6466	5.1467	4.8808	5.1147	4.9443	4.2185	4.3545	4.3545
Z004E0116	-3.0036	-3.9125	-3.5817	-4.0549	-3.8396	-4.3917	-2.8427	-3.383	-3.4281	-3.4281
Z004E0117	-0.7198	-0.2528	-0.467	0.6224	0.8979	-1.0115	-0.0318	0.0011	-0.1447	-0.1447
Z004E0118	7.295	5.9114	6.2573	6.1576	6.3515	7.3228	6.7436	6.513	6.3923	6.3923
Z004E0120	-1.517	-1.2883	-1.3332	-0.9576	-0.8798	-1.7352	-0.929	-1.1533	-1.0789	-1.0789
Z004E0121	9.9283	9.283	9.893	11.0748	9.2171	8.9933	10.5372	10.1151	10.0559	10.0559
Z004E0122	1.0552	1.3028	0.5205	-0.0517	-0.2966	1.7883	0.2007	0.5481	0.6406	0.6406
Z004E0123	-3.6812	-4.4365	-3.6431	-2.6013	-4.5691	-2.9077	-3.4531	-3.7419	-3.7399	-3.7399
Z004E0124	4.4232	5.7989	5.2613	5.4271	4.7325	6.2781	5.4862	5.2634	5.1874	5.1874
Z004E0125	2.213	1.4074	2.2752	1.3326	1.225	1.2895	2.6473	1.9417	2.1324	2.1324
Z004E0126	-3.0445	-2.3782	-2.9456	-1.8055	-3.113	-3.5272	-2.6295	-2.6434	-2.8109	-2.8109
Z004E0127	-3.7042	-3.9185	-3.6584	-2.9249	-2.7061	-2.4664	-3.2591	-3.4269	-3.3842	-3.3842
Z004E0129	-2.4062	-3.3759	-2.6951	-2.0853	-3.0368	-2.2871	-3.1825	-2.8431	-2.8851	-2.8851
Z004E0130	-0.4704	-0.197	-0.9008	-0.6588	-0.5352	-1.325	-1.4598	-0.6641	-0.7597	-0.7597
Z004E0131	-1.3766	-1.6444	-1.0246	-0.2918	-1.4518	-0.4048	-1.6233	-0.9866	-1.0641	-1.0641
Z004E0132	1.0991	1.2503	1.0852	1.5974	0.3441	1.2568	1.5364	1.3586	1.2231	1.2231
Z004E0133	-6.8342	-6.3277	-6.9845	-8.0566	-6.7734	-5.7642	-6.9669	-6.957	-7.0986	-7.0986
Z004E0134	8.0807	8.4908	7.7475	7.1564	8.2835	8.1709	8.1527	7.7671	7.8313	7.8313
Z004E0135	-5.2996	-6.276	-5.6641	-6.3346	-5.5818	-6.4124	-5.6194	-5.6629	-5.7773	-5.7773
Z004E0136	-1.2589	-0.4867	-0.8684	-0.1557	-1.3452	-0.099	-0.4768	-1.0578	-0.9538	-0.9538
Z004E0137	-0.2431	-1.4234	-0.666	0.023	-0.9288	-0.0026	-1.0857	-0.899	-0.7282	-0.7282
Z004E0138	-3.1115	-3.622	-2.7742	-2.1251	-3.1398	-2.0079	-2.7003	-3.1924	-3.0611	-3.0611
Z004E0139	-4.9305	-5.3252	-5.605	-4.8735	-6.5979	-6.1559	-4.8484	-5.6626	-5.4839	-5.4839
Z004E0142	1.4054	0.7859	1.6796	2.7014	1.792	0.7393	1.6476	1.5939	1.5602	1.5602
Z004E0143	3.019	1.7692	2.3987	1.9322	1.7098	2.5749	2.7933	2.241	2.3745	2.3745
Z004E0146	1.5515	2.3734	1.8865	2.5982	1.775	2.9999	2.4431	1.8714	1.9959	1.9959
Z004E0149	-0.8571	-1.7501	-1.2061	-1.2532	-0.7362	-0.2948	-1.0202	-1.1959	-1.2845	-1.2845
Z004E0151	-4.7199	-5.3169	-4.7712	-5.8548	-4.8315	-4.231	-4.4471	-4.9861	-5.0217	-5.0217
Z004E0152	-2.1362	-2.0642	-1.8378	-2.1055	-1.9977	-1.0625	-2.1351	-1.8043	-1.7075	-1.7075
Z004E0153	-8.66	-8.7292	-8.5205	-8.6919	-8.1929	-7.3393	-8.1593	-8.2864	-8.3307	-8.3307
Z004E0155	4.483	3.0194	3.1489	4.1688	2.0548	2.2038	3.3981	3.0419	3.0308	3.0308
Z004E0156	5.1324	5.4664	5.5486	5.5371	5.6701	4.8537	5.7048	5.3476	5.4367	5.4367
Z004E0158	-1.27	-2.09	-2.6428	-2.7789	-3.0737	-1.5687	-1.9822	-2.5402	-2.4673	-2.4673
Z004E0160	-0.772	-3.0247	-2.0285	-2.324	-3.2711	-3.2708	-1.765	-2.1374	-2.2266	-2.2266
Z004E0161	0.4591	0.8814	-0.0607	-0.53	0.777	-0.1968	0.2806	0.4044	0.2271	0.2271
Z004E0162	-2.1728	-2.5816	-1.9896	-0.9044	-1.7137	-1.9269	-1.4654	-1.8791	-1.8521	-1.8521
Z004E0163	-1.8213	-0.9165	-0.4871	-0.2233	-0.0192	0.4983	-1.259	-0.7064	-0.5704	-0.5704
Z004E0164	1.8511	0.2958	0.8458	0.4517	0.5924	1.2424	0.5713	0.8934	0.8223	0.8223
Z004E0165	2.5783	2.4207	2.3431	1.6047	2.939	1.714	2.9271	2.2982	2.4372	2.4372
Z004E0168	4.5973	3.2456	4.227	5.0926	4.308	3.9514	4.3589	3.8224	3.9419	3.9419
Z004E0170	-1.6002	-1.0975	-0.4194	0.2263	0.0542	-1.3179	-0.4914	-0.7155	-0.6297	-0.6297
Z004E0171	-2.3759	-3.0217	-2.3917	-3.0989	-1.9618	-3.558	-3.2668	-2.6386	-2.6648	-2.6648
Z004E0174	5.9163	4.4123	5.1499	4.7945	5.6422	4.5925	4.3238	5.0499	4.8945	4.8945
Z004E0176	5.1078	5.1656	4.5557	4.7112	4.5321	5.9392	5.0096	4.5658	4.6545	4.6545
Z004E0177	-2.6105	-0.9615	-1.8447	-2.6903	-1.1214	-2.4654	-2.4038	-1.5584	-1.7084	-1.7084
Z004E0178	0.5002	1.0706	0.6795	0.4457	1.1948	1.9552	1.1041	0.8973	0.937	0.937
Z004E0179	-2.5694	-0.529	-0.9844	-1.1215	-0.7753	-1.7692	-1.0194	-1.1611	-1.2464	-1.2464
Z004E0180	2.0202	1.97	2.5688	1.6976	1.9797	1.4906	2.3555	2.5467	2.4747	2.4747
Z004E0181	3.0001	2.5722	3.3464	4.1435	3.2265	2.1583	3.6145	3.3518	3.2743	3.2743
Z004E0182	-2.4747	-2.4623	-2.9148	-3.6718	-3.9334	-3.4811	-2.998	-3.0436	-2.9402	-2.9402
Z004E0183	3.166	3.2725	2.9068	1.9678	2.3349	2.1732	3.0937	2.6576	2.7538	2.7538
Z004E0184	-2.3742	-3.0947	-2.7372	-2.7924	-2.8644	-3.4093	-2.6607	-2.9878	-2.885	-2.885
Z004E0185	-4.4697	-3.465	-3.8617	-3.2618	-3.2325	-4.4917	-4.5138	-3.8502	-3.7739	-3.7739
Z004E0188	5.082	4.6175	4.1603	3.5374	4.461	5.1693	4.8126	4.1249	4.2473	4.2473
Z004E0189	0.5648	-0.791	-0.1721	1.2642	0.3819	-0.9002	-0.15	-0.1229	-0.0391	-0.0391
Z004E0190	2.8325	2.4539	3.0193	4.1376	3.4121	2.2055	3.4909	3.2627	3.172	3.172
Z004E0192	-0.6867	-1.6564	-0.9756	-0.3658	-1.3173	-0.5676	-1.463	-1.1236	-1.1656	-1.1656
Z004E0193	-0.27	-0.621	-0.7678	-0.0731	-1.3292	-1.5391	-0.5527	-0.9907	-0.8916	-0.8916
Z004E0195	-0.0206	0.8644	-0.2553	-0.8179	0.8022	1.0056	-0.8074	0.0935	-0.0966	-0.0966
Z004E0196	-1.3674	-1.3586	-1.0932	-1.3895	-0.8782	-1.8496	-1.3455	-0.9045	-0.7998	-0.7998
Z005E0001	2.4008	-0.3443	-1.8099	-0.1774	-0.4576	-1.3707	0.0082	-0.875	-0.6182	-0.6182
Z005E0004	-4.4907	-2.0274	-1.6691	-2.1791	-2.0276	-1.9607	-1.9755	-1.7616	-2.0406	-2.0406
Z005E0005	-2.2175	-1.8705	-1.6941	-2.1049	-2.1393	-1.889	-2.5029	-1.9961	-1.9189	-1.9189
Z005E0008	-3.5825	-0.9575	-1.5675	-1.269	-0.6835	-1.653	-1.4967	-0.5006	-0.7009	-0.7009
Z005E0009	4.0693	1.9097	2.2049	1.6002	2.4903	2.1951	1.3449	2.4534	2.1871	2.1871
Z005E0010	-3.8424	-3.5391	-3.4257	-3.5343	-4.079	-3.4958	-3.897	-3.4544	-3.8698	-3.8698
Z005E0011	-2.9777	-0.5572	-1.9917	-0.4099	-0.9781	-0.7679	-1.0086	-0.5021	-0.7805	-0.7805
Z005E0012	-0.1361	-1.8645	-3.2984	-2.9571	-2.4905	-2.9881	-2.5823	-2.5805	-2.1751	-2.1751
Z005E0013	4.7441	1.524	1.626	1.9301	1.7406	0.8434	0.4665	1.1513	1.422	1.422
Z005E0014	1.2478	4.5903	4.4714	4.5555	3.9965	4.9227	4.0924	3.9727	4.2889	4.2889
Z005E0015	-4.6126	-2.5695	-0.6925	-1.9792	-2.4859	-3.3405	-3.0119	-1.9911	-2.3429	-2.3429
Z005E0016	4.5337	1.6804	1.8142	2.4689	2.3487	2.4825	1.1827	2.2968	1.9597	1.9597
Z005E0017	-3.5861	-1.1002	-0.9859	-1.6828	-1.2238	-2.2673	-0.4588	-1.6126	-1.355	-1.355
Z005E0020	-2.103	0.2791	0.9108	0.5533	0.3809	0.8952	0.4195	0.7288	0.4829	0.4829
Z005E0021	5.838	3.3476	3.6833	2.883	3.2285	2.9629	3.7773	3.6432	3.4553	3.4553
Z005E0022	-2.0367	1.0657	0.059	0.791	0.9106	2.1316	1.5377	1.2597	1.1723	1.1723
Z005E0025	5.6166	3.5236	2.2386	3.6503	3.6149	4.3769	2.895	3.0183	3.3594	3.3594
Z005E0027	-3.3438	-1.0854	-2.0126	-1.5216	-0.8184	-1.5324	-0.7604	-0.7966	-0.9445	-0.9445
Z005E0029	4.1901	1.9184	0.5879	1.9595	1.7652	2.5123	1.1578	1.936	1.5984	1.5984
Z005E0032	1.5788	-0.6714	0.17	-1.2669	-0.259	0.0458	-1.2735	-0.2636	-0.5178	-0.5178
Z005E0033	-5.4336	-2.6774	-3.7417	-3.164	-2.6447	-1.7179	-2.5027	-2.6172	-2.7769	-2.7769
Z005E0035	-3.2874	-1.2219	-0.1494	-0.7715	-1.2674	-2.3654	-1.5958	-1.0804	-1.1561	-1.1561
Z005E0037	3.9119	1.7979	1.6193	0.975	1.1486	0.9506	1.8909	1.0776	1.4565	1.4565
Z005E0039	2.9044	6.0841	6.3327	5.4311	5.8034	6.7116	5.9974	5.5662	6.0335	6.0335
Z005E0040	0.5178	-1.6595	0.0575	-1.399	-1.5359	-2.1932	-0.8046	-1.7568	-1.5064	-1.5064
Z005E0043	1.7841	3.5248	5.0125	3.639	3.4032	2.3784	3.2442	3.7113	3.2356	3.2356
Z005E0044	4.4806	2.3711	4.3293	1.9562	2.2793	3.2131	2.898	2.7197	2.4515	2.4515
Z005E0045	-3.3231	-1.2268	-0.2417	-1.5245	-0.8277	-1.5939	-1.0408	-1.0571	-1.022	-1.022
Z005E0046	-4.0657	-1.5869	-3.0768	-1.5019	-1.6724	-2.3354	-1.02	-2.1182	-1.7994	-1.7994
Z005E0047	-5.0865	-5.9959	-6.7092	-6.4449	-5.9286	-4.9258	-6.2871	-6.2386	-5.7502	-5.7502
Z005E0048	-1.3334	1.9267	2.4043	2.3956	2.2608	2.921	2.7448	1.7723	2.1062	2.1062
Z005E0050	-1.2252	-0.7039	0.8975	-1.0219	-0.8925	-0.5734	-0.5373	-1.0494	-0.7052	-0.7052
Z005E0054	-1.4213	-3.3959	-2.7285	-3.8698	-3.4133	-4.6283	-3.9563	-3.5697	-3.2233	-3.2233
Z005E0055	-3.8901	-0.8259	-1.3559	-1.1376	-0.2884	0.417	-1.3888	-0.4041	-0.5417	-0.5417
Z005E0056	6.557	3.4196	3.5539	3.5693	3.072	1.4993	3.6818	3.5443	2.9625	2.9625
Z005E0057	-4.7795	-2.5903	-3.79	-1.8085	-2.7732	-3.4306	-2.1056	-2.2367	-2.4958	-2.4958
Z005E0060	-5.4924	-8.5718	-6.6692	-7.9324	-8.1853	-9.3547	-8.1866	-8.2969	-8.422	-8.422
Z005E0061	1.6486	-0.7093	-1.7974	-0.1685	-0.7621	-0.1282	-1.4784	-0.474	-0.7875	-0.7875
Z005E0062	3.3897	0.7308	-0.6212	0.9569	0.6082	1.3122	1.1307	0.7648	0.4044	0.4044
Z005E0063	0.606	3.2085	2.7385	2.4882	3.2428	2.556	3.561	2.6842	3.0579	3.0579
Z005E0066	-1.4097	-0.9393	-1.7638	-0.1174	-0.3574	0.3635	-0.2129	-1.031	-0.639	-0.639
Z005E0067	7.9722	5.2759	7.051	5.845	5.3376	6.2721	6.0616	5.7522	5.4265	5.4265
Z005E0069	7.2673	4.6951	3.6882	4.5272	4.3213	3.1121	4.2205	4.8923	4.4628	4.4628
Z005E0074	-0.9555	-2.9893	-4.3157	-2.525	-3.2033	-3.6543	-2.3245	-3.2849	-2.899	-2.899
Z005E0076	2.7172	-0.033	2.3129	-0.2478	0.5862	0.97	0.4595	0.5257	0.2057	0.2057
Z005E0079	-1.6752	-4.1736	-5.1735	-4.9546	-4.11	-3.5316	-5.0382	-4.1487	-4.3911	-4.3911
Z005E0080	4.6648	1.8841	2.6072	1.5726	2.6779	1.9291	1.091	1.8165	2.2996	2.2996
Z005E0081	4.5148	1.6615	0.6774	2.2404	1.9141	0.8982	2.16	2.0991	1.7545	1.7545
Z005E0082	-4.4224	-1.4128	-1.3403	-0.9403	-1.4979	0.2962	-0.6451	-1.1175	-1.2557	-1.2557
Z005E0083	2.1999	0.5547	1.2726	0.0678	0.8718	1.3164	1.0903	0.321	0.6849	0.6849
Z005E0084	-1.2633	1.0813	1.8168	0.9212	1.4457	0.8829	0.5888	1.4385	1.488	1.488
Z005E0085	0.8216	-1.5989	-1.2681	-2.5125	-1.3913	-2.0697	-2.3502	-2.0437	-1.6804	-1.6804
Z005E0087	2.6713	-0.2435	-1.0785	0.5524	0.0629	-1.2001	0.1882	0.2676	-0.1296	-0.1296
Z005E0090	-1.5154	0.476	0.1837	0.8127	-0.0229	0.5473	-0.645	0.4424	0.2028	0.2028
Z005E0091	-1.6919	-1.5013	-1.7513	-0.8135	-1.1391	-0.401	-1.3642	-1.642	-1.2283	-1.2283
Z005E0094	-3.163	-0.2711	-1.3286	-0.9561	-0.4122	0.4053	0.2439	-0.2643	-0.5156	-0.5156
Z005E0095	7.2009	4.3491	5.1682	3.8232	4.6781	3.193	4.9499	4.8262	4.4574	4.4574
Z005E0099	-4.21	-2.5354	-0.5657	-3.0076	-2.0924	-2.9321	-2.1989	-2.1	-2.3333	-2.3333
Z005E0102	-2.3102	0.858	-0.0956	0.3932	0.6399	1.6756	1.6348	1.0186	0.8319	0.8319
Z005E0103	-2.5655	-5.7479	-5.1235	-5.1605	-5.6383	-7.0856	-6.0551	-5.1481	-5.5585	-5.5585
Z005E0104	-6.5455	-3.5991	-4.6543	-2.9944	-3.5766	-2.3722	-2.5485	-3.2095	-3.3968	-3.3968
Z005E0105	-6.8745	-3.8995	-3.3186	-3.6064	-3.1879	-1.9468	-3.259	-4.0046	-3.5045	-3.5045
Z005E0107	-4.7553	-2.0082	-3.531	-1.8696	-2.2581	-2.9563	-1.6321	-2.5873	-2.303	-2.303
Z005E0108	-2.1448	-4.4101	-4.8855	-4.0017	-4.3994	-5.2183	-3.7702	-4.6318	-4.3164	-4.3164
Z005E0109	2.6513	1.931	2.0933	2.4085	1.9034	1.4005	1.3246	2.2759	1.9962	1.9962
Z005E0112	4.6524	1.3591	1.3164	1.7213	1.0447	0.3839	0.4747	1.3856	1.1536	1.1536
Z005E0113	2.2009	0.2814	1.8871	0.8265	0.2052	1.3313	0.8844	0.0657	0.4022	0.4022
Z005E0114	0.0031	2.2657	3.8574	2.6083	2.1201	1.6726	3.0865	2.6996	2.3746	2.3746
Z005E0115	0.6147	2.4358	1.8946	3.3439	3.1636	1.7788	2.0096	3.1385	2.8112	2.8112
Z005E0116	-0.8662	-3.1779	-2.1875	-3.5564	-2.7118	-2.6541	-3.8468	-2.6966	-3.0035	-3.0035
Z005E0118	-3.3437	-0.4455	0.2961	-0.4279	-0.4911	0.2858	-1.1813	-0.9608	-0.6627	-0.6627
Z005E0121	3.5671	0.9773	1.0954	0.2729	0.9299	0.2879	0.9738	0.4065	0.7427	0.7427
Z005E0122	-6.6509	-5.0936	-3.6626	-4.9318	-4.9702	-4.1786	-6.046	-4.9715	-5.2777	-5.2777
Z005E0123	4.798	2.3727	1.3774	3.2174	2.4307	1.5207	3.0948	2.272	2.5871	2.5871
Z005E0124	-3.0907	-0.4899	-0.5378	-0.3832	-0.6149	-0.0094	-1.466	-1.0867	-0.7616	-0.7616
Z005E0126	5.0317	2.8174	2.9142	3.3719	2.7045	4.2485	3.3706	3.1134	2.9131	2.9131
Z005E0128	3.6989	1.7547	2.8417	2.3149	1.7987	2.5758	1.2408	1.5964	1.9434	1.9434
Z005E0129	7.5447	6.0372	5.8577	5.4075	6.3223	7.2127	6.5852	5.7003	6.1706	6.1706
Z005E0130	-3.2867	-1.1161	-1.3172	-1.8386	-1.7882	-1.9455	-1.1366	-1.2609	-1.4742	-1.4742
Z005E0133	3.4093	1.1387	0.153	1.7745	1.1999	2.1001	0.7165	1.5393	1.3249	1.3249
Z005E0134	-4.2726	-2.1844	-3.0702	-1.5714	-1.7462	-2.9522	-2.7449	-2.0874	-2.0391	-2.0391
Z005E0135	-3.8192	-2.1196	-0.4113	-1.55	-1.5519	-2.3051	-1.645	-2.1877	-1.8254	-1.8254
Z005E0136	3.0597	0.6483	-0.2	0.9963	0.7041	-0.2535	1.334	0.6919	0.8537	0.8537
Z005E0137	3.3311	1.8304	0.6303	2.4931	1.6873	2.8332	2.4839	1.5288	1.9416	1.9416
Z005E0139	-1.748	0.2943	0.7447	1.0394	0.739	0.1039	0.7815	0.8317	0.5276	0.5276
Z005E0141	-0.1149	2.9632	3.0879	2.3742	2.7855	3.595	2.5427	2.3976	2.7776	2.7776
Z005E0142	4.8637	2.6777	2.8476	2.9933	2.4203	1.5716	3.451	2.4411	2.7197	2.7197
Z005E0143	0.0715	2.3296	1.2667	1.563	2.2553	1.2764	2.7869	2.3992	2.087	2.087
Z005E0144	2.4205	0.4253	-0.0651	-0.4132	-0.1902	0.4923	-0.4175	0.343	0.0461	0.0461
Z005E0149	1.4583	4.0514	5.4937	4.2171	4.1037	5.0177	4.5565	3.5999	3.8695	3.8695
Z005E0150	2.3951	0.0699	0.0164	-0.6845	-0.5973	-0.1	0.1826	-0.046	-0.324	-0.324
Z005E0152	5.0235	6.8686	7.2175	5.9709	6.8839	6.4101	5.9794	6.9236	6.6386	6.6386
Z005E0153	0.0513	-1.7758	-1.2215	-1.475	-1.843	-1.252	-1.8317	-1.3089	-1.6639	-1.6639
Z005E0154	-4.6344	-2.4445	-0.3057	-2.7595	-2.3075	-3.1794	-1.6346	-1.8958	-2.1996	-2.1996
Z005E0155	4.7632	2.6057	3.2492	2.697	2.6445	3.0141	3.2465	3.0117	2.6497	2.6497
Z005E0156	-1.3351	-0.8607	-1.6294	-0.1481	-0.2967	-0.4805	-0.6624	-0.9039	-0.5508	-0.5508
Z005E0158	-5.0516	-7.072	-7.7378	-7.2061	-7.0127	-6.271	-6.3707	-6.6881	-6.8982	-6.8982
Z005E0159	-3.944	-1.9396	-2.4415	-1.7668	-2.0621	-3.346	-2.7136	-1.774	-2.2141	-2.2141
Z005E0160	4.7139	2.3699	2.6759	2.7162	2.2879	1.2792	1.9468	2.2042	2.5088	2.5088
Z005E0161	-0.9193	-2.877	-4.4483	-2.6573	-3.434	-2.4575	-2.5729	-3.264	-3.2912	-3.2912
Z005E0162	-7.162	-4.2822	-4.0004	-4.0178	-4.3364	-5.095	-4.4908	-4.4485	-4.0819	-4.0819
Z005E0163	-4.5744	-2.2856	-3.423	-3.1606	-2.3867	-3.2421	-1.7948	-2.2527	-2.5386	-2.5386
Z005E0165	-1.463	1.3024	1.3975	1.7465	1.4021	1.419	0.8262	1.104	1.6089	1.6089
Z005E0166	-6.6069	-3.4696	-2.428	-3.6903	-4.0067	-2.4557	-4.0597	-4.1338	-3.7339	-3.7339
Z005E0168	4.4748	1.9028	2.0191	1.187	1.3482	0.8088	2.2097	1.9214	1.5733	1.5733
Z005E0169	-3.669	-1.3513	-1.4797	-1.9821	-1.7439	-1.9181	-1.4786	-2.0049	-1.5343	-1.5343
Z005E0172	1.505	1.1816	1.6368	1.8068	1.5975	0.9522	1.7548	1.7165	1.3865	1.3865
Z005E0174	-1.1487	-3.3624	-4.0122	-3.2101	-2.8572	-2.2325	-2.5587	-2.8892	-3.1475	-3.1475
Z005E0175	4.6101	2.8913	2.9641	2.7801	2.4581	3.152	2.6894	2.39	2.6363	2.6363
Z005E0176	-1.3891	1.5919	0.2082	1.0093	1.1409	0.7887	1.8775	0.9986	1.4897	1.4897
Z005E0178	5.6263	3.293	2.478	2.9145	3.3861	3.114	3.1543	3.2519	3.3079	3.3079
Z005E0179	3.9324	6.9172	6.4711	7.405	6.9524	8.3975	6.568	7.27	7.1423	7.1423
Z005E0180	1.2722	4.1142	3.2521	3.5673	4.0879	3.5345	3.7209	4.4531	4.3223	4.3223
Z005E0182	4.6369	1.7661	3.4476	2.0016	1.9696	1.5429	0.9926	1.4601	1.6325	1.6325
Z005E0183	-2.8758	-4.2761	-3.9873	-5.425	-4.6984	-3.9702	-4.546	-4.8574	-4.5191	-4.5191
Z005E0184	-1.5074	1.9048	0.8861	2.5224	2.2824	3.3403	2.6144	1.6914	2.1327	2.1327
Z005E0185	0.6152	-0.725	-1.573	-1.0693	-0.6819	0.3384	-1.336	-1.0356	-0.5048	-0.5048
Z005E0186	0.1558	2.5472	1.0914	2.7575	1.9535	1.2065	1.8773	2.5944	2.2416	2.2416
Z005E0189	-3.4465	-5.4743	-5.5393	-6.238	-6.133	-4.7137	-5.3339	-5.6299	-5.8682	-5.8682
Z005E0193	-2.7319	-1.1086	-1.2874	-0.8572	-0.9323	-1.3602	-2.2169	-1.6101	-1.1918	-1.1918
Z005E0195	2.3208	-0.4372	-0.027	-0.4768	-0.6798	-1.2021	-0.3134	-1.0327	-0.7804	-0.7804
Z005E0196	-1.4543	1.0028	2.2266	0.9924	0.4819	1.7544	1.725	1.0331	0.6922	0.6922
Z005E0199	-0.647	-3.1743	-3.1665	-2.5466	-3.0304	-2.476	-3.4691	-2.6775	-2.9657	-2.9657
Z006E0001	-7.4064	-7.4026	-7.2739	-7.4094	-7.4573	-8.436	-7.454	-7.6063	-7.5709	-7.5709
Z006E0002	0.3025	1.3253	1.5391	0.9399	1.2426	2.5642	1.2961	1.3903	1.4319	1.4319
Z006E0003	1.2835	0.5544	-0.4609	0.0114	1.1472	1.2081	0.7682	0.682	0.7191	0.7191
Z006E0005	0.564	0.0669	-0.0288	0.6504	0.0309	-0.7426	0.1253	0.2309	0.2443	0.2443
Z006E0006	-2.3522	-2.8741	-3.9093	-1.405	-3.542	-2.2742	-2.6367	-2.7556	-2.7437	-2.7437
Z006E0007	-1.982	-2.2343	-2.8228	-2.4896	-2.5456	-2.1266	-2.0923	-1.9888	-2.0329	-2.0329
Z006E0008	-1.3026	-0.2393	-0.7055	-1.4191	-0.1121	-0.2554	-0.3892	-0.3289	-0.3639	-0.3639
Z006E0009	2.2407	2.3613	1.7026	1.6854	1.511	1.4007	2.0937	2.1013	2.1371	2.1371
Z006E0010	-1.3914	-1.4533	-0.8515	-1.4785	-1.3157	-1.8168	-1.4178	-1.3233	-1.2861	-1.2861
Z006E0011	-2.2691	-1.1776	-0.5344	-1.8142	-2.1985	-2.2656	-1.2495	-1.3709	-1.4198	-1.4198
Z006E0012	-3.416	-4.0331	-5.0026	-4.0801	-4.3556	-2.9242	-3.9009	-3.7713	-3.8268	-3.8268
Z006E0014	2.236	2.027	1.9771	3.1661	1.7132	0.886	1.9886	1.9135	1.8691	1.8691
Z006E0015	4.5852	5.0493	5.5442	5.7871	4.6696	5.6302	4.8499	4.8192	4.8042	4.8042
Z006E0016	-1.6353	-0.4967	-1.0537	-1.4314	-0.8501	-1.4909	-0.7494	-0.7087	-0.7001	-0.7001
Z006E0018	2.2257	2.3402	3.5819	1.7186	2.1113	1.9649	2.0431	2.105	2.1557	2.1557
Z006E0020	-2.1545	-1.7086	-1.8217	-2.6459	-1.6619	-2.687	-1.9905	-1.8815	-1.8912	-1.8912
Z006E0023	5.6345	5.0571	4.7789	5.8911	4.7724	4.6283	5.2137	5.0813	5.0682	5.0682
Z006E0024	-1.5154	-0.863	-1.1158	0.174	-0.5023	-0.0775	-0.5274	-0.5848	-0.6284	-0.6284
Z006E0026	3.6748	4.2502	2.6693	3.4064	3.1089	4.2687	4.0577	3.965	3.9292	3.9292
Z006E0027	-0.3839	-1.306	-1.9531	-1.5206	-1.1791	-2.3041	-1.1152	-1.1147	-1.1215	-1.1215
Z006E0028	2.705	2.4936	2.9186	2.7864	1.1471	3.0632	2.2345	2.16	2.1715	2.1715
Z006E0031	-1.6059	-2.2669	-3.2917	-2.5966	-1.6423	-1.3925	-1.9925	-2.0839	-2.0627	-2.0627
Z006E0034	-0.2087	0.66	0.0575	1.5552	0.7707	1.5865	0.5109	0.6344	0.6496	0.6496
Z006E0036	2.3093	2.7681	3.5917	2.7791	2.1599	3.8443	2.9761	2.9383	2.8914	2.8914
Z006E0038	-0.5096	-0.5256	0.2875	-0.9265	-0.0492	0.5136	-0.3199	-0.3304	-0.3517	-0.3517
Z006E0041	2.5317	2.5986	1.877	1.9527	1.748	1.6249	2.3806	2.4096	2.4047	2.4047
Z006E0042	2.3737	2.591	2.8858	1.9059	2.3392	1.8954	2.4235	2.4982	2.4518	2.4518
Z006E0043	-3.735	-3.8487	-3.592	-4.5721	-3.6727	-4.4173	-4.0005	-3.9045	-3.9364	-3.9364
Z006E0044	-6.8918	-6.8536	-5.6681	-5.9992	-6.7348	-6.8417	-6.5546	-6.6917	-6.6679	-6.6679
Z006E0046	1.7	1.7883	2.232	2.4919	1.5741	2.6085	1.4353	1.463	1.5211	1.5211
Z006E0048	-2.7357	-3.3077	-2.8381	-3.249	-2.4421	-3.954	-3.3555	-3.2479	-3.2296	-3.2296
Z006E0049	5.6158	5.1831	6.1768	6.7418	5.5601	4.8882	5.2507	5.3613	5.4087	5.4087
Z006E0050	1.4313	1.1426	1.4173	0.9146	1.5838	1.8471	1.0712	1.0248	0.9967	0.9967
Z006E0051	1.7488	3.2593	4.2231	3.6368	3.6469	4.1151	3.157	3.0722	3.0803	3.0803
Z006E0054	-3.0481	-2.1283	-2.3546	-1.1805	-2.4456	-1.3482	-2.1772	-2.1689	-2.1736	-2.1736
Z006E0055	-6.1037	-4.9036	-4.9658	-4.3599	-5.0037	-4.9033	-5.1229	-5.0257	-5.0449	-5.0449
Z006E0056	-3.6575	-3.68	-2.9294	-2.7349	-2.491	-2.2492	-3.5092	-3.3372	-3.3763	-3.3763
Z006E0057	-0.2104	-0.5767	-1.0132	-0.2615	-0.6976	-1.3303	-0.5071	-0.4322	-0.4783	-0.4783
Z006E0058	5.3441	4.8407	4.2766	4.6554	4.837	5.4624	4.8495	4.7653	4.7223	4.7223
Z006E0059	0.2932	1.0301	1.0134	1.9323	0.7439	0.7437	0.9276	0.8677	0.8268	0.8268
Z006E0060	0.4608	0.1619	-0.4835	0.8144	-0.0906	-1.3446	0.3386	0.1393	0.1687	0.1687
Z006E0061	1.2814	1.9201	0.8868	1.4695	2.4522	1.6695	2.199	2.1101	2.1009	2.1009
Z006E0063	-3.6758	-2.8587	-2.573	-3.7651	-1.981	-2.9461	-2.7728	-2.8559	-2.852	-2.852
Z006E0065	-1.9635	-2.1022	-3.112	-2.6828	-1.5539	-1.5291	-1.8283	-1.8718	-1.9086	-1.9086
Z006E0068	-0.9447	-0.6454	-0.4888	-1.1177	-0.8362	-1.6886	-0.7332	-0.8053	-0.8367	-0.8367
Z006E0069	2.8594	3.366	2.0935	3.2186	2.9995	2.3649	3.4983	3.5852	3.5352	3.5352
Z006E0070	1.9163	2.337	2.4279	3.1651	1.9476	0.9208	2.1989	2.1288	2.1079	2.1079
Z006E0071	-3.2465	-3.2714	-2.4689	-3.6673	-2.7951	-2.2344	-3.0575	-3.0643	-3.0924	-3.0924
Z006E0073	5.5072	4.3952	4.4205	5.1262	5.2202	5.5996	4.5919	4.6605	4.6941	4.6941
Z006E0074	2.3156	2.0341	2.6179	1.6731	3.3652	1.7763	2.2331	2.345	2.3434	2.3434
Z006E0075	3.6102	4.3349	5.4172	4.066	4.8575	5.7614	4.473	4.5633	4.5341	4.5341
Z006E0076	0.1173	0.0035	-0.9514	-0.6086	-0.0441	-1.2549	-0.1136	-0.2496	-0.2169	-0.2169
Z006E0077	-1.1729	-0.7238	-0.4067	-1.4233	-0.7883	0.1868	-0.9482	-1.0268	-0.9852	-0.9852
Z006E0078	1.8244	1.1658	-0.4171	0.6976	1.8692	-0.0434	1.4404	1.4559	1.4099	1.4099
Z006E0079	2.1068	1.9326	0.3927	1.0357	2.3508	2.6167	1.8348	1.8565	1.8098	1.8098
Z006E0080	0.0537	0.209	-0.4806	1.2144	-0.0552	0.9614	0.1977	0.2788	0.3243	0.3243
Z006E0081	3.9335	4.9596	4.3624	5.4805	4.5602	3.4881	4.9065	4.7129	4.7493	4.7493
Z006E0082	-2.36	-3.4764	-3.694	-3.7398	-3.2602	-4.5511	-3.0814	-3.1763	-3.2406	-3.2406
Z006E0083	1.7209	1.2796	1.5783	0.4187	1.0406	0.4439	0.9914	1.0286	1.0719	1.0719
Z006E0085	2.8691	1.6752	3.342	3.146	1.1661	2.2643	1.8254	1.9602	1.9227	1.9227
Z006E0086	-0.7536	-0.3905	-0.0019	0.3786	-1.1323	0.1929	-0.5921	-0.7114	-0.6715	-0.6715
Z006E0087	1.7192	1.2218	-0.3375	1.7197	1.7273	-0.1313	1.0786	1.1598	1.1339	1.1339
Z006E0089	0.5214	0.0449	0.3925	1.2753	-0.0404	1.4234	0.1642	0.2436	0.2755	0.2755
Z006E0091	-2.3093	-1.4651	-3.1764	-1.0815	-0.8455	-2.7536	-1.6841	-1.6573	-1.6206	-1.6206
Z006E0092	-4.0217	-4.2111	-3.8484	-4.5724	-3.6905	-5.149	-4.0182	-4.1102	-4.0666	-4.0666
Z006E0093	-2.1907	-1.6546	-2.966	-2.3984	-1.3244	-1.0828	-1.6282	-1.7339	-1.7051	-1.7051
Z006E0094	7.9296	6.8433	7.1922	8.1415	6.9476	6.1531	6.954	7.0211	7.0526	7.0526
Z006E0096	3.0441	3.8403	5.1391	3.2786	4.2885	3.5555	3.9858	4.0283	4.0565	4.0565
Z006E0097	-2.0579	-1.2997	-0.6586	-2.0488	-1.7013	-0.098	-1.6948	-1.6113	-1.5613	-1.5613
Z006E0099	-2.2222	-2.5553	-2.6646	-3.2955	-2.9018	-3.534	-2.8444	-2.7762	-2.7686	-2.7686
Z006E0100	-2.1819	-2.6046	-1.7773	-2.6959	-2.106	-1.2878	-2.311	-2.3215	-2.3665	-2.3665
Z006E0101	-2.3024	-2.0518	-2.6108	-1.36	-2.0597	-2.9999	-2.183	-2.1073	-2.1424	-2.1424
Z006E0103	-1.6184	-0.7149	1.0809	0.438	-0.3813	-1.3011	-0.4498	-0.5624	-0.5178	-0.5178
Z006E0104	0.5894	-0.3315	-1.8217	0.0906	0.2902	0.3023	-0.493	-0.3737	-0.4092	-0.4092
Z006E0106	0.8364	0.0318	0.288	0.8131	0.8213	0.9797	0.3404	0.2679	0.3025	0.3025
Z006E0107	-2.2403	-2.2255	-3.6738	-1.7791	-1.6877	-3.7079	-2.1811	-2.3645	-2.3429	-2.3429
Z006E0108	-1.5703	-0.7752	-1.0014	-2.3703	-0.068	0.1045	-1.0697	-1.014	-0.9515	-0.9515
Z006E0110	-2.6305	-3.442	-3.6251	-3.7226	-3.3223	-2.4305	-3.738	-3.6571	-3.6002	-3.6002
Z006E0111	0.4507	0.5285	0.8787	1.234	0.7913	-0.5174	0.6109	0.4994	0.4466	0.4466
Z006E0113	1.3049	0.9272	0.36	1.5868	0.2564	0.692	0.7153	0.7996	0.7684	0.7684
Z006E0114	-0.6581	-1.054	-0.0854	-0.9764	-1.4477	0.5449	-1.0809	-0.9576	-0.9229	-0.9229
Z006E0115	-2.7603	-3.3023	-2.8159	-2.3641	-2.7685	-2.0425	-3.1335	-2.9866	-3.0076	-3.0076
Z006E0116	-0.2828	-0.2404	0.2878	-0.608	0.227	-1.1736	-0.0674	-0.1581	-0.108	-0.108
Z006E0117	-0.9621	-1.0637	0.2238	-0.096	-1.1531	-1.4888	-1.2359	-1.1219	-1.1494	-1.1494
Z006E0119	-0.8868	-0.1701	-1.5533	-0.4056	-0.3928	-1.5583	0.1508	0.0418	-0.0132	-0.0132
Z006E0120	0.8718	1.3818	0.8992	2.5626	0.8308	0.1362	1.7002	1.521	1.5345	1.5345
Z006E0121	-2.403	-3.0663	-2.5699	-3.2185	-3.5553	-2.1396	-2.9392	-3.0173	-2.9874	-2.9874
Z006E0122	7.4816	6.9563	6.9475	8.0494	7.3491	5.9415	7.3089	7.1656	7.2033	7.2033
Z006E0123	0.1863	-0.4512	-0.5384	-1.0346	-0.5907	-1.6641	-0.5459	-0.6135	-0.6415	-0.6415
Z006E0124	-6.297	-6.6461	-7.2427	-6.2359	-7.0914	-6.148	-6.7159	-6.7412	-6.7841	-6.7841
Z006E0125	1.7863	1.2429	-0.6951	0.3465	1.6578	-0.1394	1.1428	1.105	1.0998	1.0998
Z006E0126	1.0215	0.3387	1.1894	-0.491	0.3748	-0.5848	0.2309	0.1025	0.1505	0.1505
Z006E0129	-8.902	-8.6259	-8.9824	-8.1423	-8.9709	-7.7168	-8.8507	-8.8231	-8.7921	-8.7921
Z006E0134	-0.1419	0.1682	-0.6069	0.2199	-0.1239	1.0536	-0.215	-0.1255	-0.0682	-0.0682
Z006E0135	-1.5982	-1.9615	-1.3091	-1.9067	-2.472	-0.8094	-1.7937	-1.8757	-1.8552	-1.8552
Z006E0138	-3.6103	-3.3765	-2.6604	-2.1084	-3.7011	-4.1576	-3.3869	-3.3106	-3.2601	-3.2601
Z006E0139	-1.1219	-0.8467	0.3278	-0.919	-1.2839	-1.2942	-0.7639	-0.6434	-0.6735	-0.6735
Z006E0141	-0.0807	0.8376	-0.0597	0.5126	0.3116	1.4169	0.9874	0.8683	0.8954	0.8954
Z006E0142	-1.3224	-0.5398	-1.2707	0.0076	-1.1137	-1.9393	-0.897	-0.8707	-0.8179	-0.8179
Z006E0143	2.6295	2.6927	3.8511	2.9849	3.1895	3.5582	2.6878	2.6221	2.5914	2.5914
Z006E0144	-4.953	-4.9876	-4.5494	-5.3121	-4.5207	-5.9395	-4.7435	-4.8034	-4.8117	-4.8117
Z006E0145	2.52	1.554	2.0884	1.0311	1.5617	2.558	1.8368	1.7156	1.7385	1.7385
Z006E0148	7.0203	7.2551	6.8737	6.0924	6.9769	8.0993	6.8928	6.957	7.0115	7.0115
Z006E0149	0.7741	0.9487	0.4986	1.5448	-0.0913	1.5853	0.6718	0.765	0.7333	0.7333
Z006E0150	-0.1123	0.8283	1.1553	0.3875	1.0038	0.8305	1.0586	0.9338	0.9532	0.9532
Z006E0151	-1.143	-0.128	0.776	-1.0245	-0.085	-1.0036	-0.2523	-0.3895	-0.3474	-0.3474
Z006E0153	-1.2015	-0.5362	-1.8216	-1.4279	-1.614	-0.2515	-0.9324	-0.9578	-0.9044	-0.9044
Z006E0154	4.5793	5.0121	5.2945	4.2641	4.9689	4.1311	4.6697	4.8052	4.7984	4.7984
Z006E0156	0.9952	1.1174	0.6498	0.8507	0.9979	1.566	1.311	1.1941	1.1464	1.1464
Z006E0157	-1.0183	-1.3309	-1.3716	-2.4325	-1.2495	-0.4443	-1.5937	-1.5919	-1.5278	-1.5278
Z006E0158	-1.9838	-2.702	-1.9367	-1.107	-2.2722	-3.0147	-2.565	-2.4342	-2.4341	-2.4341
Z006E0159	-4.2058	-3.4565	-2.0902	-4.2483	-3.8534	-3.0049	-3.6747	-3.5822	-3.6116	-3.6116
Z006E0160	2.9723	3.2207	4.1829	4.0899	2.0991	2.3249	2.942	3.0311	3.0047	3.0047
Z006E0161	-1.1659	-2.092	-3.1037	-1.4681	-2.2579	-1.7194	-2.1682	-2.2627	-2.2631	-2.2631
Z006E0166	1.7355	1.7458	2.7388	2.6572	2.1382	2.719	2.0619	2.0192	1.9892	1.9892
Z006E0167	-2.1557	-1.8429	-2.7255	-1.7068	-1.2018	-1.1882	-2.0321	-1.9228	-1.9481	-1.9481
Z006E0168	-2.2911	-2.9493	-1.8918	-3.7074	-3.4358	-1.9958	-3.0395	-3.0977	-3.1326	-3.1326
Z006E0169	-0.8972	0.3677	0.3809	-0.7317	0.5018	1.4544	0.1097	0.2276	0.21	0.21
Z006E0170	2.0777	1.1087	1.4169	0.6968	1.3353	2.0564	1.3463	1.2493	1.2698	1.2698
Z006E0171	-0.2954	-0.3415	0.6915	-1.1054	-0.258	-0.939	-0.3292	-0.2463	-0.2809	-0.2809
Z006E0175	-1.8133	-1.7145	-2.6219	-2.3037	-2.7362	-2.9892	-2.0442	-1.9548	-1.9824	-1.9824
Z006E0176	-1.2571	-2.1011	-3.3592	-0.9401	-2.0321	-3.2719	-1.8711	-1.7949	-1.8408	-1.8408
Z006E0177	-0.2583	0.2358	1.9702	1.0347	1.5304	1.9937	0.4817	0.6328	0.5918	0.5918
Z006E0178	5.2779	4.7472	5.2385	4.1588	4.7953	6.0567	4.4271	4.5976	4.5816	4.5816
Z006E0180	2.0802	1.7769	2.1181	1.7005	1.6241	1.9117	2.0195	1.9069	1.9216	1.9216
Z006E0182	2.7167	1.4639	3.0299	0.9604	2.6098	2.3084	1.6968	1.8488	1.8166	1.8166
Z006E0183	-2.0817	-2.9012	-3.0402	-3.1822	-3.2201	-3.6762	-2.7113	-2.6304	-2.6654	-2.6654
Z006E0186	4.5424	4.0289	3.8301	3.4408	5.2307	3.6038	4.2735	4.3199	4.3507	4.3507
Z006E0188	2.6014	2.56	2.4029	1.6071	2.1682	3.0888	2.3616	2.2411	2.2731	2.2731
Z006E0190	2.1303	1.5011	1.1069	0.8524	2.1919	0.4276	1.834	1.6908	1.7273	1.7273
Z006E0192	2.0901	2.5835	2.5632	2.6094	2.1258	1.5846	2.291	2.3546	2.3593	2.3593
Z006E0193	6.4495	6.5231	4.895	5.6619	6.2991	7.2252	6.3269	6.4139	6.3607	6.3607
Z006E0194	2.475	1.4686	2.1617	1.0197	1.7483	2.5247	1.8358	1.7737	1.714	1.714
Z006E0195	1.3272	1.0307	1.9563	0.8105	0.7222	2.4434	1.192	1.1782	1.2042	1.2042
Z006E0196	-5.3724	-5.2472	-5.336	-5.8024	-5.594	-6.1891	-5.476	-5.5188	-5.4847	-5.4847
Z006E0197	-2.741	-2.6927	-2.6999	-1.6605	-3.0292	-2.0919	-2.5039	-2.6152	-2.5855	-2.5855
Z006E0198	-2.989	-2.8827	-2.0991	-3.0118	-3.3576	-2.5833	-2.8811	-2.7302	-2.7552	-2.7552
Z006E0199	-1.173	-1.3657	-0.9046	-1.837	-0.9004	-1.7641	-1.152	-1.1246	-1.1031	-1.1031
Z007E0002	-4.371	-1.5087	-4.9524	-3.9196	-3.7882	-3.9377	-3.3434	-3.843	-3.7789	-3.7789
Z007E0003	-2.594	-1.7597	-3.9769	-3.7559	-3.6435	-3.5012	-3.972	-3.6614	-3.6287	-3.6287
Z007E0004	1.5095	-1.4815	-1.4204	0.1811	0.1084	0.3263	-0.3613	0.1852	0.1908	0.1908
Z007E0007	-2.9383	-2.4354	-4.4838	-4.3668	-4.3445	-4.2641	-4.9078	-4.1749	-4.2564	-4.2564
Z007E0008	2.1502	2.8514	1.2377	1.3941	1.27	1.1585	0.8675	1.1885	1.2603	1.2603
Z007E0009	0.026	3.6692	3.3766	1.4762	1.5152	1.4434	1.2351	1.5048	1.5689	1.5689
Z007E0010	2.8861	3.8021	0.261	2.4321	2.2111	2.4687	1.906	2.2769	2.3066	2.3066
Z007E0011	-3.2366	-6.3392	-2.7772	-3.767	-4.0123	-4.0417	-4.5174	-4.0312	-3.9713	-3.9713
Z007E0012	3.0132	-0.2462	0.0701	2.5363	2.3138	2.181	1.5699	2.3684	2.2878	2.2878
Z007E0013	1.6968	3.1494	3.1592	2.2748	2.2062	1.999	2.4345	2.0261	2.125	2.125
Z007E0014	-4.3053	-2.6909	-3.966	-4.8473	-4.7	-4.5036	-4.9175	-4.7189	-4.6801	-4.6801
Z007E0015	4.3555	1.8566	4.2733	3.6739	3.7646	3.946	3.3122	3.8466	3.7483	3.7483
Z007E0017	3.8805	1.4324	3.4927	2.8655	2.969	2.793	2.413	2.8948	2.9375	2.9375
Z007E0019	3.6462	4.2658	1.3661	3.1663	3.1833	2.9447	2.6228	3.0183	3.1108	3.1108
Z007E0020	-2.5904	-2.7601	-0.9635	-1.0223	-1.272	-0.9839	-1.6688	-1.0794	-1.1934	-1.1934
Z007E0021	-1.0478	-3.2034	-1.2372	-2.1137	-1.9727	-2.1075	-1.6549	-1.9744	-1.9931	-1.9931
Z007E0022	0.2206	4.1914	2.2174	1.6154	1.6951	1.6612	2.4919	1.634	1.7483	1.7483
Z007E0024	-2.3636	0.975	-0.4609	-1.2584	-1.1683	-1.3462	-1.6068	-1.2489	-1.1928	-1.1928
Z007E0025	-3.9185	-6.0969	-3.7736	-4.0689	-4.3294	-4.2921	-3.9092	-4.1991	-4.2618	-4.2618
Z007E0026	2.4568	3.6171	0.493	1.7445	1.918	1.7272	2.365	1.7741	1.8802	1.8802
Z007E0029	-0.1895	-1.1183	1.1733	0.2317	0.3692	0.3604	-0.0411	0.3037	0.344	0.344
Z007E0031	3.5841	6.2628	5.5155	4.933	4.7804	4.714	5.0765	4.8647	4.792	4.792
Z007E0032	-3.9281	-1.1285	-4.0387	-2.8576	-2.6654	-2.874	-2.791	-2.6778	-2.7353	-2.7353
Z007E0033	-0.2845	-0.0259	-2.6379	-0.6011	-0.8011	-0.6836	-1.4698	-0.7519	-0.8436	-0.8436
Z007E0034	-1.2661	-4.4665	-3.2944	-2.6626	-2.4722	-2.7422	-3.1849	-2.6053	-2.5618	-2.5618
Z007E0036	-2.3287	-5.1838	-2.8567	-3.1448	-3.0729	-3.0874	-2.8316	-3.1372	-3.0798	-3.0798
Z007E0039	-3.019	-3.5492	-1.8626	-1.6563	-1.9437	-1.912	-1.5318	-1.8133	-1.8833	-1.8833
Z007E0040	-2.2186	-1.7127	-3.3161	-3.5809	-3.3336	-3.4697	-2.8781	-3.4182	-3.3373	-3.3373
Z007E0042	-2.8062	0.5119	-1.9108	-1.258	-1.1808	-1.2934	-0.7983	-1.1287	-1.1777	-1.1777
Z007E0043	0.2019	3.5387	-0.3472	1.0438	1.0251	0.9615	1.5407	1.0484	1.1086	1.1086
Z007E0045	2.1665	0.2986	1.8723	1.4058	1.4428	1.6959	1.4956	1.4319	1.4976	1.4976
Z007E0046	-1.813	-3.0959	-2.4578	-2.3589	-2.2736	-2.4544	-2.1214	-2.2885	-2.343	-2.343
Z007E0047	-0.0815	0.8212	-2.1814	-0.6672	-0.6377	-0.4868	-1.0728	-0.6049	-0.6252	-0.6252
Z007E0048	-2.9605	0.6427	-1.3826	-1.3406	-1.6578	-1.6757	-1.1211	-1.6607	-1.5833	-1.5833
Z007E0049	-4.4296	-3.8381	-5.6249	-5.4471	-5.5601	-5.6358	-6.0945	-5.453	-5.5575	-5.5575
Z007E0050	3.1961	4.6915	5.7166	3.7467	3.7462	3.5506	4.0716	3.5346	3.6472	3.6472
Z007E0051	2.2163	1.5635	2.568	3.4458	3.5381	3.6335	3.809	3.5583	3.4823	3.4823
Z007E0052	1.6122	2.3271	1.2625	1.6841	1.4571	1.6325	1.6648	1.5344	1.4555	1.4555
Z007E0053	-0.2689	0.0909	0.5793	0.5959	0.5846	0.8115	0.2136	0.6018	0.6463	0.6463
Z007E0054	3.3349	4.0022	4.8243	3.3302	3.2821	3.0696	2.7304	3.0833	3.1862	3.1862
Z007E0055	-2.1179	-1.8667	-4.811	-2.9923	-3.087	-3.2556	-2.975	-3.0636	-3.1408	-3.1408
Z007E0056	-4.1805	-6.7294	-3.494	-5.1545	-5.0415	-5.0634	-5.4948	-4.8935	-4.996	-4.996
Z007E0058	-2.4652	0.4858	-1.6946	-1.7924	-1.7592	-1.7892	-1.4362	-1.5548	-1.6713	-1.6713
Z007E0059	1.5115	-1.1644	-0.4943	0.6179	0.6312	0.7705	0.9693	0.5872	0.6378	0.6378
Z007E0061	4.3522	4.1948	3.4817	3.4204	3.3144	3.4989	3.518	3.4023	3.3016	3.3016
Z007E0062	0.9795	1.8843	2.5258	0.793	0.788	0.6347	1.0442	0.7561	0.7095	0.7095
Z007E0063	-2.3562	-3.7956	-1.0722	-1.1276	-1.0826	-1.1083	-1.6562	-1.1866	-1.1137	-1.1137
Z007E0064	1.6743	2.3805	0.3941	0.3986	0.5146	0.4613	0.9974	0.5189	0.5825	0.5825
Z007E0065	0.0255	-1.468	-0.7275	-1.1034	-0.9732	-0.789	-0.7168	-0.8632	-0.9692	-0.9692
Z007E0066	2.1957	2.2013	1.7171	0.9141	1.1989	1.2606	1.5511	1.0516	1.1229	1.1229
Z007E0067	-0.4219	-3.4752	-2.7726	-1.0373	-1.3522	-1.3502	-1.0709	-1.2684	-1.274	-1.274
Z007E0069	2.7127	0.1238	1.6265	1.9083	1.6652	1.6972	2.0287	1.8207	1.7315	1.7315
Z007E0070	-3.1658	-5.0964	-3.5394	-3.1009	-3.3929	-3.3903	-2.8104	-3.4475	-3.3337	-3.3337
Z007E0074	-3.2518	-0.6325	-1.3248	-1.9389	-2.0923	-1.971	-2.2881	-2.0474	-2.1519	-2.1519
Z007E0075	-5.2243	-2.3041	-4.1992	-3.85	-3.9525	-3.8227	-4.4063	-3.9943	-3.951	-3.951
Z007E0076	0.7999	1.0097	-1.5372	-0.4392	-0.3379	-0.1521	0.0057	-0.2133	-0.321	-0.321
Z007E0077	-0.9752	-2.1434	0.5429	0.7263	0.5725	0.5187	0.7807	0.3715	0.4871	0.4871
Z007E0078	-3.9192	-4.071	-2.0075	-2.9488	-2.8466	-2.9637	-2.5463	-2.779	-2.8666	-2.8666
Z007E0079	3.7091	1.1924	3.7776	2.1168	2.3609	2.2621	2.6872	2.4601	2.352	2.352
Z007E0080	-2.5854	-5.1286	-3.2503	-4.2664	-4.0348	-4.1716	-3.5898	-4.1098	-4.0547	-4.0547
Z007E0081	1.6942	0.8202	2.5176	3.4252	3.2091	3.1755	2.704	3.2643	3.2711	3.2711
Z007E0082	3.8734	5.2581	5.4396	3.618	3.5549	3.8393	4.2664	3.537	3.6236	3.6236
Z007E0088	-1.4571	-4.0585	-1.0548	-1.3413	-1.1684	-1.0863	-1.8459	-1.1581	-1.2477	-1.2477
Z007E0089	7.0897	4.1402	6.5611	6.7592	6.8107	6.7917	6.2756	6.7103	6.7907	6.7907
Z007E0092	0.0415	0.6384	-2.9662	-0.5614	-0.905	-0.7816	-0.8921	-0.8694	-0.8131	-0.8131
Z007E0093	0.2092	2.9454	-0.4034	0.9538	1.0052	0.8244	0.4796	0.9616	1.0061	1.0061
Z007E0094	-4.388	-3.9432	-2.0719	-3.2067	-2.9879	-3.1848	-2.6617	-3.0172	-3.0751	-3.0751
Z007E0096	6.8751	8.6139	6.7488	6.1977	6.3797	6.2789	6.8543	6.4353	6.372	6.372
Z007E0097	-2.6561	-2.0785	-4.6462	-3.9871	-3.7927	-3.741	-3.4562	-3.8961	-3.8474	-3.8474
Z007E0098	-4.3351	-3.7785	-3.5389	-4.4871	-4.5855	-4.476	-5.1007	-4.6607	-4.6602	-4.6602
Z007E0099	4.8817	1.9761	4.0679	3.4983	3.5619	3.803	3.2864	3.5758	3.6088	3.6088
Z007E0100	1.6709	3.2358	1.0856	0.8191	0.9111	0.8541	0.7197	0.8968	0.9651	0.9651
Z007E0102	2.7159	5.2763	4.553	3.1988	3.4145	3.4894	2.8455	3.4701	3.3393	3.3393
Z007E0104	-2.9635	-4.1294	-1.891	-2.3297	-2.2367	-2.3942	-2.6052	-2.3814	-2.2794	-2.2794
Z007E0105	-0.3736	-1.3213	0.8259	0.5569	0.6785	0.7282	1.0228	0.7592	0.6833	0.6833
Z007E0106	0.5375	-1.4841	0.6585	0.1276	0.2587	0.1131	0.336	0.1157	0.2215	0.2215
Z007E0107	2.3948	3.366	2.2245	2.1527	1.8665	2.0265	1.355	1.8368	1.872	1.872
Z007E0109	1.1649	4.054	1.7563	2.5661	2.7278	2.798	3.2762	2.5416	2.6592	2.6592
Z007E0110	4.4384	4.9388	3.5729	3.4781	3.6321	3.4652	3.513	3.5482	3.6167	3.6167
Z007E0111	-2.0428	-4.6256	-3.2237	-2.925	-2.8667	-2.8762	-2.498	-2.7139	-2.7941	-2.7941
Z007E0114	-2.7645	-5.5231	-5.4347	-3.2231	-3.6489	-3.373	-3.2755	-3.5936	-3.5484	-3.5484
Z007E0117	1.7152	4.0972	2.4529	2.483	2.646	2.5254	2.1218	2.7361	2.6465	2.6465
Z007E0118	2.2202	5.0161	1.6216	2.635	2.667	2.8991	3.0874	2.8654	2.7368	2.7368
Z007E0119	-5.9283	-4.7015	-2.4708	-3.6133	-3.8603	-3.9505	-4.4593	-3.8269	-3.882	-3.882
Z007E0121	0.049	-3.2775	-1.2516	-1.2343	-1.1286	-1.3099	-1.8326	-1.1734	-1.1427	-1.1427
Z007E0123	-0.5422	-1.9093	-2.2159	-0.2301	-0.3026	-0.3752	-0.695	-0.3035	-0.2357	-0.2357
Z007E0124	0.5632	0.9079	2.8524	2.0772	2.041	2.2994	2.7644	2.0233	2.1058	2.1058
Z007E0127	-2.1851	-1.5776	-1.3582	-3.5818	-3.3054	-3.2634	-3.7243	-3.204	-3.3157	-3.3157
Z007E0128	13.6111	11.6855	13.0347	12.6244	12.7286	12.7323	13.2758	12.8624	12.787	12.787
Z007E0129	-1.7828	-2.5455	-0.8861	-1.2899	-1.2242	-1.2505	-1.6554	-1.0723	-1.1819	-1.1819
Z007E0130	-1.6925	-1.0591	-2.0705	-1.6054	-1.7082	-1.9083	-1.4379	-1.9023	-1.777	-1.777
Z007E0132	-1.2266	-2.2057	0.1449	-0.6427	-0.4188	-0.5788	-0.9433	-0.4052	-0.4885	-0.4885
Z007E0133	-3.4911	-0.8162	-2.7121	-2.5055	-2.801	-2.6307	-2.155	-2.7422	-2.7201	-2.7201
Z007E0135	-3.5595	-3.9467	-3.5487	-3.772	-3.8828	-4.0454	-3.6769	-3.8801	-3.9465	-3.9465
Z007E0137	1.7543	2.4005	2.437	1.6872	1.5653	1.7247	2.0327	1.4331	1.537	1.537
Z007E0138	-2.1976	-0.8894	-2.5612	-2.1655	-2.3934	-2.482	-2.9456	-2.3181	-2.3949	-2.3949
Z007E0139	3.5736	4.4044	4.7223	3.1697	3.0525	2.9786	3.2924	3.12	3.0428	3.0428
Z007E0142	-1.9927	-1.811	-3.0054	-2.706	-2.7377	-2.5736	-3.1547	-2.7856	-2.7262	-2.7262
Z007E0146	0.9473	-0.1444	1.1518	1.8303	1.9493	2.0025	2.2651	1.8023	1.876	1.876
Z007E0147	-1.7948	-1.0923	1.4658	-1.0209	-0.9406	-0.7792	-0.8991	-1.0022	-0.9554	-0.9554
Z007E0148	1.4618	-0.075	0.4433	0.1082	0.3489	0.1872	0.4978	0.3943	0.3048	0.3048
Z007E0150	6.8788	3.9447	7.7365	6.0803	5.9676	5.8633	6.2551	5.8853	5.9528	5.9528
Z007E0152	0.003	0.5847	-1.4609	-1.6501	-1.3995	-1.4698	-1.6421	-1.3294	-1.461	-1.461
Z007E0153	-3.4304	0.3132	-3.248	-1.8868	-1.8782	-2.0015	-1.5396	-1.7869	-1.858	-1.858
Z007E0155	0.0228	-0.4031	-0.5985	1.151	0.9847	0.9333	1.4018	0.9893	1.0592	1.0592
Z007E0156	0.0273	-1.3325	-0.4371	1.5914	1.3288	1.0903	0.5358	1.1781	1.2523	1.2523
Z007E0157	-0.5385	0.4305	0.7375	-1.3524	-1.2168	-0.9884	-1.5948	-1.0741	-1.1878	-1.1878
Z007E0159	2.5656	-0.0347	-0.2391	2.0336	1.7665	1.6958	1.9521	1.8854	1.7993	1.7993
Z007E0160	2.6948	4.402	5.5042	3.8615	3.7358	3.5915	2.9907	3.8047	3.6927	3.6927
Z007E0161	-4.6909	-2.0521	-4.5638	-3.384	-3.2366	-3.3412	-3.6642	-3.414	-3.3159	-3.3159
Z007E0162	-2.4932	-1.5631	-2.8817	-2.1637	-2.4791	-2.2393	-1.9998	-2.52	-2.4222	-2.4222
Z007E0165	2.8577	3.0242	-0.0497	1.1348	1.3685	1.1357	0.5992	1.4316	1.3033	1.3033
Z007E0167	6.7049	8.9315	6.822	7.1617	6.8347	6.7936	6.4073	6.866	6.9071	6.9071
Z007E0169	0.2233	-2.6157	-0.5325	-1.5004	-1.2193	-1.3438	-0.6979	-1.3308	-1.2527	-1.2527
Z007E0170	-2.3262	0.1655	-1.3058	-1.297	-1.1451	-1.3015	-1.5374	-1.2436	-1.157	-1.157
Z007E0172	0.9248	1.8459	1.5231	0.3903	0.1264	0.0831	-0.386	0.1626	0.1937	0.1937
Z007E0173	7.2481	8.4957	4.3428	6.1869	6.2193	6.1987	6.248	6.4091	6.3102	6.3102
Z007E0175	-4.7653	-7.1451	-4.5467	-5.1308	-5.0261	-5.2287	-4.5981	-5.2579	-5.1285	-5.1285
Z007E0176	0.9294	-2.278	-2.38	-0.0581	-0.3128	-0.3348	-0.1025	-0.17	-0.2616	-0.2616
Z007E0177	-4.9327	-2.0592	-4.6641	-3.9014	-3.8265	-3.732	-3.4061	-3.9158	-3.8498	-3.8498
Z007E0178	3.5513	5.7956	3.8729	3.2325	3.273	3.3486	2.9784	3.3168	3.3378	3.3378
Z007E0179	5.3721	6.0351	5.4982	3.9862	4.3168	4.3917	4.8475	4.1506	4.2266	4.2266
Z007E0180	-1.2782	-0.9769	0.7455	0.011	0.0853	-0.0022	0.7012	0.003	0.102	0.102
Z007E0181	-2.161	0.2319	-3.0258	-1.1874	-1.423	-1.3444	-1.1326	-1.2945	-1.3895	-1.3895
Z007E0183	-1.8174	-5.1059	-3.0542	-3.0554	-2.8715	-2.8193	-2.6346	-2.9973	-2.9431	-2.9431
Z007E0184	-3.3327	-4.8047	-2.0661	-1.6613	-1.9099	-1.7069	-1.4997	-2.0124	-1.9082	-1.9082
Z007E0185	0.5788	-1.0781	0.9598	0.4522	0.4802	0.7422	0.2064	0.5652	0.5329	0.5329
Z007E0186	-4.6074	-0.8108	-0.6677	-3.0481	-3.0125	-2.758	-2.2806	-3.019	-2.9427	-2.9427
Z007E0187	1.5176	0.5672	1.7342	2.5689	2.6447	2.4849	2.1754	2.5495	2.6306	2.6306
Z007E0188	4.1304	2.929	4.0522	4.752	4.8822	4.9711	5.066	4.9237	4.8211	4.8211
Z007E0189	-4.1308	-4.6613	-2.7531	-3.1885	-3.1651	-3.0546	-3.4507	-3.1054	-3.1207	-3.1207
Z007E0192	-0.2573	-1.6642	-0.9769	0.1908	0.2239	0.3556	-0.2682	0.1976	0.2263	0.2263
Z007E0193	-2.3477	-4.0686	-0.6302	-2.7665	-2.6058	-2.6109	-2.1821	-2.4706	-2.5635	-2.5635
Z007E0194	0.1314	-0.105	1.2678	1.8943	1.8225	1.6868	2.1053	1.8247	1.7815	1.7815
Z007E0195	0.5165	1.3873	-0.8315	-0.7166	-0.6084	-0.6228	-0.2141	-0.4263	-0.5256	-0.5256
Z007E0196	0.9805	0.0032	2.7014	1.8594	1.9858	2.1037	1.9038	1.9658	1.9442	1.9442
Z007E0197	0.0979	2.2657	1.0057	1.1999	0.9627	1.1843	1.1902	1.1147	1.0005	1.0005
Z007E0198	6.0389	2.9813	5.9582	5.493	5.342	5.4294	5.1605	5.2047	5.263	5.263
Z007E0199	-2.1976	-4.3492	-1.9401	-2.7996	-2.6768	-2.4721	-2.1894	-2.6165	-2.6881	-2.6881
Z007E0200	-1.2882	-1.525	-1.3124	-2.247	-2.096	-2.2495	-1.6777	-2.1826	-2.1161	-2.1161
Z008E0004	2.9087	0.7921	1.3683	2.6552	1.8194	2.3069	2.324	2.764	1.9438	1.9438
Z008E0005	6.5307	4.7312	5.7214	4.5546	5.6482	5.846	5.0516	6.9608	5.6214	5.6214
Z008E0006	-3.8787	-2.5797	-2.8477	-3.0927	-3.3441	-3.1914	-3.7226	-2.5422	-3.3318	-3.3318
Z008E0007	3.8431	3.9401	3.4168	3.6494	3.1852	3.2782	3.4674	3.7602	3.1512	3.1512
Z008E0008	2.0878	1.3042	0.2522	-0.1323	0.8427	1.3013	1.1445	1.8805	0.7482	0.7482
Z008E0009	-3.5321	-4.1625	-3.1047	-4.3243	-3.5393	-3.1549	-2.8254	-2.0471	-3.346	-3.346
Z008E0010	-1.56	-0.7004	-1.5793	-0.1051	-1.5659	-1.2368	-0.8866	-0.507	-1.2711	-1.2711
Z008E0011	-2.3627	-2.4958	-1.4421	-2.4616	-1.5519	-1.3469	-1.2318	-2.4381	-1.6581	-1.6581
Z008E0013	-0.3476	-0.5098	-1.4758	-2.4341	-1.2163	-1.0391	-0.8745	-2.0568	-1.2813	-1.2813
Z008E0014	-3.5732	-1.6693	-2.434	-1.3967	-2.5034	-2.9152	-2.2484	-2.0438	-2.6333	-2.6333
Z008E0016	0.9732	0.8476	2.0652	0.8508	1.8303	2.0789	1.7996	2.5816	1.8525	1.8525
Z008E0018	-1.2606	-0.8484	0.2526	-1.0198	-0.1787	-0.5724	0.2587	-1.226	-0.1223	-0.1223
Z008E0019	-4.3314	-5.6299	-5.1406	-3.7343	-4.467	-4.4919	-4.331	-3.9347	-4.6777	-4.6777
Z008E0020	0.3032	0.2333	-0.8486	-1.5686	-0.5021	-0.7296	-0.1884	0.5406	-0.4772	-0.4772
Z008E0021	5.5424	6.1908	5.7874	6.8591	5.4148	5.6774	4.828	4.8059	5.4156	5.4156
Z008E0023	1.0908	1.0652	2.083	1.1844	1.772	2.052	2.3286	1.2078	1.7923	1.7923
Z008E0024	-6.3473	-7.4762	-7.0084	-7.625	-6.4285	-6.7619	-6.1614	-6.2596	-6.5794	-6.5794
Z008E0025	-3.1336	-1.8563	-2.7443	-1.0901	-2.4541	-2.0909	-2.8541	-2.2481	-2.3508	-2.3508
Z008E0026	4.6812	5.8615	5.2712	6.5468	4.8554	5.0937	4.3818	3.9595	4.8931	4.8931
Z008E0027	5.1102	3.6728	4.7831	5.2713	4.4174	4.7976	4.9035	5.6885	4.6217	4.6217
Z008E0028	-1.0485	0.7259	0.4245	-0.9102	-0.3325	0.0479	0.5636	1.2059	-0.0532	-0.0532
Z008E0029	-5.2098	-3.9989	-3.7169	-2.8544	-4.1553	-3.8853	-3.6421	-4.8893	-4.0311	-4.0311
Z008E0031	1.0289	1.7044	1.2041	-0.0597	0.8452	1.0732	1.3295	2.2118	0.81	0.81
Z008E0033	0.9095	0.1545	0.7237	1.8049	1.2403	0.7711	1.4505	-0.1491	1.1135	1.1135
Z008E0035	-3.651	-5.6698	-4.519	-3.9724	-4.6085	-4.4759	-5.3453	-3.9948	-4.6758	-4.6758
Z008E0036	-0.6662	-2.2661	-1.393	-1.4571	-1.4364	-1.2444	-1.6442	-2.2798	-1.4768	-1.4768
Z008E0038	-5.0507	-4.9846	-3.6701	-5.062	-4.1508	-4.5755	-4.6215	-3.4074	-4.0849	-4.0849
Z008E0044	-0.3579	1.0321	0.2349	-1.0383	0.3834	-0.0545	0.9934	1.3349	0.4442	0.4442
Z008E0047	2.5029	0.9932	1.8478	2.8748	1.6845	1.9882	1.9924	0.7948	1.6764	1.6764
Z008E0048	-3.0964	-1.5568	-2.5044	-0.9743	-2.2957	-2.681	-2.8218	-3.1699	-2.2825	-2.2825
Z008E0049	-5.2788	-3.9812	-4.7341	-3.6686	-4.6859	-5.0388	-4.5952	-3.9702	-4.6297	-4.6297
Z008E0053	-5.6859	-5.7288	-5.6811	-4.5306	-5.6726	-5.6832	-5.7916	-5.8803	-5.6551	-5.6551
Z008E0056	-3.1593	-1.9865	-1.7875	-0.8478	-2.0839	-1.881	-1.7145	-2.8605	-2.0868	-2.0868
Z008E0057	-4.738	-4.9363	-5.8767	-4.9927	-5.4949	-5.8272	-5.2875	-5.1558	-5.5212	-5.5212
Z008E0058	0.3059	0.0941	-0.3912	0.0405	-0.5365	-0.4217	-0.4093	-1.1191	-0.658	-0.658
Z008E0059	1.5801	1.5373	1.1676	1.6684	0.7119	1.0035	0.6887	1.8856	0.8517	0.8517
Z008E0060	3.3642	2.7782	1.8108	2.6275	2.0868	2.606	1.7778	1.1118	2.2944	2.2944
Z008E0061	-1.0482	0.4967	0.1962	0.8038	-0.2122	-0.1221	-0.7349	0.4949	-0.2186	-0.2186
Z008E0062	-4.1846	-3.8129	-2.6226	-1.8805	-3.089	-3.4997	-3.2227	-4.5809	-3.0323	-3.0323
Z008E0063	0.6335	-0.8044	0.2437	-0.0986	-0.0684	-0.3552	0.1421	1.0025	-0.0897	-0.0897
Z008E0064	0.6812	0.0851	0.7616	2.1918	1.2105	0.7828	0.521	1.9003	1.0257	1.0257
Z008E0065	1.9819	1.5219	2.1417	3.852	2.4997	2.1513	1.9122	1.4065	2.423	2.423
Z008E0066	-1.518	-1.9911	-3.058	-3.3034	-2.6716	-2.9072	-2.3816	-3.7374	-2.7395	-2.7395
Z008E0067	-0.3168	-0.8844	-0.3601	1.2189	0.3095	0.5689	0.2867	1.0168	0.1245	0.1245
Z008E0069	-1.143	-1.3337	-0.7831	0.7065	-0.2603	0.1411	0.1458	1.0618	-0.245	-0.245
Z008E0070	-3.3838	-4.8373	-3.7057	-5.0734	-4.3678	-4.6431	-4.1088	-5.0219	-4.087	-4.087
Z008E0071	2.1766	4.0671	3.4221	2.5738	2.9864	2.6022	2.7699	3.3604	3.117	3.117
Z008E0080	0.9928	0.6057	-0.0269	-1.6425	-0.1491	-0.6231	0.3179	0.5893	-0.169	-0.169
Z008E0081	-0.829	-2.1098	-1.4436	-0.6804	-1.1118	-1.229	-1.67	-0.0154	-1.0847	-1.0847
Z008E0082	1.3695	2.0086	1.3392	1.7998	0.9171	0.4057	1.1849	-0.0554	0.9164	0.9164
Z008E0083	-1.0741	-1.9339	-1.3658	-1.9995	-0.5366	-0.4131	-0.7748	0.3041	-0.797	-0.797
Z008E0084	-2.5264	-0.7521	-1.7543	-0.0747	-1.5188	-1.7747	-1.639	-2.584	-1.4861	-1.4861
Z008E0087	-4.2555	-2.684	-3.2015	-3.2617	-3.463	-3.4238	-4.026	-2.7402	-3.6216	-3.6216
Z008E0088	0.4678	1.1771	0.2235	-0.3825	0.9379	0.9833	0.2421	1.6845	0.6547	0.6547
Z008E0090	6.8841	4.8361	5.9945	6.9883	5.8293	6.1643	5.1157	6.2501	5.7998	5.7998
Z008E0092	-1.7956	-3.1948	-2.1927	-2.5303	-2.5211	-2.1856	-1.9662	-3.2619	-2.3025	-2.3025
Z008E0094	-0.3933	-0.377	-1.4672	-1.5336	-1.1123	-1.4795	-0.7473	0.0547	-1.1083	-1.1083
Z008E0095	2.1876	1.8601	0.6893	-0.2245	1.3848	0.8715	1.4424	0.7532	1.1257	1.1257
Z008E0096	1.7188	2.854	2.0549	3.3167	2.2461	1.8167	1.7179	2.9018	2.1704	2.1704
Z008E0097	2.6574	4.7132	4.3499	2.544	3.7036	3.1774	4.2872	4.9395	3.7744	3.7744
Z008E0098	1.7758	1.5992	0.5423	2.2865	0.8147	1.4325	1.3694	-0.3089	1.0437	1.0437
Z008E0099	0.4358	-0.1234	0.0259	-1.3518	-0.4108	-0.8451	0.0443	-1.1709	-0.3884	-0.3884
Z008E0100	0.2992	-0.5787	0.4298	-0.8391	0.4332	0.2176	0.0714	1.0474	0.2181	0.2181
Z008E0103	-2.7691	-4.612	-3.7906	-2.9432	-3.6796	-3.6047	-3.6446	-5.1917	-3.9497	-3.9497
Z008E0104	-1.106	-1.4942	-0.788	0.2123	-0.4578	0.1238	-0.766	-1.3088	-0.2107	-0.2107
Z008E0106	3.2894	3.5711	3.0856	3.7307	2.4894	2.8835	3.127	3.1059	2.7339	2.7339
Z008E0107	-2.9683	-1.8285	-2.6968	-2.6639	-2.2839	-2.0657	-1.7937	-1.4965	-2.2988	-2.2988
Z008E0108	-2.3053	-0.5088	-0.8695	-2.5793	-1.5008	-2.0893	-0.9232	-2.6773	-1.4694	-1.4694
Z008E0110	3.7414	3.4435	4.0225	3.6056	4.4143	4.1826	4.8285	4.3532	4.3645	4.3645
Z008E0111	1.7276	2.8461	2.0268	1.1813	2.3663	1.8748	1.8147	3.0607	2.266	2.266
Z008E0112	1.9409	3.2973	2.4043	3.7369	2.8294	3.1873	3.1986	3.3291	2.8336	2.8336
Z008E0113	-0.13	1.1265	0.674	-0.6265	0.5808	0.4971	-0.1261	1.3612	0.3113	0.3113
Z008E0115	-2.3528	-2.3798	-1.0744	-2.2587	-1.6105	-1.2625	-1.7742	-0.0457	-1.3458	-1.3458
Z008E0116	1.6201	1.6103	0.8476	1.4251	0.9465	0.8702	0.9065	-0.6579	0.6353	0.6353
Z008E0117	4.5411	4.1008	3.5119	4.3868	3.5248	3.5234	2.5679	2.1905	3.2516	3.2516
Z008E0119	-2.2063	0.0305	-0.3282	0.4894	-0.9851	-0.5274	-0.354	0.1709	-0.7052	-0.7052
Z008E0122	2.6616	1.9591	1.6202	0.9473	2.3518	2.5351	2.6688	3.1068	2.1334	2.1334
Z008E0123	-0.7864	1.3565	0.8587	1.3548	0.5135	-0.0555	0.619	0.9714	0.3257	0.3257
Z008E0124	0.5584	-0.1214	-0.0664	-1.1922	-0.1391	0.068	0.1539	-1.0285	-0.1809	-0.1809
Z008E0125	-3.7276	-3.9801	-4.4334	-5.7572	-4.6043	-4.45	-5.2378	-4.1142	-4.6421	-4.6421
Z008E0126	-0.943	-2.6213	-1.4431	-2.96	-2.0569	-2.3433	-1.426	-2.6996	-1.8546	-1.8546
Z008E0127	-2.5133	-4.3567	-3.6457	-2.7745	-3.4257	-3.5908	-2.9453	-2.1821	-3.2284	-3.2284
Z008E0128	-3.0181	-2.2628	-3.1237	-3.6939	-2.647	-2.5027	-3.0897	-3.9095	-2.699	-2.699
Z008E0130	3.7452	3.8175	5.0425	3.895	4.4404	4.0727	4.1163	5.9449	4.5224	4.5224
Z008E0131	-2.3234	-4.2745	-3.7043	-2.1184	-3.4467	-3.6298	-3.8991	-4.3531	-3.3026	-3.3026
Z008E0133	6.6335	5.6625	5.9586	6.2486	5.7571	5.4968	5.9104	4.2748	5.65	5.65
Z008E0134	4.8806	4.589	4.5897	4.6817	4.8322	4.6832	4.5233	4.6503	4.6649	4.6649
Z008E0136	0.5225	-1.8631	-1.3298	-1.7178	-0.7391	-1.0707	-1.4301	-2.3179	-0.8512	-0.8512
Z008E0137	0.4152	0.0564	1.041	-0.0372	1.0043	1.0556	1.2881	-0.1823	0.7626	0.7626
Z008E0139	-0.5534	-2.1259	-1.1777	-1.1053	-1.2507	-1.0156	-1.0237	-0.021	-1.303	-1.303
Z008E0141	6.474	5.2399	6.2128	5.1842	6.2427	6.2766	5.552	5.9844	6.0207	6.0207
Z008E0142	2.2327	2.0996	1.7055	2.2065	1.249	1.0735	0.691	1.8093	1.2526	1.2526
Z008E0145	3.6367	3.1632	3.3771	1.9432	2.9079	2.5686	3.3628	4.1377	2.9606	2.9606
Z008E0149	-0.6464	-3.2218	-2.0632	-3.2253	-2.1541	-2.0242	-2.7811	-3.4637	-2.2719	-2.2719
Z008E0150	2.4847	1.0493	2.1334	2.4347	1.6905	1.2532	2.0654	1.3201	1.7345	1.7345
Z008E0152	-0.5553	-1.6358	-2.6205	-3.149	-2.0685	-1.8579	-2.564	-3.4825	-2.1347	-2.1347
Z008E0153	4.0016	3.3492	2.7797	1.6842	2.7599	3.0669	2.3707	4.0578	2.8791	2.8791
Z008E0154	-3.089	-3.2472	-3.7823	-3.0943	-4.012	-3.8678	-4.2349	-4.2283	-4.0885	-4.0885
Z008E0155	1.7928	2.8516	1.9081	1.2341	2.3967	2.6199	2.8695	1.0649	2.3617	2.3617
Z008E0156	-0.8487	0.2862	-0.7502	0.1526	-0.1763	0.1119	-0.7975	0.3043	-0.3339	-0.3339
Z008E0157	1.5243	0.9523	-0.081	-0.3185	0.2864	0.0375	-0.3097	-0.7924	0.2495	0.2495
Z008E0158	3.3599	4.609	3.7009	3.0754	4.0807	4.4505	4.6513	4.7498	4.1292	4.1292
Z008E0159	-2.081	-2.7481	-1.6956	-0.8792	-1.9759	-2.4703	-2.7319	-1.4369	-2.1165	-2.1165
Z008E0161	4.357	5.3526	6.4879	7.1926	5.8173	5.6231	6.3737	7.0201	6.0783	6.0783
Z008E0163	-1.8981	-0.8608	-0.4817	-1.7593	-1.0312	-0.7339	-0.2706	-1.5641	-0.7888	-0.7888
Z008E0164	8.2085	7.7251	6.8441	7.4446	7.2229	6.7603	7.4478	7.7673	7.1402	7.1402
Z008E0165	-0.4242	0.9972	0.5348	-0.2294	0.1071	0.3018	-0.2668	-0.433	0.1012	0.1012
Z008E0166	-0.4258	0.2163	0.2573	1.6364	0.3168	0.467	0.0867	1.6555	0.5919	0.5919
Z008E0170	-0.9167	-2.171	-2.3884	-3.1133	-2.0101	-2.3404	-2.5059	-0.7526	-1.9997	-1.9997
Z008E0171	-1.3438	-1.3508	-0.4058	0.4	-0.37	-0.3614	-0.2821	-1.7306	-0.6259	-0.6259
Z008E0174	4.9709	4.769	3.7293	4.8845	4.1251	3.8184	4.3326	4.4402	4.0365	4.0365
Z008E0175	-2.094	-2.0268	-2.8063	-3.0237	-2.612	-2.0198	-2.8483	-1.4374	-2.4016	-2.4016
Z008E0176	-0.719	0.6628	-0.3149	1.3635	0.0172	-0.0361	-0.5264	-0.8618	0.0061	0.0061
Z008E0178	-2.1816	-3.726	-2.6993	-3.221	-2.8976	-3.4582	-3.6474	-1.966	-3.0024	-3.0024
Z008E0179	1.7366	2.2441	1.7265	1.1593	1.4435	1.7375	0.874	0.4726	1.3904	1.3904
Z008E0180	1.7638	1.7005	2.2077	3.7394	2.6535	2.6879	3.0427	1.8862	2.6701	2.6701
Z008E0181	1.6203	0.7547	1.3517	1.2184	2.1137	2.3797	1.4407	0.677	1.9674	1.9674
Z008E0182	-0.5602	-2.4342	-1.8428	-0.3916	-1.373	-0.7439	-0.9452	-0.3443	-1.1678	-1.1678
Z008E0183	-6.3065	-5.7059	-6.437	-7.1567	-6.469	-6.1074	-6.3569	-6.2501	-6.3627	-6.3627
Z008E0184	3.5059	2.8924	3.6368	3.0993	3.9686	3.9641	3.6624	3.0988	4.0898	4.0898
Z008E0185	3.1744	3.1657	3.9031	3.1256	3.9935	4.2701	4.6201	3.1422	4.0749	4.0749
Z008E0186	-0.9407	0.1796	-0.8624	-1.1576	-0.4812	-0.141	0.1037	-1.156	-0.4928	-0.4928
Z008E0187	0.902	0.9962	0.5051	-0.4516	-0.0037	0.0638	-0.3344	-0.9757	0.2321	0.2321
Z008E0188	-1.1196	-1.2536	-0.1875	-1.0269	-0.3931	-0.2144	-0.879	-1.0077	-0.4056	-0.4056
Z008E0189	0.7773	0.4022	1.4953	2.1123	1.118	1.1273	1.5016	1.6604	1.2128	1.2128
Z008E0190	-0.9784	0.2643	-0.6326	-0.9003	-0.5396	-0.4729	-0.6919	-1.1989	-0.3678	-0.3678
Z008E0191	-7.483	-7.7055	-6.6546	-6.8917	-6.7531	-6.6468	-6.4866	-5.9247	-6.9674	-6.9674
Z008E0193	-0.8126	1.0652	0.5486	1.0856	0.223	-0.5106	-0.1119	-1.2224	-0.0073	-0.0073
Z008E0194	4.0621	3.6333	4.4497	4.0326	4.4176	4.2779	4.3577	3.8793	4.7171	4.7171
Z008E0195	-3.0045	-1.456	-2.3714	-0.9373	-2.202	-1.7704	-1.5253	-2.9656	-1.9734	-1.9734
Z008E0196	-3.9533	-2.2871	-2.5403	-3.8159	-3.192	-2.9128	-3.3383	-1.704	-2.9453	-2.9453
Z008E0198	-0.1059	1.1711	0.4871	-0.6684	0.558	0.6567	1.0599	-0.6527	0.5225	0.5225
Z008E0199	-3.3682	-1.6511	-2.1136	-3.1925	-2.5582	-2.7802	-3.0092	-3.2448	-2.5644	-2.5644
Z008E0200	0.4091	1.6225	0.5897	0.0868	1.0261	0.5937	1.3041	-0.47	0.8158	0.8158
Z009E0009	-2.2464	-2.2146	-2.5365	-2.7529	-3.4675	-2.5741	-2.5886	-3.0657	-2.8574	-2.8574
Z009E0010	2.2886	2.0282	1.2184	1.9283	1.706	0.8642	2.0483	0.9558	1.2971	1.2971
Z009E0012	-1.4199	0.4611	-1.0584	-1.0086	-0.2991	-0.1539	-1.5286	0.0532	-0.4703	-0.4703
Z009E0013	-4.9307	-6.6566	-6.1233	-5.5172	-6.2184	-5.4371	-6.0841	-5.9801	-5.7245	-5.7245
Z009E0014	1.4944	3.3095	2.6814	3.2278	2.5567	2.7452	3.4285	2.4789	2.441	2.441
Z009E0015	2.3815	2.3587	2.6895	3.4646	2.6549	2.7236	3.9213	3.4842	3.1691	3.1691
Z009E0016	0.5767	0.3031	-0.6043	-0.8296	-0.0109	0.381	0.4473	-0.0381	-0.2116	-0.2116
Z009E0018	3.8185	3.4486	3.5576	2.8004	3.1879	3.6351	3.9572	2.911	3.1169	3.1169
Z009E0021	-0.0099	-0.1823	-0.0391	-0.1748	-0.0722	0.842	-0.2257	0.9389	0.4939	0.4939
Z009E0024	-2.3247	-2.5975	-3.0065	-2.0179	-1.9279	-2.3362	-3.1263	-2.8143	-2.577	-2.577
Z009E0025	-0.6052	-0.3218	-1.091	-1.7007	-0.7655	-1.1329	-2.7209	-0.8865	-1.4488	-1.4488
Z009E0026	0.0786	0.1281	0.0976	0.0497	-1.0713	-1.3043	-1.876	-0.8576	-0.6983	-0.6983
Z009E0027	0.4935	-0.3702	1.3116	1.0473	0.0748	0.1642	0.9189	0.9986	0.5667	0.5667
Z009E0030	2.3723	0.8172	1.4818	2.2915	2.0491	2.0467	1.316	1.4062	1.7173	1.7173
Z009E0031	-1.4304	-1.7112	-2.5189	-2.4861	-2.5508	-2.4386	-1.2101	-2.4181	-2.0956	-2.0956
Z009E0032	-2.8824	-1.2094	-2.18	-1.5401	-2.1675	-1.6771	-2.7848	-2.059	-1.9499	-1.9499
Z009E0033	-1.5778	-1.0941	-1.6599	-2.0747	-1.1527	-1.3139	-0.9288	-1.9417	-1.7485	-1.7485
Z009E0034	-2.8826	-1.5663	-2.1795	-1.8727	-2.5216	-3.2876	-3.7949	-2.8568	-2.6442	-2.6442
Z009E0035	1.3084	0.0957	0.311	1.1863	0.8385	0.0802	-0.28	0.9611	0.6506	0.6506
Z009E0036	-1.3261	-1.1271	0.1648	-0.064	-1.0042	-1.156	-1.978	0.0076	-0.533	-0.533
Z009E0037	2.7056	0.9335	1.9931	1.3109	1.6237	1.0949	0.706	1.4936	1.6846	1.6846
Z009E0038	-4.1926	-4.1201	-5.4734	-5.2065	-4.8037	-5.2169	-4.1668	-4.5801	-4.8586	-4.8586
Z009E0041	4.1885	2.3046	3.0202	2.9021	3.5756	3.805	2.8815	3.1211	3.3834	3.3834
Z009E0043	-1.381	-1.3405	-1.3161	-0.6932	0.1887	-0.3595	-1.2477	-0.8222	-0.6216	-0.6216
Z009E0045	-2.263	-1.3991	-2.1054	-1.2391	-1.3123	-1.3406	-2.2858	-1.7024	-1.5636	-1.5636
Z009E0047	0.8457	0.4738	1.2326	0.129	0.092	0.8974	-0.6048	1.1806	0.573	0.573
Z009E0049	-9.0835	-8.9322	-9.9643	-9.1269	-9.369	-10.1017	-9.2087	-9.6487	-9.7134	-9.7134
Z009E0050	1.1816	1.4721	2.2864	1.4645	1.3027	1.9085	2.6367	1.691	1.88	1.88
Z009E0051	1.1536	0.7066	0.9245	2.0224	1.7289	1.7075	1.2705	1.1855	1.5107	1.5107
Z009E0053	-0.1265	0.2963	-0.8697	0.0883	0.3915	-0.9858	-0.3167	-0.2436	-0.6176	-0.6176
Z009E0055	3.974	3.5294	2.2689	3.1816	2.8845	2.3582	3.5206	2.4348	2.7507	2.7507
Z009E0056	-4.4444	-3.5537	-4.0979	-3.3943	-4.1027	-3.3181	-3.6291	-3.2266	-3.664	-3.664
Z009E0057	1.4252	1.6628	1.6669	0.7874	0.6381	0.9439	0.0356	1.0254	1.1029	1.1029
Z009E0058	1.2053	1.2469	2.6891	1.8768	1.7614	2.4988	1.5567	2.1412	2.2558	2.2558
Z009E0059	-1.404	-1.3359	-1.6508	-2.2558	-2.6122	-2.3791	-1.2545	-1.8391	-1.9111	-1.9111
Z009E0061	2.4495	2.2628	0.8477	1.0402	1.6275	1.9454	1.8854	1.3069	1.5413	1.5413
Z009E0063	6.874	4.9111	6.4415	6.4916	6.0128	6.3249	6.9388	5.6034	5.8711	5.8711
Z009E0064	-4.1344	-4.6398	-4.5804	-5.3464	-5.6333	-4.5533	-4.038	-5.2904	-5.0558	-5.0558
Z009E0065	-9.1903	-10.0845	-9.6927	-9.318	-9.1234	-8.8354	-9.1482	-8.9516	-9.2933	-9.2933
Z009E0069	-2.4441	-2.5136	-1.5243	-1.4384	-1.8175	-2.1602	-2.8978	-2.0324	-1.9126	-1.9126
Z009E0070	-1.8418	-2.0851	-1.5882	-1.7465	-1.5402	-0.7291	-1.5767	-1.2238	-1.0486	-1.0486
Z009E0071	-2.0877	-0.5016	-0.9803	-0.8679	-1.9559	-2.1525	-2.6294	-1.5836	-1.4535	-1.4535
Z009E0072	5.8292	5.6344	6.0676	6.1698	7.4384	6.2849	7.1214	6.6679	6.611	6.611
Z009E0073	1.4922	-1.0243	0.3786	-0.3304	-0.4239	-0.2542	1.0697	-0.2779	0.0966	0.0966
Z009E0074	0.2143	-0.1496	-0.2762	-0.4944	-1.3352	-1.1728	0.0588	-1.042	-0.7371	-0.7371
Z009E0076	-3.528	-2.5518	-2.9047	-3.2113	-2.3578	-2.8068	-3.8699	-3.1882	-3.039	-3.039
Z009E0077	-4.9822	-3.345	-3.5312	-4.2621	-3.8851	-4.4001	-3.9502	-3.5228	-4.0181	-4.0181
Z009E0078	-1.2336	-1.3213	-2.1102	-2.0719	-2.101	-2.0304	-0.7906	-1.9642	-1.6609	-1.6609
Z009E0079	2.1534	2.4568	1.1785	1.5409	1.9796	1.4754	2.7644	1.8679	1.9043	1.9043
Z009E0082	2.3742	1.734	1.2158	1.4737	1.1028	1.9278	0.8808	2.0237	1.5961	1.5961
Z009E0083	6.5239	7.309	6.4449	6.1996	6.4194	6.6959	5.7608	6.6802	6.7785	6.7785
Z009E0084	-2.1494	-3.3832	-2.1994	-1.8441	-2.4444	-2.6027	-3.1223	-2.6487	-2.4185	-2.4185
Z009E0086	5.2007	4.1811	4.4152	5.296	4.9838	4.1839	3.8351	5.1105	4.7808	4.7808
Z009E0088	-5.2734	-5.919	-5.7257	-5.5827	-4.9098	-4.4242	-3.6435	-5.1976	-4.9071	-4.9071
Z009E0090	-3.3313	-2.4208	-3.2835	-3.0983	-3.3446	-3.5998	-4.22	-3.1725	-3.0466	-3.0466
Z009E0091	-2.7098	-2.3873	-1.6036	-2.2908	-1.8903	-2.5398	-3.3308	-1.3524	-1.9055	-1.9055
Z009E0092	4.2189	2.7989	3.9772	3.7006	4.1444	3.5234	4.0404	3.707	4.0047	4.0047
Z009E0093	2.0744	1.5043	1.5206	2.2439	1.5031	2.1525	2.2017	1.5418	1.802	1.802
Z009E0094	1.6047	2.8221	2.4857	2.8022	2.825	1.5248	2.2648	1.7357	1.9518	1.9518
Z009E0095	1.8759	3.0073	2.871	1.9372	1.7467	1.8347	1.6272	2.4802	2.2674	2.2674
Z009E0096	3.1735	3.3654	2.1864	2.9692	2.2005	2.8456	2.0848	2.3997	2.6056	2.6056
Z009E0097	-3.3385	-2.391	-3.7385	-3.4893	-3.5759	-2.5126	-1.6491	-3.3039	-2.9786	-2.9786
Z009E0098	2.2219	1.7732	2.9482	2.3257	2.6394	2.9145	1.9687	2.3985	2.6094	2.6094
Z009E0099	-0.9543	-0.5177	-0.1426	-0.0715	-0.4577	-0.2906	-0.6915	-0.7418	-0.6136	-0.6136
Z009E0100	4.3123	3.8949	2.7287	2.6095	2.623	2.6998	2.2647	2.9776	3.1968	3.1968
Z009E0101	-3.5623	-2.0223	-2.7359	-3.1193	-2.2339	-3.3176	-2.5981	-2.7155	-2.8612	-2.8612
Z009E0103	0.6713	1.1539	0.297	0.7636	0.1572	0.7018	-0.6229	0.7342	0.3842	0.3842
Z009E0104	-0.8073	-1.1994	-0.3444	-0.0824	0.0088	-0.4617	-1.5003	-0.9013	-0.7106	-0.7106
Z009E0106	-2.7856	-3.0089	-2.3624	-2.5977	-2.0802	-1.8235	-2.634	-2.3187	-2.1006	-2.1006
Z009E0107	6.0117	6.0664	6.2818	6.5179	5.9907	6.3799	6.9568	5.7296	5.9731	5.9731
Z009E0108	-6.0128	-6.3914	-5.9294	-5.2377	-6.0345	-6.2036	-6.4442	-5.904	-5.6351	-5.6351
Z009E0109	-1.6507	-2.0241	-0.9421	-0.7134	-1.1905	-1.2835	-0.3043	-1.4537	-1.2033	-1.2033
Z009E0111	2.6096	1.7658	2.5046	2.3975	2.4599	3.1066	4.0929	2.656	2.9812	2.9812
Z009E0112	-2.8883	-1.6779	-1.7802	-2.3976	-2.0754	-1.6627	-1.3211	-2.3112	-2.1274	-2.1274
Z009E0113	2.7089	1.3337	2.3348	1.832	2.7887	2.4074	1.4923	1.9925	2.1655	2.1655
Z009E0114	-4.1153	-2.9151	-3.5485	-3.46	-3.9496	-3.0215	-2.4118	-3.6688	-3.4463	-3.4463
Z009E0115	4.2993	2.1683	2.5814	2.6023	3.2308	2.9281	4.2312	2.9419	3.2739	3.2739
Z009E0116	-2.8343	-2.7164	-2.4911	-2.3089	-1.7981	-2.4017	-2.1041	-1.6215	-1.9471	-1.9471
Z009E0119	2.5901	2.6342	2.2218	1.6235	1.9493	2.207	1.1779	1.788	1.9423	1.9423
Z009E0120	2.3417	1.5345	2.4932	2.0192	3.288	3.0735	3.0687	2.9943	2.5181	2.5181
Z009E0121	-3.0336	-2.0152	-2.2184	-2.724	-2.4725	-2.0884	-1.6661	-2.8167	-2.5731	-2.5731
Z009E0122	-0.5961	0.6403	0.4354	-0.3033	0.2125	0.5451	0.6856	0.0081	0.0865	0.0865
Z009E0123	-4.6486	-3.5517	-4.1756	-4.5546	-4.3672	-3.9964	-4.171	-4.5845	-4.3445	-4.3445
Z009E0124	4.0227	4.2859	3.2899	3.9262	3.8328	3.5594	3.8728	3.9487	3.4823	3.4823
Z009E0125	3.2647	1.421	2.6332	2.9554	2.2209	2.2306	3.3608	2.1495	2.2468	2.2468
Z009E0126	-0.1027	1.2983	0.7216	0.0056	0.178	0.7086	-0.5021	0.4262	0.4684	0.4684
Z009E0128	4.2518	3.3343	4.2958	3.5582	3.0505	3.6766	3.9979	4.073	3.5889	3.5889
Z009E0129	-4.1983	-4.45	-3.3315	-3.8058	-3.9972	-4.0609	-3.0928	-3.3496	-3.6083	-3.6083
Z009E0130	-0.3926	1.1862	0.1551	0.2863	0.6494	0.2989	1.3608	0.5009	0.7171	0.7171
Z009E0131	-0.8732	-2.4467	-1.3533	-1.6766	-0.8806	-1.8955	-0.5524	-1.7497	-1.4226	-1.4226
Z009E0132	0.7301	2.5444	1.972	1.4411	1.1017	1.2479	2.1752	2.195	1.7516	1.7516
Z009E0133	6.1917	6.1879	5.8156	5.8758	5.6224	5.9881	6.8243	5.3009	5.6187	5.6187
Z009E0134	-4.1919	-4.3656	-3.1757	-3.8848	-3.1525	-2.9801	-2.8267	-3.0122	-3.466	-3.466
Z009E0135	0.0824	0.3063	0.3304	1.4049	1.7881	0.2653	-0.0345	0.6753	0.9158	0.9158
Z009E0136	-0.2356	1.296	0.7542	1.3977	0.9774	0.2241	1.2808	0.4067	0.6819	0.6819
Z009E0137	-2.7689	-4.4577	-3.4926	-3.5942	-3.1433	-3.5317	-4.4251	-4.0244	-3.7971	-3.7971
Z009E0138	2.9238	1.2624	1.7656	2.4479	1.9742	2.6945	3.3283	2.5019	2.2033	2.2033
Z009E0139	-0.9219	0.164	-0.9873	-0.9441	0.411	-1.0789	-1.9591	-0.6426	-0.5537	-0.5537
Z009E0142	1.4267	2.8618	1.3673	1.5774	1.542	2.3044	1.5551	1.8268	2.0389	2.0389
Z009E0143	-2.3573	-2.6636	-2.6608	-2.4505	-1.2953	-2.288	-1.4174	-1.6237	-1.9531	-1.9531
Z009E0144	-3.1689	-2.8914	-3.2383	-3.5625	-2.9979	-3.4421	-4.3889	-3.3223	-3.8651	-3.8651
Z009E0146	-0.589	0.9294	-0.0473	0.5651	0.7219	0.0164	1.1148	0.1349	0.4265	0.4265
Z009E0149	-2.9047	-3.1038	-4.3232	-4.1769	-4.3194	-4.0879	-2.814	-3.7403	-3.7096	-3.7096
Z009E0151	3.6789	3.8494	4.6795	4.0637	4.4152	3.8905	3.9579	4.9289	4.4411	4.4411
Z009E0152	-1.5786	-1.5273	-2.0577	-2.7026	-1.7324	-2.272	-2.0581	-1.8347	-2.3276	-2.3276
Z009E0153	1.2782	1.4673	0.4333	0.4074	1.0486	1.1497	-0.1037	0.8987	0.7579	0.7579
Z009E0155	-0.315	0.1036	-0.9244	-0.1633	-0.9496	-0.1464	0.3508	-0.1983	-0.5823	-0.5823
Z009E0156	2.7348	4.6946	3.4964	4.1166	4.1812	4.007	2.4751	4.0302	3.7205	3.7205
Z009E0157	0.2434	1.9421	0.5733	1.3571	0.6393	1.2461	0.2618	1.0702	1.015	1.015
Z009E0158	-5.0971	-6.8646	-6.0481	-5.367	-6.2136	-5.7476	-4.6993	-5.8743	-5.8185	-5.8185
Z009E0159	0.0249	-1.8248	-0.4658	-1.1697	-0.9118	-0.3281	0.096	-0.5258	-0.856	-0.856
Z009E0163	4.7677	6.0634	5.2916	4.8758	5.1633	5.4627	5.1919	5.0065	5.1542	5.1542
Z009E0164	-1.1145	0.3602	-0.5181	0.3012	-0.4868	-0.63	0.5204	-0.4512	-0.188	-0.188
Z009E0165	1.0019	1.0895	-0.0437	0.0129	1.2595	-0.1513	-0.9595	0.1738	0.3274	0.3274
Z009E0166	6.5136	7.995	7.3041	6.6175	6.9083	6.3384	5.3101	7.4133	6.8876	6.8876
Z009E0167	0.4021	1.8662	0.8423	1.1192	0.2358	0.9786	-0.4085	1.2186	0.6889	0.6889
Z009E0168	1.8063	1.7183	2.5919	2.3905	3.231	3.0045	3.8251	2.363	2.6486	2.6486
Z009E0169	-3.6725	-2.3405	-3.0166	-3.3338	-2.4523	-3.1023	-2.4372	-3.2652	-3.0692	-3.0692
Z009E0170	0.2466	-1.7826	-0.311	-1.5702	-1.6312	-0.5417	-2.0352	-0.4269	-0.9662	-0.9662
Z009E0171	4.8536	5.3543	5.2267	5.1492	5.7979	5.0264	5.9954	5.4316	5.4091	5.4091
Z009E0173	2.4537	1.6593	1.551	1.2834	1.4249	2.2208	1.0841	1.9759	1.8244	1.8244
Z009E0174	-3.0165	-3.458	-2.2822	-1.9315	-2.5238	-2.1555	-1.2464	-2.8707	-2.5227	-2.5227
Z009E0176	0.9626	-0.278	0.8226	0.9755	0.49	-0.3022	-0.5798	0.2154	0.3994	0.3994
Z009E0177	-3.4715	-4.8731	-3.2504	-4.3234	-4.4702	-4.3826	-5.0239	-4.0408	-3.8895	-3.8895
Z009E0178	5.7604	4.047	5.0956	5.0024	4.7639	5.1096	5.8456	5.3575	5.0285	5.0285
Z009E0180	-0.6644	-1.5334	-0.0612	-0.2716	-0.9016	-0.4729	-1.6657	-0.9084	-0.7867	-0.7867
Z009E0181	-4.9439	-6.6481	-5.0474	-5.8855	-5.5241	-6.1346	-6.6775	-5.8133	-5.6109	-5.6109
Z009E0183	1.4441	0.9268	1.9903	2.161	1.5681	2.0352	2.4893	1.9	1.5797	1.5797
Z009E0187	2.8091	2.8556	2.5352	1.8967	2.8744	2.38	0.9627	1.9634	2.0464	2.0464
Z009E0190	-3.0908	-2.0108	-2.2311	-2.2905	-2.611	-2.4471	-2.5555	-2.3048	-2.8754	-2.8754
Z009E0191	-0.1031	-0.1248	-0.3682	0.3869	-0.405	0.1749	-0.6019	-0.3443	-0.1091	-0.1091
Z009E0192	-3.3174	-3.7096	-2.2569	-3.032	-2.5581	-3.0238	-2.1242	-2.7834	-2.6145	-2.6145
Z009E0193	-0.563	-1.3745	-1.2698	-0.3494	-0.5949	-0.2878	0.3367	-0.4118	-0.7339	-0.7339
Z009E0194	-1.099	-1.2272	-1.3023	-1.9109	-1.7152	-2.163	-1.3303	-1.7524	-1.8034	-1.8034
Z009E0196	1.7744	1.2315	2.7282	2.0845	1.7374	1.9244	3.2176	2.036	2.3432	2.3432
Z009E0197	3.3659	4.8811	3.7938	4.6384	4.3599	3.663	4.3507	4.3752	4.0142	4.0142
Z009E0198	-0.2219	1.2297	0.6514	0.1082	0.4624	0.6767	-0.4377	0.3131	0.4321	0.4321
Z009E0199	5.852	6.6482	6.2255	6.4334	5.2402	6.258	6.9344	5.5805	5.8553	5.8553
Z009E0200	-0.5464	-1.1427	-0.4376	0.1766	-0.5637	0.3519	0.9402	-0.1647	-0.1731	-0.1731
Z010E0001	-5.1164	-5.8917	-5.2327	-5.705	-6.9112	-5.4848	-5.9458	-4.8833	-5.745	-5.745
Z010E0004	-3.9147	-2.9673	-1.8002	-2.745	-2.1201	-3.2194	-2.6007	-3.6029	-2.763	-2.763
Z010E0006	0.5535	0.5669	0.6634	0.584	1.4718	0.5343	0.5914	-0.0256	0.5828	0.5828
Z010E0007	2.1017	1.2487	1.6571	1.4621	0.0996	0.9	1.2645	2.379	1.4276	1.4276
Z010E0008	0.139	2.2314	2.9112	2.1289	0.9598	1.5365	2.3055	1.3342	2.1158	2.1158
Z010E0009	0.2357	-1.4715	-2.0037	-1.2893	-2.4558	-1.2826	-1.5139	-2.1305	-1.3256	-1.3256
Z010E0010	1.0646	0.9382	1.3221	0.7266	-0.0204	0.7632	1.011	1.6961	0.779	0.779
Z010E0011	1.6624	1.4959	1.7501	1.3394	0.8192	1.5028	1.2712	2.1689	1.3039	1.3039
Z010E0012	-1.9728	-0.7483	-0.0743	-0.8579	0.176	-1.3447	-0.7568	-1.5945	-0.88	-0.88
Z010E0013	-2.3082	-2.7502	-3.1413	-2.9453	-2.4542	-3.1811	-2.864	-3.4959	-2.903	-2.903
Z010E0016	4.1884	3.2439	3.6914	3.4295	4.3231	3.7674	3.605	3.397	3.3952	3.3952
Z010E0017	2.7244	4.9787	3.9795	4.7549	3.5037	5.2147	5.0183	5.5902	4.7758	4.7758
Z010E0018	1.3206	2.2184	2.4728	2.3547	0.9247	2.7712	2.4998	2.9052	2.3446	2.3446
Z010E0020	-0.0554	1.4068	1.7256	1.5396	2.261	1.57	1.5411	2.3825	1.5495	1.5495
Z010E0022	5.147	3.1455	3.2052	3.2777	2.0137	3.6928	3.42	3.8172	3.2572	3.2572
Z010E0025	-0.0371	-0.4701	-0.9707	-0.3904	0.8033	0.1307	-0.5125	-1.1766	-0.3555	-0.3555
Z010E0026	1.4224	1.363	1.9565	1.1678	-0.2616	1.495	1.073	0.5142	1.2	1.2
Z010E0027	-0.521	-2.196	-1.9345	-2.3358	-0.7139	-2.0038	-2.6763	-3.0301	-2.3842	-2.3842
Z010E0029	0.6041	1.4898	1.5661	1.3723	-0.1444	1.7765	1.1398	0.7401	1.3467	1.3467
Z010E0030	1.0423	-0.7883	-1.8864	-1.0372	-0.0463	-1.2048	-1.1834	0.0161	-1.0026	-1.0026
Z010E0032	0.4209	-0.0803	-0.0076	-0.2256	0.9934	-0.5817	-0.4977	-0.1123	-0.2677	-0.2677
Z010E0034	-1.2511	1.1384	0.9428	0.9467	-0.2033	1.3465	1.0962	1.6306	0.9307	0.9307
Z010E0035	0.0988	0.5751	1.1977	0.8079	1.0785	0.4108	0.9818	0.0657	0.7893	0.7893
Z010E0036	1.2958	3.6853	3.4897	3.4936	2.3436	3.8934	3.6431	4.1775	3.4776	3.4776
Z010E0037	-0.3123	-1.3119	-2.3047	-1.4554	-0.189	-1.744	-1.7238	-2.089	-1.502	-1.502
Z010E0038	5.843	3.8039	4.0213	3.9854	3.8261	3.6492	3.7146	3.0743	3.9511	3.9511
Z010E0039	5.1664	4.4781	3.5041	4.2632	5.1576	4.0032	4.3521	3.6678	4.2948	4.2948
Z010E0040	0.7687	1.4012	0.6007	1.2305	2.0377	1.0065	1.3493	2.1163	1.2128	1.2128
Z010E0041	4.5099	3.4811	2.8922	3.3645	2.4895	2.8111	3.5328	2.6264	3.3355	3.3355
Z010E0042	0.9344	1.8162	1.2803	1.6562	1.3329	1.8174	1.818	0.8075	1.643	1.643
Z010E0044	0.1998	-2.0885	-1.753	-1.8783	-3.5778	-1.5473	-1.6732	-2.7359	-1.9019	-1.9019
Z010E0047	-2.3449	-1.4643	-2.0082	-1.3751	-0.3216	-1.7747	-1.1392	-0.5169	-1.3255	-1.3255
Z010E0048	2.0221	1.0866	0.6813	1.1831	2.2701	1.6258	1.3795	1.8998	1.1829	1.1829
Z010E0049	-3.7537	-4.2959	-4.215	-4.4422	-3.4518	-4.8015	-4.2868	-4.4263	-4.472	-4.472
Z010E0051	0.8485	3.1279	3.2295	3.2622	4.5278	3.5173	3.1404	2.6734	3.2919	3.2919
Z010E0052	0.8799	1.9749	2.3365	2.0587	2.5072	1.7759	2.3134	2.8006	2.1153	2.1153
Z010E0053	-4.8983	-5.3565	-5.557	-5.2072	-4.814	-4.8423	-5.0785	-6.2579	-5.23	-5.23
Z010E0055	1.5708	0.919	0.9138	1.0736	1.2994	0.5858	1.2238	1.699	1.0466	1.0466
Z010E0057	-2.3766	-2.0097	-2.3495	-1.8219	-1.2302	-2.0957	-1.6647	-2.6755	-1.84	-1.84
Z010E0058	3.2437	2.256	1.9501	2.4375	3.6398	2.0944	2.1931	1.624	2.3948	2.3948
Z010E0059	0.142	-0.8348	-0.7232	-0.6681	0.0395	-0.2955	-0.3978	-1.4114	-0.6677	-0.6677
Z010E0060	-0.1824	0.2637	-0.411	0.4084	1.5164	0.9698	0.1355	0.4134	0.3776	0.3776
Z010E0061	-3.0943	-4.5831	-4.9564	-4.8058	-5.7857	-4.5185	-4.7379	-3.7889	-4.7667	-4.7667
Z010E0062	0.3629	1.6192	2.2784	1.4841	2.6132	0.9786	1.5596	2.3698	1.4626	1.4626
Z010E0063	1.6429	1.4085	2.4355	1.5432	1.8015	1.5877	1.8545	0.7406	1.5943	1.5943
Z010E0064	1.122	1.6645	1.2243	1.8348	0.5191	2.294	1.5986	0.9743	1.81	1.81
Z010E0065	3.327	3.3707	3.4854	3.4581	2.5361	2.9652	3.3008	4.231	3.5026	3.5026
Z010E0066	4.935	4.1082	3.9681	4.0056	4.9974	3.6179	3.7752	3.4774	3.9611	3.9611
Z010E0068	3.0755	4.1494	3.6513	3.9677	5.5162	4.4212	4.0407	3.0756	3.9426	3.9426
Z010E0070	3.9455	2.5894	2.031	2.4287	4.0248	2.7411	2.5408	3.3755	2.3913	2.3913
Z010E0071	-3.3261	-4.0504	-4.0258	-3.917	-2.7607	-3.691	-3.6357	-4.6084	-3.8883	-3.8883
Z010E0072	-0.1891	-1.8639	-1.3847	-1.9776	-0.7777	-2.4659	-1.8793	-2.7253	-2.0102	-2.0102
Z010E0075	-0.4655	-1.8241	-1.2581	-2.0355	-1.3569	-2.3473	-2.1668	-0.9891	-1.9991	-1.9991
Z010E0076	5.9183	4.1279	4.9833	4.1829	3.5804	3.7785	4.3712	3.3382	4.1629	4.1629
Z010E0077	-0.9953	-0.5706	0.6457	-0.4404	0.0784	-0.8866	-0.5892	0.513	-0.4048	-0.4048
Z010E0078	1.5753	0.8404	1.0596	1.0774	0.2437	0.3965	0.866	0.3744	1.0372	1.0372
Z010E0080	-4.2618	-2.3622	-1.3729	-2.4581	-4.1836	-2.9357	-2.4774	-3.2006	-2.475	-2.475
Z010E0082	1.8802	1.5415	2.3191	1.4183	0.034	0.878	1.3794	2.2954	1.3887	1.3887
Z010E0083	-6.3493	-4.7244	-5.0685	-4.5319	-3.7803	-4.8907	-4.3573	-5.369	-4.5556	-4.5556
Z010E0084	-1.1007	0.8623	-0.0453	0.7189	1.8658	0.456	0.4746	0.0903	0.6854	0.6854
Z010E0086	1.5033	-0.3757	-1.2826	-0.5915	-1.1359	-0.8117	-0.2836	-1.2823	-0.5436	-0.5436
Z010E0087	-5.1819	-5.3878	-5.8279	-5.6393	-4.4095	-5.9969	-5.3917	-4.7767	-5.6002	-5.6002
Z010E0088	1.5453	0.8775	-0.1005	0.6631	1.6718	0.4047	0.5383	0.1164	0.6885	0.6885
Z010E0089	1.5228	2.6635	1.6108	2.4342	3.6104	2.5369	2.701	1.7749	2.4839	2.4839
Z010E0090	-6.4875	-6.0572	-6.5067	-5.8736	-5.2353	-6.1231	-5.6949	-6.7331	-5.8889	-5.8889
Z010E0092	2.8888	0.7632	0.6755	0.6313	1.3066	0.2946	0.7747	1.6145	0.604	0.604
Z010E0094	0.4868	-1.1424	-0.919	-1.0068	-2.1626	-1.591	-1.1175	-0.017	-0.9686	-0.9686
Z010E0098	3.2347	2.1306	2.4147	1.9244	1.0059	2.2236	1.7944	1.2509	1.96	1.96
Z010E0099	3.1034	3.7375	4.129	3.8049	4.3642	3.4453	3.5448	3.2187	3.7739	3.7739
Z010E0101	-2.3205	-3.1122	-2.8365	-2.9338	-4.3503	-2.6573	-3.0562	-3.6369	-2.9378	-2.9378
Z010E0103	0.1342	2.0396	1.0987	1.8765	1.7769	2.3593	2.0496	1.0822	1.8535	1.8535
Z010E0105	-4.7297	-5.196	-4.9663	-5.0161	-5.4767	-4.839	-5.2678	-5.9328	-5.0578	-5.0578
Z010E0106	2.831	2.5602	3.4981	2.6928	0.9611	2.9725	3.0597	1.8187	2.7402	2.7402
Z010E0108	-1.9765	-2.7051	-3.7049	-2.8696	-3.7908	-3.2399	-3.0967	-1.9471	-2.9038	-2.9038
Z010E0109	-0.3467	-0.574	-1.2352	-0.4234	-0.1918	-0.4492	-0.49	0.343	-0.4534	-0.4534
Z010E0110	-5.5572	-4.4582	-4.6955	-4.5819	-5.4278	-4.2908	-4.8322	-5.2175	-4.6098	-4.6098
Z010E0112	-2.3607	-1.6598	-1.7077	-1.8127	-1.1332	-1.3431	-1.6887	-0.8596	-1.8345	-1.8345
Z010E0113	4.6243	3.9737	4.6767	4.1715	5.8331	4.3499	3.8612	3.3767	4.1176	4.1176
Z010E0114	0.7818	0.6306	1.2108	0.4492	1.0881	0.0694	0.5556	-0.1547	0.4848	0.4848
Z010E0116	4.5636	3.86	3.126	3.956	2.7552	4.3831	3.8995	3.182	3.99	3.99
Z010E0117	3.5772	3.0962	2.076	2.8749	1.6742	2.9498	2.8005	2.2429	2.909	2.909
Z010E0118	5.2109	5.8265	5.5811	5.9983	4.5845	5.6219	5.7479	6.8043	5.9778	5.9778
Z010E0122	-0.0788	0.7705	0.0793	0.6095	-0.6841	0.3015	0.3462	1.5324	0.5887	0.5887
Z010E0124	-0.5723	0.3003	1.6094	0.5001	0.8849	0.0636	0.6277	1.2663	0.4839	0.4839
Z010E0125	0.7248	0.2139	-0.9578	-0.024	-1.3333	0.4682	0.3341	-0.7785	0.022	0.022
Z010E0126	-1.9858	-0.4981	0.7539	-0.3351	-2.1274	-0.8681	-0.3826	-1.0612	-0.2902	-0.2902
Z010E0128	-2.6263	-2.0517	-2.289	-1.8808	-3.5233	-2.2606	-1.7038	-1.1724	-1.8892	-1.8892
Z010E0129	1.5343	0.6463	0.3857	0.7602	1.6816	1.1887	0.6451	0.1081	0.782	0.782
Z010E0131	1.0708	-0.1377	0.2642	-0.3407	-1.5344	-0.0691	-0.0647	-1.1057	-0.2956	-0.2956
Z010E0132	0.3398	2.3514	2.9781	2.5294	3.5332	2.8627	2.2674	3.4165	2.4935	2.4935
Z010E0133	-5.5905	-4.7825	-4.363	-4.6468	-4.2117	-4.1934	-4.7682	-5.2486	-4.6091	-4.6091
Z010E0135	-4.8394	-6.7427	-6.3587	-6.8591	-7.4099	-7.2525	-6.7012	-6.7712	-6.8826	-6.8826
Z010E0136	-5.1011	-2.7607	-3.7399	-2.9739	-1.7357	-3.3716	-2.7079	-3.6046	-2.9309	-2.9309
Z010E0138	-0.6272	0.7721	0.6443	0.556	-0.4988	0.8343	0.4022	1.6356	0.598	0.598
Z010E0139	-2.3798	-2.8879	-2.5396	-3.0383	-1.9007	-2.6407	-3.0997	-2.9621	-3.0781	-3.0781
Z010E0140	1.2821	1.5857	1.8458	1.5725	1.1178	1.0765	1.6674	1.8095	1.614	1.614
Z010E0141	-5.0167	-6.0313	-6.5264	-5.8613	-7.0403	-6.3139	-5.8726	-5.1016	-5.8905	-5.8905
Z010E0143	1.0103	1.8862	1.8524	1.7245	2.4085	2.2312	1.5184	1.1961	1.7258	1.7258
Z010E0144	-1.1757	-1.5055	-1.2736	-1.3878	-2.7863	-1.8104	-1.4642	-2.2287	-1.3497	-1.3497
Z010E0145	-8.8427	-6.1213	-5.6615	-6.2476	-6.9147	-6.0624	-6.5011	-6.9807	-6.2794	-6.2794
Z010E0146	0.7954	-0.5871	-0.67	-0.4731	0.823	-0.1044	-0.4997	0.338	-0.478	-0.478
Z010E0147	0.4095	1.2189	1.5717	1.4243	1.2962	0.8517	1.5774	2.2708	1.4085	1.4085
Z010E0148	-1.3865	-0.695	-1.808	-0.8801	0.6135	-0.3433	-1.207	-0.7509	-0.9165	-0.9165
Z010E0149	2.169	2.0484	2.8222	2.1554	1.1199	2.2669	2.4467	2.9092	2.197	2.197
Z010E0150	0.5387	1.3103	0.9623	1.4025	2.0606	1.1436	1.2503	2.3557	1.4449	1.4449
Z010E0151	0.1804	-0.2679	-0.4564	-0.1742	-1.4636	-0.593	-0.2551	0.6613	-0.1351	-0.1351
Z010E0152	-1.0899	1.1618	1.823	1.3216	1.0444	1.5515	1.5639	1.3176	1.3343	1.3343
Z010E0153	0.1785	-2.124	-2.8753	-1.9885	-3.2249	-1.5286	-1.8041	-1.3411	-2.0081	-2.0081
Z010E0154	-1.1264	-1.2062	-0.4805	-1.0747	-1.9536	-0.9291	-1.1745	-1.8488	-1.0446	-1.0446
Z010E0155	0.8124	0.3977	1.2033	0.496	1.1891	0.8444	0.792	1.3046	0.5349	0.5349
Z010E0157	4.7466	3.8148	2.9771	3.636	4.8484	4.1049	3.7878	4.5329	3.6011	3.6011
Z010E0158	1.1067	-0.6206	-0.8527	-0.5445	0.7922	-0.1306	-0.3177	-1.4776	-0.5077	-0.5077
Z010E0159	1.8035	1.2497	0.1835	1.0165	-0.2251	1.4861	1.1394	0.3166	1.0536	1.0536
Z010E0160	5.5064	4.0132	4.4936	3.8045	4.5447	4.3042	3.6469	3.1947	3.8333	3.8333
Z010E0161	-3.0414	-0.6793	-0.3153	-0.5641	0.1775	-0.91	-0.6939	-1.3307	-0.5261	-0.5261
Z010E0162	-6.5107	-6.0091	-6.4412	-5.8398	-7.3841	-5.3839	-5.6486	-6.7977	-5.8523	-5.8523
Z010E0163	3.2505	3.2702	3.7071	3.4458	5.0302	3.6592	3.1129	4.3275	3.3997	3.3997
Z010E0164	-1.3646	-0.8219	-1.0443	-0.6255	-2.3632	-0.9865	-0.4228	-1.5393	-0.6344	-0.6344
Z010E0165	-5.7343	-3.0066	-2.4054	-3.234	-2.3814	-2.8246	-3.3863	-2.197	-3.1985	-3.1985
Z010E0166	-4.801	-2.7766	-3.3431	-2.7684	-3.8789	-3.2678	-2.6001	-1.9837	-2.7851	-2.7851
Z010E0167	-1.2857	-1.8328	-1.9682	-2.0414	-1.1618	-2.0333	-2.1809	-0.8764	-2.0177	-2.0177
Z010E0169	1.6442	0.4005	0.0691	0.2526	-0.5273	0.4534	0.3886	1.1451	0.2215	0.2215
Z010E0171	4.6291	5.2303	5.4316	5.4211	6.5569	5.6941	5.5314	5.4485	5.3941	5.3941
Z010E0173	4.5398	4.0613	4.3669	4.1632	5.4477	4.3724	4.4195	5.0342	4.1948	4.1948
Z010E0174	0.0325	-1.9536	-2.2236	-1.8313	0.087	-1.463	-2.2011	-1.1315	-1.8782	-1.8782
Z010E0178	-2.7297	-1.5681	-2.8778	-1.8292	-0.2345	-1.3066	-2.0107	-1.6178	-1.7933	-1.7933
Z010E0179	1.897	-0.0551	-0.2597	0.0294	0.8627	-0.2408	-0.1354	0.9168	0.0623	0.0623
Z010E0180	-1.0784	-1.9116	-1.6911	-1.7753	-1.0144	-1.4085	-1.882	-2.3717	-1.7538	-1.7538
Z010E0184	-2.2789	-0.0218	0.3991	0.1438	1.1694	-0.4423	0.0119	-0.395	0.1743	0.1743
Z010E0185	0.912	0.2271	1.1146	0.4108	1.4934	0.3238	0.1415	1.252	0.3672	0.3672
Z010E0186	-2.3143	-0.7006	0.077	-0.9221	-2.582	-0.527	-1.0571	0.0412	-0.8731	-0.8731
Z010E0188	3.0176	1.1194	0.9082	1.2461	1.9996	1.5707	0.899	1.9157	1.2037	1.2037
Z010E0190	3.3697	4.2504	3.4644	4.1109	2.7686	3.8458	3.8947	3.4055	4.0922	4.0922
Z010E0191	-7.7404	-4.8053	-4.1415	-5.0261	-6.4796	-4.6919	-5.1223	-4.0524	-4.9801	-4.9801
Z010E0192	0.2396	-0.1246	-0.3754	-0.0293	-0.5915	0.2026	0.1844	0.5666	-0.0217	-0.0217
Z010E0193	-3.9481	-2.5202	-2.1095	-2.4087	-2.0271	-2.0198	-2.1195	-1.4774	-2.361	-2.361
Z010E0194	1.9193	3.2105	4.1979	3.1127	1.4216	2.6793	2.871	2.4107	3.0925	3.0925
Z010E0195	1.4006	-0.1935	0.3874	-0.3446	0.1575	-0.6559	-0.1297	-1.0536	-0.3337	-0.3337
Z010E0197	2.1939	0.3919	-0.2374	0.4867	-0.3946	0.0016	0.3379	1.371	0.5227	0.5227
Z010E0198	2.6013	0.6774	1.7143	0.8802	-0.8003	1.1906	1.0647	-0.0913	0.8585	0.8585
Z010E0200	-6.7452	-5.9821	-5.8532	-5.8535	-4.7254	-5.3463	-6.1813	-5.1452	-5.8849	-5.8849
Z011E0001	1.6608	1.756	2.2517	1.7132	1.9354	1.3655	2.2373	1.114	1.6027	1.6027
Z011E0002	-2.9672	-2.0831	-3.0544	-2.1907	-1.8019	-2.4394	-2.7443	-1.934	-2.2469	-2.2469
Z011E0003	-4.0641	-3.2698	-2.522	-3.831	-3.9554	-3.2223	-3.7672	-2.5183	-3.4239	-3.4239
Z011E0004	-0.5339	-0.3498	-1.3669	-0.7743	-0.2365	-0.7028	-1.0167	-0.6922	-0.4826	-0.4826
Z011E0005	-0.9704	-0.4395	0.6484	-0.1652	-0.4589	-0.4588	0.242	-1.0103	-0.2788	-0.2788
Z011E0006	0.9824	0.6755	1.321	0.7347	0.7642	0.8069	1.0927	0.0932	0.5888	0.5888
Z011E0008	2.7802	2.9297	2.4464	3.1183	2.6207	3.0053	2.5247	3.712	3.0741	3.0741
Z011E0009	0.7244	0.9206	1.684	0.915	1.0533	0.5528	0.8022	1.3447	0.8095	0.8095
Z011E0010	2.2343	1.7783	1.2453	2.0196	2.0643	1.6557	2.2634	2.3658	1.9062	1.9062
Z011E0011	0.8342	1.55	0.7543	1.2811	0.9101	1.1774	1.8983	0.9928	1.3777	1.3777
Z011E0012	-2.9602	-2.6913	-2.9002	-2.4914	-3.0067	-2.8595	-2.0529	-1.8206	-2.561	-2.561
Z011E0014	0.6399	1.0785	0.2073	1.0667	1.2658	0.7206	0.3552	1.3869	0.9657	0.9657
Z011E0016	4.3405	5.1227	5.6645	4.9918	4.7628	5.2487	4.5042	5.2348	4.9728	4.9728
Z011E0018	3.1568	2.5558	1.7787	2.7777	2.1673	2.8943	3.0717	2.1021	2.6773	2.6773
Z011E0019	3.0863	3.5379	4.76	3.789	3.5642	3.4328	4.3856	3.3849	3.704	3.704
Z011E0020	-4.2106	-3.755	-4.2854	-3.705	-3.1203	-3.7713	-4.1002	-4.041	-3.5758	-3.5758
Z011E0021	4.2096	3.491	4.3956	3.4956	3.3033	3.854	3.0297	4.3547	3.65	3.65
Z011E0022	-2.7159	-2.0314	-1.0946	-1.8719	-1.5344	-1.9666	-2.3081	-2.4268	-1.9675	-1.9675
Z011E0024	-0.3575	0.3506	-0.2167	0.2704	0.0388	0.4339	0.7513	0.7752	0.2044	0.2044
Z011E0025	-1.2009	-0.5919	-1.383	-0.571	-0.3423	-0.9114	-1.1965	-1.1869	-0.6986	-0.6986
Z011E0027	-2.6678	-1.9684	-0.6634	-1.6532	-1.1773	-1.4797	-1.0818	-2.3674	-1.7557	-1.7557
Z011E0028	0.1504	-0.1964	-0.8785	0.0817	0.3273	-0.0033	0.35	-0.7644	-0.052	-0.052
Z011E0029	3.6617	3.6962	3.8694	3.6255	3.9031	3.7946	3.1514	2.8852	3.5569	3.5569
Z011E0030	2.2898	3.0225	2.4344	3.0917	3.6482	3.3222	3.548	3.2347	3.0326	3.0326
Z011E0031	2.7668	2.5964	3.0398	2.5253	2.5251	2.1508	1.9547	3.0524	2.4488	2.4488
Z011E0032	1.2325	1.9406	1.3733	1.8604	1.6288	2.0239	2.3413	2.3652	1.7944	1.7944
Z011E0033	-3.1201	-3.7233	-2.7152	-3.4959	-4.0229	-3.3586	-3.1834	-3.0796	-3.5745	-3.5745
Z011E0035	-0.3471	-1.152	-0.115	-0.8355	-1.4444	-0.7838	-0.5194	-1.3145	-0.9621	-0.9621
Z011E0037	3.6167	4.261	4.7451	4.0644	4.1682	4.6948	5.0294	4.1439	4.408	4.408
Z011E0038	3.4189	3.1602	3.5363	2.7735	3.3052	2.8383	2.4702	2.7089	3.0477	3.0477
Z011E0039	1.3273	0.6765	1.6458	0.9019	1.1028	0.9293	0.498	1.8098	0.8667	0.8667
Z011E0041	3.3562	4.0893	3.6314	4.1357	4.54	4.3035	4.7494	4.6512	4.0958	4.0958
Z011E0046	-1.708	-2.3376	-1.4265	-2.1656	-2.634	-2.0473	-2.6915	-1.4258	-2.1935	-2.1935
Z011E0047	-2.4802	-2.3201	-3.0786	-2.3504	-2.9332	-2.7149	-3.1208	-1.8036	-2.4479	-2.4479
Z011E0050	2.0371	1.5996	0.2639	1.1585	0.8972	1.7975	0.5839	0.7505	1.439	1.439
Z011E0051	-0.682	-0.3752	-0.1209	-0.1313	-0.4471	0.0254	-0.6422	-0.6428	-0.1974	-0.1974
Z011E0052	1.6807	2.1973	1.7966	2.4444	2.8199	2.1814	1.7555	2.6813	2.357	2.357
Z011E0053	-0.0959	-0.2947	-1.1986	-0.3628	-0.165	-0.201	-0.0361	-0.0119	-0.4497	-0.4497
Z011E0055	1.955	1.7552	0.6831	1.6678	1.992	1.8396	2.0076	1.9089	1.5938	1.5938
Z011E0056	-10.0292	-10.5305	-9.7769	-10.2998	-9.8904	-10.1551	-10.8927	-9.9617	-10.3523	-10.3523
Z011E0057	2.3639	1.468	2.4081	1.881	1.8802	1.4151	1.046	1.3125	1.7035	1.7035
Z011E0058	1.3615	1.2484	1.8322	1.201	1.2558	1.351	1.0922	1.5412	1.1188	1.1188
Z011E0059	-3.6427	-3.0667	-3.7283	-3.109	-3.5654	-3.4547	-2.6588	-3.5134	-3.2194	-3.2194
Z011E0062	2.3062	2.9256	1.9641	2.8612	2.568	3.0548	3.2819	2.0534	2.7761	2.7761
Z011E0063	-9.2972	-10.0283	-9.4119	-9.768	-10.1084	-10.1348	-10.478	-10.393	-9.8714	-9.8714
Z011E0065	4.3689	4.0367	2.9936	3.7084	3.578	4.3559	4.2464	3.2703	3.9996	3.9996
Z011E0068	-10.2417	-9.6144	-8.2356	-9.6447	-9.2511	-9.7747	-9.0174	-8.8637	-9.5584	-9.5584
Z011E0069	2.1607	1.4691	0.9388	1.4246	1.8422	1.4477	1.9109	1.2839	1.6482	1.6482
Z011E0072	1.2638	1.6745	0.7093	1.6357	1.3437	1.3009	1.5031	1.0275	1.5322	1.5322
Z011E0073	-3.2848	-4.0598	-4.818	-3.8048	-3.6294	-3.753	-4.4343	-3.6966	-3.8826	-3.8826
Z011E0074	4.171	4.042	4.639	4.0789	4.3187	3.7332	4.401	3.3268	3.9238	3.9238
Z011E0076	0.6208	0.291	0.9276	-0.0668	0.1316	-0.0685	-0.345	0.1707	0.1914	0.1914
Z011E0080	2.3488	1.7412	0.5803	1.7056	1.0698	1.7838	1.9644	1.0943	1.59	1.59
Z011E0081	1.0366	0.2112	-0.571	0.2616	0.2106	0.1251	-0.4922	0.8162	0.353	0.353
Z011E0082	4.0794	3.7245	2.5445	3.354	3.8939	3.4781	2.7893	3.0258	3.5946	3.5946
Z011E0083	-4.1105	-3.2604	-2.3629	-3.4116	-3.8763	-3.2605	-2.6536	-2.6748	-3.4205	-3.4205
Z011E0084	1.9948	1.2757	2.4646	1.5158	1.0879	1.1254	1.8622	2.2216	1.4249	1.4249
Z011E0085	-1.3457	-1.6815	-2.7164	-1.858	-2.0033	-1.9617	-1.629	-2.5216	-1.8363	-1.8363
Z011E0086	4.5603	3.7886	4.5971	3.9298	4.1188	3.446	3.3617	4.8116	3.8445	3.8445
Z011E0088	7.6858	6.7129	5.7987	6.9775	6.9367	7.0754	6.2232	6.4059	6.8978	6.8978
Z011E0089	8.879	8.7813	9.4876	8.7812	8.8719	8.4214	9.152	8.6864	8.6492	8.6492
Z011E0090	-2.9155	-3.4151	-4.3161	-3.4675	-3.2559	-3.405	-3.0647	-2.8317	-3.5453	-3.5453
Z011E0091	-0.2095	-0.7987	0.0201	-0.7264	-1.2341	-0.8714	-1.2955	-1.0157	-0.6487	-0.6487
Z011E0092	1.7054	1.1803	1.5459	1.0915	0.4837	0.7127	0.4121	1.6479	1.0209	1.0209
Z011E0093	-2.3386	-3.0344	-4.3058	-2.9459	-3.3213	-3.0346	-3.7848	-3.766	-3.0492	-3.0492
Z011E0096	1.5674	1.2746	0.7899	1.1913	1.5155	1.3504	0.5613	1.4953	1.1364	1.1364
Z011E0099	-0.0037	0.2004	0.766	-0.1864	0.4876	-0.1191	-0.3622	-0.1273	0.1044	0.1044
Z011E0100	0.9633	0.1481	-0.4362	0.3513	-0.0384	-0.0208	0.5812	0.8828	0.2637	0.2637
Z011E0101	-0.6105	0.3074	0.938	0.226	0.6326	0.3912	-0.0373	0.2537	0.1967	0.1967
Z011E0102	-0.718	-1.4264	-2.0206	-1.1738	-1.3849	-1.5358	-1.0474	-0.9005	-1.2948	-1.2948
Z011E0103	2.4693	1.8502	1.4568	1.9636	2.2061	1.8338	2.1913	2.4514	2.0091	2.0091
Z011E0104	-0.0284	-0.4254	0.1325	-0.427	-0.3231	-0.8015	-1.1521	0.0252	-0.5381	-0.5381
Z011E0106	0.7089	1.6729	2.2033	1.6186	2.0398	1.7958	1.3221	0.9986	1.5668	1.5668
Z011E0108	-4.7033	-4.9329	-4.4373	-5.0602	-5.5725	-4.9092	-4.6057	-4.6188	-5.107	-5.107
Z011E0109	-4.2411	-4.6394	-3.7785	-4.4043	-4.9937	-4.7687	-4.0172	-4.9972	-4.5155	-4.5155
Z011E0110	-0.5859	-0.6202	0.1464	-1.0166	-0.7227	-0.4884	-0.1608	-0.894	-0.7345	-0.7345
Z011E0111	-0.1237	0.7766	1.9506	0.8566	1.4882	0.85	1.4342	0.552	0.9438	0.9438
Z011E0112	-6.1851	-5.4247	-6.0515	-5.9107	-6.0006	-5.6952	-5.3063	-5.1565	-5.6065	-5.6065
Z011E0113	2.2958	2.8998	1.9603	2.7855	2.6123	2.9485	2.2764	3.2549	2.7519	2.7519
Z011E0115	2.6252	2.2782	2.8701	2.1841	1.5964	1.8118	2.5708	2.7536	2.1045	2.1045
Z011E0116	5.2667	4.6764	4.7287	4.9593	4.4428	5.1264	5.1161	4.0095	4.8263	4.8263
Z011E0120	1.4739	1.8249	2.4015	1.991	2.3295	1.9291	1.3562	1.0034	1.8762	1.8762
Z011E0121	3.7485	3.0535	2.0526	3.2317	3.1405	2.7802	2.4357	2.685	3.0824	3.0824
Z011E0122	2.2405	1.5439	0.8408	1.8815	2.0143	1.9638	2.0639	1.0238	1.7311	1.7311
Z011E0123	-3.3656	-4.2161	-5.0342	-4.0611	-3.8074	-3.7563	-4.7969	-4.6263	-4.0107	-4.0107
Z011E0124	-1.6117	-2.2106	-3.0698	-2.1362	-2.0491	-2.5789	-1.9436	-2.6456	-2.3152	-2.3152
Z011E0125	0.4206	0.0621	-0.2051	-0.0923	0.2764	0.004	0.499	0.8648	0.1909	0.1909
Z011E0127	-4.6838	-5.0918	-5.5898	-5.2595	-4.5491	-4.6349	-4.6451	-4.4603	-4.946	-4.946
Z011E0129	-10.3889	-10.8354	-12.1588	-10.9471	-11.354	-10.7781	-11.1739	-11.1849	-11.0158	-11.0158
Z011E0131	1.9266	1.5294	2.6551	1.7941	2.1452	1.9394	2.1913	2.1675	1.7092	1.7092
Z011E0132	-1.3445	-1.787	-2.348	-1.4725	-1.3038	-1.8222	-1.2762	-2.2435	-1.6344	-1.6344
Z011E0134	-4.7215	-4.8082	-4.021	-4.6241	-4.9633	-4.4291	-5.2375	-4.375	-4.6593	-4.6593
Z011E0135	0.6899	1.3555	2.2612	1.0456	0.9046	1.6683	0.9374	1.064	1.3804	1.3804
Z011E0136	1.2144	1.8708	3.0236	1.782	1.2501	1.4018	2.4436	2.747	1.7268	1.7268
Z011E0137	4.4655	4.4778	4.215	4.702	4.2614	4.3174	4.0933	5.538	4.6378	4.6378
Z011E0139	-3.8792	-3.1292	-3.8032	-3.6109	-2.9772	-2.9876	-3.738	-2.4764	-3.2546	-3.2546
Z011E0142	4.7256	5.1479	5.8164	5.1693	4.6559	4.8167	4.5251	4.5726	5.047	5.047
Z011E0144	-2.9942	-2.3087	-2.595	-2.4223	-1.758	-2.2918	-1.648	-2.5843	-2.147	-2.147
Z011E0145	-0.0492	-0.7253	-1.3896	-0.6117	-0.3866	-0.6858	-0.2556	0.0356	-0.7016	-0.7016
Z011E0146	-0.8108	-1.2373	-0.2526	-1.0252	-1.6282	-1.1428	-0.6122	-1.0278	-1.1097	-1.1097
Z011E0148	0.4817	1.0331	0.092	0.9676	1.4152	1.1409	0.4189	1.3158	0.9194	0.9194
Z011E0149	0.3933	1.0504	1.903	1.0082	0.5821	0.6469	1.1179	0.7493	0.9225	0.9225
Z011E0151	-2.9161	-2.3137	-3.1684	-2.2927	-2.0656	-2.6326	-2.9257	-2.9146	-2.4211	-2.4211
Z011E0152	3.3688	2.676	2.1681	2.4638	2.4344	2.5558	3.0655	3.5843	2.7831	2.7831
Z011E0153	-3.3889	-2.625	-1.5831	-2.3461	-2.023	-2.17	-2.2637	-3.1577	-2.4301	-2.4301
Z011E0154	1.948	2.4392	2.6998	2.6643	2.7434	2.6112	2.1506	2.554	2.6044	2.6044
Z011E0155	-4.2175	-3.447	-4.369	-3.5477	-3.9704	-3.3613	-3.0194	-4.2106	-3.6156	-3.6156
Z011E0156	-4.4689	-4.5563	-4.9902	-4.2442	-4.7474	-4.6048	-5.1069	-4.3871	-4.3719	-4.3719
Z011E0157	-1.8658	-1.6272	-1.8906	-1.6113	-1.8128	-1.4777	-1.0789	-0.8852	-1.4822	-1.4822
Z011E0158	-3.6463	-2.8741	-2.3439	-3.3836	-2.9013	-2.6873	-2.4169	-3.6444	-3.0411	-3.0411
Z011E0160	4.8046	4.0971	4.5375	4.0101	3.3652	4.0453	3.4616	4.8331	3.9685	3.9685
Z011E0162	-5.2993	-5.7724	-5.2564	-5.7319	-5.6349	-5.9359	-6.316	-6.0788	-5.8548	-5.8548
Z011E0163	-4.8052	-4.4936	-3.4024	-4.2376	-4.5695	-4.6073	-4.682	-4.5561	-4.3147	-4.3147
Z011E0164	-4.9336	-4.3169	-4.9619	-4.3341	-4.115	-4.6736	-3.9795	-4.0008	-4.4441	-4.4441
Z011E0166	-1.5373	-0.7333	-1.7828	-0.7891	-1.1319	-1.0076	-0.5468	-1.9417	-0.9133	-0.9133
Z011E0167	1.8467	1.5971	0.7098	1.3394	2.0102	1.472	1.8873	0.9811	1.5907	1.5907
Z011E0169	-4.9702	-4.4288	-3.973	-4.0819	-3.6647	-3.8963	-3.7172	-5.0378	-4.215	-4.215
Z011E0170	-0.1778	-0.4129	0.0998	-0.4035	-0.2089	-0.3272	0.0781	-0.9891	-0.5159	-0.5159
Z011E0171	-1.9814	-1.4617	-2.472	-1.5112	-2.0854	-1.3362	-2.1541	-2.2128	-1.5997	-1.5997
Z011E0173	0.4164	0.1221	-0.8044	0.1593	0.0335	-0.2329	0.3513	-0.5285	-0.0167	-0.0167
Z011E0174	-2.1087	-2.6773	-3.2597	-3.0724	-2.6542	-3.0752	-2.4417	-1.6974	-2.7996	-2.7996
Z011E0175	0.1482	0.0956	0.8693	-0.31	0.2755	-0.2037	0.4171	0.1747	-0.0357	-0.0357
Z011E0178	0.3207	-0.3191	0.2099	-0.6096	-0.8324	-0.0903	-0.8822	-0.514	-0.2931	-0.2931
Z011E0179	-0.3466	0.1552	-0.8008	0.0119	-0.513	0.1688	-0.4886	0.5836	-0.0081	-0.0081
Z011E0180	3.3989	3.8013	4.9447	4.1253	4.5278	4.2861	3.5532	3.88	4.0336	4.0336
Z011E0181	-0.2978	-0.5751	-0.1266	-0.5997	-0.5069	-0.4489	-1.3044	-0.3535	-0.6879	-0.6879
Z011E0182	2.819	3.5315	2.8622	3.7265	4.0826	3.9968	3.0866	3.657	3.6755	3.6755
Z011E0184	-4.3852	-4.3605	-3.9136	-4.3627	-4.2657	-4.7025	-3.9965	-5.2056	-4.5037	-4.5037
Z011E0185	2.8612	2.8224	3.6154	2.4054	2.8725	2.9298	3.3561	2.6841	2.7075	2.7075
Z011E0186	1.447	1.0436	1.9157	1.028	1.2015	1.0722	1.5473	1.8381	0.947	0.947
Z011E0187	4.2647	4.6831	4.2586	4.8884	4.5815	4.6376	5.1379	4.9893	4.8014	4.8014
Z011E0188	0.4458	1.2601	0.9762	1.4789	1.8633	1.7478	1.8765	1.5228	1.4055	1.4055
Z011E0189	0.8412	0.2813	-1.1309	0.2556	-0.3661	0.4305	-0.6908	-0.7413	0.1292	0.1292
Z011E0190	3.7178	4.3385	5.2752	4.2497	4.0026	3.9939	4.8419	3.9418	4.221	4.221
Z011E0191	-1.2026	-1.3727	-0.7539	-1.5724	-1.5042	-1.6922	-1.0558	-1.9278	-1.5105	-1.5105
Z011E0192	2.0086	1.1031	0.3932	1.3622	0.9646	1.4283	1.6567	0.865	1.2587	1.2587
Z011E0194	1.8672	1.547	1.6425	1.4587	1.1287	1.6234	0.8758	0.7477	1.3959	1.3959
Z011E0198	3.9571	4.1982	4.0212	4.023	3.964	4.127	4.7073	5.1077	4.3392	4.3392
Z011E0199	-1.6083	-1.105	-0.0043	-1.1722	-0.8522	-1.0082	-1.5439	-1.5214	-0.9069	-0.9069
Z011E0200	2.4948	2.2222	3.4113	2.0819	2.7068	2.6932	2.8033	2.9662	2.3939	2.3939
Z012E0001	2.7724	1.7245	1.9436	3.4309	1.464	1.1295	0.9705	1.9913	1.8162	1.8162
Z012E0003	-1.6581	-0.9472	-0.8914	-0.0304	-1.0922	-1.8268	-0.8794	-1.4951	-1.151	-1.151
Z012E0004	0.517	-0.6429	-1.2455	-1.9759	-0.7248	-1.3558	-1.6399	-0.7222	-0.948	-0.948
Z012E0005	-1.6314	-2.3227	-1.5908	-0.2558	-2.2545	-1.7676	-2.5811	-2.2321	-1.9823	-1.9823
Z012E0006	-0.7892	-1.024	-0.6924	-2.2512	-1.3896	-1.6459	-0.9116	-1.4426	-1.233	-1.233
Z012E0007	-4.5635	-4.3927	-5.2657	-6.2856	-4.7763	-4.2484	-4.0476	-4.4188	-4.7265	-4.7265
Z012E0008	1.7536	0.9997	0.3066	1.9222	0.4903	1.3105	0.9505	0.4147	0.6812	0.6812
Z012E0009	2.6618	3.1392	2.1127	1.1164	2.8509	2.4051	3.2653	3.1852	2.9211	2.9211
Z012E0010	-1.7157	-2.2481	-2.7189	-3.0443	-1.5455	-1.5737	-2.5577	-1.7324	-2.0915	-2.0915
Z012E0011	-2.505	-2.6733	-2.2822	-1.0484	-2.5737	-3.2187	-2.6138	-2.5771	-2.8737	-2.8737
Z012E0012	-0.0521	-0.571	-1.0942	-1.6536	-1.2623	-0.1626	-0.4254	-0.5652	-0.8661	-0.8661
Z012E0013	0.6401	1.6351	0.7201	2.0993	1.657	1.2766	1.6835	1.0138	1.2982	1.2982
Z012E0014	-2.5934	-1.6258	-1.3684	0.9713	-1.6806	-2.071	-1.8867	-1.4022	-1.1888	-1.1888
Z012E0015	2.219	2.9253	2.7501	2.8486	3.1608	3.3883	3.0552	3.1446	2.9016	2.9016
Z012E0018	-1.7351	-2.7244	-2.0837	-3.2408	-2.2822	-2.9697	-1.701	-2.0246	-2.3098	-2.3098
Z012E0021	-1.1079	-0.096	-0.3154	-0.7444	-0.2651	-0.0791	-1.094	-0.7943	-0.4898	-0.4898
Z012E0022	2.9223	2.7616	2.2451	1.4057	2.3979	2.1372	2.8063	2.3276	2.5027	2.5027
Z012E0023	0.6468	2.2249	1.753	3.5048	2.5169	1.9198	1.118	1.7018	1.8558	1.8558
Z012E0024	1.9585	1.6925	1.2255	1.0453	1.5271	0.9978	0.7637	1.1903	1.3987	1.3987
Z012E0026	4.0393	2.4297	2.7133	3.8113	2.5337	3.1939	3.1383	3.025	2.8093	2.8093
Z012E0027	-3.4904	-3.5259	-3.6981	-4.7497	-3.3171	-4.0959	-2.8318	-3.6445	-3.4466	-3.4466
Z012E0028	-1.9414	-2.885	-2.6031	-0.6507	-2.659	-2.9865	-2.2479	-2.1133	-2.446	-2.446
Z012E0030	3.3423	2.0226	1.4904	3.4285	1.7812	1.3453	0.8266	1.9713	1.7581	1.7581
Z012E0031	2.6885	3.0925	2.9607	1.26	2.6545	3.3858	3.0902	2.4379	2.7346	2.7346
Z012E0033	4.5246	3.1427	4.3474	3.1971	2.981	3.001	4.0872	3.3976	3.6555	3.6555
Z012E0035	2.6379	3.1793	3.6715	4.3485	2.5454	2.9256	3.3194	3.2031	3.031	3.031
Z012E0036	-2.3476	-2.4553	-1.7865	-0.9874	-2.4746	-1.8483	-1.6433	-2.1504	-2.0712	-2.0712
Z012E0037	1.5738	1.5522	1.2599	0.1903	0.8883	1.2979	1.8406	1.1152	1.3359	1.3359
Z012E0038	3.5796	3.8442	3.0808	4.5371	3.5155	2.9921	3.9718	3.9478	3.6244	3.6244
Z012E0039	-1.0854	-1.3334	-1.4447	-2.5393	-1.3316	-0.7646	-0.8926	-1.3617	-1.3752	-1.3752
Z012E0041	-2.6438	-1.0077	-1.5481	0.6325	-1.2432	-1.6704	-1.7115	-1.182	-1.286	-1.286
Z012E0042	2.1123	1.8775	2.2091	0.6503	1.5119	1.2556	1.9899	1.4589	1.6685	1.6685
Z012E0043	-2.5053	-2.9675	-2.2293	-3.7121	-2.8306	-3.4924	-3.0461	-2.7824	-2.5602	-2.5602
Z012E0045	-4.9849	-2.7747	-2.3721	-4.3563	-3.0248	-3.5837	-2.5112	-2.6172	-2.9623	-2.9623
Z012E0048	0.3009	0.1653	0.1219	1.5154	-0.5914	-0.5787	0.2426	0.162	0.0088	0.0088
Z012E0049	-0.6946	-0.4159	-0.5748	0.7128	-0.1872	-0.8444	0.3202	0.2419	-0.0065	-0.0065
Z012E0050	-0.3133	0.4839	-0.0291	-1.4096	-0.1354	0.6913	0.6713	0.4222	0.1921	0.1921
Z012E0051	3.8187	3.3479	3.4222	5.2578	3.2081	2.8063	3.4147	2.9112	3.1529	3.1529
Z012E0052	1.5385	1.6438	1.6135	1.803	1.933	2.1251	1.5356	1.5223	1.5847	1.5847
Z012E0054	4.5708	4.3359	4.3715	3.1674	3.5241	4.3717	3.6292	3.7703	4.0491	4.0491
Z012E0056	6.2079	5.9921	4.9883	3.9423	5.5209	6.0107	5.1011	5.8769	5.6009	5.6009
Z012E0059	-1.8462	-1.58	-1.6499	-3.2246	-1.6895	-1.4712	-1.7157	-1.6329	-1.915	-1.915
Z012E0060	1.5443	2.5609	2.4183	0.571	2.1717	1.5099	1.6842	2.2524	2.2902	2.2902
Z012E0063	2.9209	2.7415	2.9681	2.1549	3.3454	3.3969	2.5578	2.8141	2.9901	2.9901
Z012E0064	5.2273	4.8059	5.2462	3.9464	5.1471	5.5411	5.6655	4.7598	5.0848	5.0848
Z012E0065	5.9747	5.607	6.8212	7.5285	6.1261	5.8868	6.4119	5.8206	6.0333	6.0333
Z012E0067	-0.5678	-2.3202	-1.5323	-1.7608	-2.0362	-2.8043	-2.3486	-1.722	-1.8716	-1.8716
Z012E0068	4.5517	4.8173	5.6405	3.7499	5.6824	4.6414	5.5599	5.4443	5.1722	5.1722
Z012E0069	-1.0208	-1.3651	-1.4705	0.6666	-1.6489	-0.8574	-1.6676	-1.3767	-1.0326	-1.0326
Z012E0070	3.033	2.5648	2.8616	2.179	2.7503	3.2087	2.4629	3.1997	2.8847	2.8847
Z012E0071	-2.1272	-2.2207	-1.558	-3.1266	-1.4739	-2.7209	-2.2981	-2.0775	-1.882	-1.882
Z012E0072	-5.1486	-3.815	-3.5475	-3.2339	-3.6221	-3.0956	-3.043	-3.651	-3.4884	-3.4884
Z012E0074	0.4158	1.9262	2.1104	3.4079	2.5149	2.5556	2.6598	2.03	2.1968	2.1968
Z012E0075	-3.5787	-4.6186	-4.4979	-5.0336	-4.5716	-4.48	-4.8944	-4.5316	-4.3184	-4.3184
Z012E0078	1.178	0.3917	1.1832	3.0537	0.3735	1.1277	-0.0128	0.3623	0.7277	0.7277
Z012E0081	-1.3533	-2.5142	-2.8075	-2.7601	-2.4703	-1.8462	-2.7007	-1.9613	-2.256	-2.256
Z012E0082	3.2748	2.0049	1.4015	1.5677	1.9793	1.2422	1.4974	1.3744	1.6916	1.6916
Z012E0083	-3.4252	-3.7588	-3.7509	-2.3783	-3.9701	-3.4713	-3.5733	-4.3261	-4.0546	-4.0546
Z012E0084	1.7405	1.8589	1.4227	3.1223	1.7577	1.1027	2.0622	1.4269	1.6511	1.6511
Z012E0085	-4.4267	-4.2544	-3.5699	-2.2923	-4.0973	-4.1398	-4.6822	-4.1732	-3.8778	-3.8778
Z012E0086	-1.8478	-1.2777	-1.127	-2.5954	-1.638	-2.0535	-2.3431	-1.3088	-1.5424	-1.5424
Z012E0089	0.1432	-0.2099	-0.3692	1.6871	0.3568	0.3681	-0.4525	0.3648	0.0491	0.0491
Z012E0090	-3.2565	-2.1993	-2.5394	-3.2546	-2.7606	-3.09	-3.0035	-2.0913	-2.4147	-2.4147
Z012E0091	5.133	4.9891	3.8674	2.8208	5.0874	4.2313	5.0287	4.3642	4.6255	4.6255
Z012E0092	3.6166	4.0498	3.6031	5.1199	4.1899	3.6394	3.0719	3.4884	3.6957	3.6957
Z012E0093	0.3923	-1.0407	-1.2442	-1.4916	-1.3073	-0.282	-0.15	-0.9574	-0.7178	-0.7178
Z012E0095	0.5414	-0.0581	0.1157	-0.6432	0.6324	-0.1827	0.7786	0.6647	0.306	0.306
Z012E0096	1.5688	1.3025	1.5251	-0.0064	0.8994	1.7096	1.3716	0.7741	0.9864	0.9864
Z012E0097	-1.6075	-1.0843	-1.6546	-0.1349	-0.9156	-0.6903	-0.621	-0.8905	-1.1104	-1.1104
Z012E0099	2.3337	2.7221	1.898	3.5416	1.9386	2.8564	2.8095	2.096	2.434	2.434
Z012E0102	5.3558	6.3873	7.0696	7.3227	6.3375	6.8829	6.2682	7.0189	6.734	6.734
Z012E0103	-0.0668	-0.0874	0.1604	-1.3587	-0.2009	-0.0452	0.921	0.5242	0.3206	0.3206
Z012E0104	-3.8558	-3.9351	-3.3956	-2.0931	-3.4052	-4.0736	-3.3635	-3.2796	-3.5307	-3.5307
Z012E0107	-2.3685	-2.2553	-1.8645	-3.5602	-1.4913	-2.5562	-1.4659	-1.9414	-1.9351	-1.9351
Z012E0108	4.4508	3.1409	3.6948	2.7486	3.7991	3.7808	4.0438	3.6556	3.4488	3.4488
Z012E0110	2.4059	2.3963	3.4501	1.8438	2.2747	2.9796	2.2615	2.9646	2.775	2.775
Z012E0111	-1.5298	-1.2521	-0.993	-2.1008	-1.3088	-0.9916	-1.1519	-1.3277	-1.5536	-1.5536
Z012E0112	0.8685	0.0921	-0.2332	1.3297	0.7153	0.8134	0.7311	0.0476	0.3302	0.3302
Z012E0113	-4.2422	-2.8987	-3.1786	-4.1427	-2.6414	-2.7707	-2.7772	-3.042	-3.2896	-3.2896
Z012E0114	3.3009	3.1075	2.9699	2.0399	3.2665	2.8435	3.7892	3.2045	3.4612	3.4612
Z012E0115	1.1518	1.4786	1.3371	-0.2743	1.0839	1.5063	0.6688	1.4299	1.1278	1.1278
Z012E0116	5.3105	5.6799	5.3347	4.2941	5.469	5.8377	4.7532	5.467	5.2739	5.2739
Z012E0119	2.4174	2.6236	2.1352	4.1726	2.5279	1.7643	1.7491	2.6822	2.3854	2.3854
Z012E0120	5.1205	4.6805	4.5172	5.8552	4.2403	5.0103	4.6908	4.6542	4.3749	4.3749
Z012E0121	-0.148	-0.8611	-0.3232	0.9486	-0.9505	-1.2602	-0.4819	-0.4259	-0.716	-0.716
Z012E0122	-4.1165	-4.7767	-4.2915	-4.2023	-5.4482	-5.3693	-4.5883	-4.6382	-4.8949	-4.8949
Z012E0123	-2.3188	-3.4875	-3.4898	-4.1073	-3.804	-3.3138	-3.1899	-4.1469	-3.77	-3.77
Z012E0124	-1.2573	-1.0595	-1.6404	-2.6035	-1.4233	-1.7093	-1.0648	-1.545	-1.331	-1.331
Z012E0126	0.4764	1.8578	2.4508	1.3002	2.3702	2.3549	1.7877	1.9067	2.1126	2.1126
Z012E0127	3.4549	3.0433	3.348	3.8324	2.8547	3.4046	2.0809	2.7209	2.714	2.714
Z012E0132	-4.0135	-4.3027	-4.5429	-5.5202	-3.5321	-4.6294	-3.4203	-4.15	-3.9944	-3.9944
Z012E0133	-0.147	-1.5602	-0.497	0.9885	-0.9259	-1.7396	-1.9865	-1.4419	-1.1675	-1.1675
Z012E0134	1.287	-0.2252	0.9218	1.194	-0.44	0.6876	0.6077	-0.0724	0.2006	0.2006
Z012E0135	1.858	0.057	-0.1746	2.4287	-0.3139	0.7317	-0.3301	0.5435	0.3864	0.3864
Z012E0136	-2.4457	-2.0247	-1.9456	-3.3094	-2.4859	-1.7693	-3.154	-2.6988	-2.3999	-2.3999
Z012E0138	0.478	0.6415	0.7168	-0.384	1.1535	1.423	1.4676	1.1774	0.9212	0.9212
Z012E0139	-6.3459	-5.3762	-5.0782	-4.7175	-5.6751	-5.1213	-5.3814	-5.4235	-5.6455	-5.6455
Z012E0142	2.9536	1.5393	1.3497	2.4203	1.3205	2.3213	2.3822	2.1635	1.8856	1.8856
Z012E0143	-2.5437	-1.5669	-1.7561	-1.0653	-1.324	-2.3674	-1.5413	-1.6106	-1.845	-1.845
Z012E0144	-2.7512	-2.5119	-3.2909	-3.8887	-2.6744	-3.483	-3.2417	-3.025	-2.81	-2.81
Z012E0146	-0.7314	-1.7055	-1.5908	-2.7887	-2.1503	-2.2437	-1.0546	-1.8101	-1.5316	-1.5316
Z012E0147	0.0744	0.4074	0.0794	-0.6746	0.3142	-0.4375	-0.3796	-0.0593	0.1423	0.1423
Z012E0148	-4.2116	-3.4083	-2.5698	-4.5919	-2.5663	-2.8063	-3.6657	-2.8983	-3.1656	-3.1656
Z012E0150	-6.0667	-6.2487	-6.4084	-4.7802	-7.0718	-6.0142	-6.7639	-6.3831	-6.5291	-6.5291
Z012E0151	-3.9026	-3.3216	-4.0214	-2.5931	-3.196	-3.5315	-3.4429	-3.9789	-3.6959	-3.6959
Z012E0154	-2.1824	-3.1085	-2.811	-1.5247	-2.6846	-2.3232	-2.4064	-3.0163	-2.776	-2.776
Z012E0159	1.1554	0.435	0.8148	1.9931	0.5913	0.1536	1.1298	0.6065	0.8962	0.8962
Z012E0163	-5.5181	-5.6893	-6.049	-6.5148	-5.2415	-5.1244	-6.425	-5.8365	-5.8294	-5.8294
Z012E0165	-5.7116	-4.8594	-4.5241	-4.0861	-5.2217	-4.6024	-4.8852	-5.44	-5.1321	-5.1321
Z012E0167	5.1249	7.2848	6.8003	8.2656	7.0812	7.5523	7.2182	6.7909	6.9432	6.9432
Z012E0168	-3.8365	-3.6757	-3.7869	-4.4385	-2.9674	-2.9238	-4.163	-3.7498	-3.5148	-3.5148
Z012E0170	-1.488	-2.5807	-2.0905	-2.9722	-2.5534	-1.9263	-2.8443	-2.541	-2.3091	-2.3091
Z012E0171	4.1759	4.5965	4.906	3.1384	4.2712	4.7502	3.7295	4.5942	4.2787	4.2787
Z012E0172	-4.7558	-2.9362	-3.8346	-4.6736	-3.5316	-2.8398	-2.6854	-3.4755	-3.2835	-3.2835
Z012E0173	-2.906	-1.407	-0.8515	-2.0794	-0.8312	-0.9121	-1.4566	-0.8249	-1.1489	-1.1489
Z012E0174	1.0395	0.7851	-0.1825	-0.8657	0.3521	0.0345	0.887	0.3047	0.4932	0.4932
Z012E0175	0.747	-0.2567	-0.6073	-0.9772	-0.1986	0.4455	-0.0389	-0.2111	-0.0182	-0.0182
Z012E0176	1.6293	1.1307	2.1832	3.1481	1.9	2.0126	1.8437	1.2507	1.4549	1.4549
Z012E0177	-1.1483	-1.8089	-1.3902	-2.7948	-1.0956	-1.0295	-0.9671	-1.6158	-1.5711	-1.5711
Z012E0178	-0.4051	1.1862	0.9787	0.0593	1.5181	0.6712	1.5184	1.4394	1.5166	1.5166
Z012E0181	4.0362	4.0105	4.4852	5.5415	4.775	3.7595	4.6737	4.6063	4.3725	4.3725
Z012E0183	-1.4309	-1.5188	-1.7455	-2.4376	-1.7396	-1.0631	-1.6745	-1.279	-1.2247	-1.2247
Z012E0184	3.9255	2.209	3.0236	1.0997	2.88	3.0998	2.9813	2.727	2.5012	2.5012
Z012E0186	-3.2812	-2.5176	-2.3002	-2.5818	-2.9048	-3.4629	-3.3567	-2.5333	-2.717	-2.717
Z012E0187	-0.2562	0.3933	-0.517	1.4534	0.1555	0.4529	-0.6136	-0.3173	0.0046	0.0046
Z012E0188	-0.7684	-0.1447	-0.672	-0.1598	0.0191	-0.9061	-0.6681	0.1087	-0.1176	-0.1176
Z012E0189	-0.0377	-0.4334	-1.4595	1.0129	-0.9296	-0.2071	-1.5891	-0.5178	-0.8227	-0.8227
Z012E0190	-0.8121	1.0373	0.7223	2.2593	1.9954	1.6756	1.7582	1.6456	1.252	1.252
Z012E0191	-0.704	0.9185	1.3387	-0.6429	0.9596	0.1328	1.211	0.458	0.7022	0.7022
Z012E0193	0.9417	2.0741	1.9247	1.3414	1.3654	1.708	1.1743	1.5269	1.7678	1.7678
Z012E0194	-4.4499	-4.2168	-5.0892	-3.6056	-4.5829	-4.0398	-4.1325	-4.223	-4.5436	-4.5436
Z012E0195	-3.0611	-2.2081	-2.0701	-4.101	-2.196	-1.7683	-1.7564	-1.9498	-2.2152	-2.2152
Z012E0196	1.0839	1.044	0.9142	2.1392	1.2511	0.3695	1.0988	1.0856	0.7769	0.7769
Z012E0197	-1.0594	-1.6157	-1.5981	-2.0025	-0.9072	-0.813	-2.003	-1.5868	-1.4295	-1.4295
Z013E0001	-2.0201	-2.6912	-1.3771	-1.7243	-1.8577	-2.2448	-2.2678	-2.6096	-2.3467	-2.3467
Z013E0002	-2.6122	-3.5232	-2.4696	-2.6875	-2.5258	-3.2907	-3.3222	-2.9606	-3.2548	-3.2548
Z013E0003	6.4855	5.5121	5.0821	6.7523	4.2854	5.7552	5.7569	5.6794	5.8293	5.8293
Z013E0004	-0.3689	-0.5394	-0.3862	-1.634	0.04	-0.779	-0.6802	-0.4758	-0.7328	-0.7328
Z013E0005	-2.8588	-2.6454	-1.8775	-1.4722	-0.9014	-2.5135	-2.5372	-2.1471	-2.4851	-2.4851
Z013E0006	0.9538	1.1192	1.6215	1.9395	1.5669	1.2766	1.2546	0.8926	1.305	1.305
Z013E0007	-4.4535	-4.3875	-4.1027	-3.5203	-2.2384	-4.1506	-4.2071	-4.4422	-4.1315	-4.1315
Z013E0009	4.494	4.5823	2.91	4.1191	6.1659	4.4296	4.3679	4.7143	4.3279	4.3279
Z013E0010	0.6651	0.6973	1.6818	1.0526	1.3168	0.4103	0.5315	0.0997	0.4501	0.4501
Z013E0013	-4.8207	-5.5562	-6.6794	-5.733	-6.107	-5.4367	-5.3022	-5.2894	-5.3646	-5.3646
Z013E0014	3.4052	4.2497	2.5211	4.1098	3.6091	3.931	3.9558	3.7147	3.9694	3.9694
Z013E0015	-0.6197	-0.709	-1.0358	-1.676	-0.4812	-0.8448	-0.7516	-1.2133	-0.7799	-0.7799
Z013E0016	0.6865	1.5118	-0.3559	0.8394	0.9223	1.1693	1.1991	1.5411	1.2093	1.2093
Z013E0017	0.5421	0.0251	-0.2961	0.7986	-0.1371	0.0827	0.0325	0.4198	0.0481	0.0481
Z013E0018	1.5626	1.2158	0.4548	1.7897	2.0786	1.1781	1.2247	0.9912	1.2297	1.2297
Z013E0019	-1.4386	-1.794	-1.4054	-1.5472	-3.6442	-1.9711	-1.8708	-2.2158	-1.924	-1.924
Z013E0020	1.5066	1.6479	3.6695	0.9278	0.1347	1.9949	2.1655	1.6387	2.038	2.038
Z013E0021	2.675	2.7644	2.7784	1.9382	3.2332	2.4262	2.5665	2.7611	2.4851	2.4851
Z013E0022	-4.8229	-4.8112	-5.4451	-3.9556	-5.6802	-4.6348	-4.6664	-4.314	-4.6029	-4.6029
Z013E0023	1.8629	2.7513	3.5575	2.9635	1.1684	2.4555	2.5675	2.7139	2.4692	2.4692
Z013E0024	-3.645	-3.2162	-4.0635	-3.6156	-4.3146	-2.9644	-3.1209	-3.3931	-3.0636	-3.0636
Z013E0025	-0.1971	-0.151	0.0831	-0.5497	-0.599	0.2074	0.36	-0.1349	0.2524	0.2524
Z013E0026	2.0683	2.3323	3.4305	1.4288	1.1121	2.0532	2.0129	1.7699	2.0885	2.0885
Z013E0027	-5.292	-4.8932	-5.6075	-5.0913	-6.5466	-5.1456	-5.0154	-5.268	-5.0868	-5.0868
Z013E0028	-1.5415	-0.7545	-0.6142	-1.429	-1.8889	-1.0555	-0.9321	-0.7218	-1.0108	-1.0108
Z013E0029	1.6204	0.6687	-0.1454	0.4369	-0.6486	0.9745	1.1477	1.3187	1.0538	1.0538
Z013E0030	2.4805	2.3035	0.6099	2.7426	1.991	2.0609	2.1602	1.9306	2.1205	2.1205
Z013E0031	0.715	1.163	-0.8638	0.7922	2.7584	0.8253	0.939	1.3327	0.8916	0.8916
Z013E0032	-2.2572	-2.1237	-2.4384	-1.8436	-0.4087	-2.0972	-2.1438	-2.0664	-2.1345	-2.1345
Z013E0033	-2.7329	-2.4423	-1.4916	-1.9119	-1.3689	-2.3064	-2.3373	-2.0894	-2.295	-2.295
Z013E0034	-0.814	-1.5534	-0.0583	-2.1519	-0.6758	-1.255	-1.3517	-1.0954	-1.2949	-1.2949
Z013E0035	1.2739	0.1184	0.4553	0.025	-0.4056	0.5734	0.7254	0.3442	0.6429	0.6429
Z013E0036	-2.1359	-2.9423	-3.2627	-3.1145	-1.0896	-2.6779	-2.6861	-2.8909	-2.6184	-2.6184
Z013E0037	-2.8434	-1.8842	-3.5068	-2.9679	-3.3816	-2.2271	-2.1034	-1.9312	-2.1837	-2.1837
Z013E0039	-3.1912	-2.77	-3.3614	-3.1794	-2.957	-2.716	-2.6937	-2.4047	-2.6611	-2.6611
Z013E0040	-5.6523	-5.7091	-4.5626	-5.2663	-6.3083	-5.7577	-5.8252	-6.043	-5.8745	-5.8745
Z013E0042	-0.8107	-0.88	-2.3779	-1.5832	-2.5899	-1.198	-1.3067	-1.4154	-1.1983	-1.1983
Z013E0043	-0.7335	-0.7904	-0.6396	-1.8102	-0.5336	-1.1078	-0.9875	-0.8106	-1.0497	-1.0497
Z013E0044	1.7417	2.1369	1.7137	1.6594	4.0656	2.3047	2.2972	1.9787	2.3398	2.3398
Z013E0045	-0.683	-0.8272	-1.9797	-1.264	0.831	-1.1218	-1.1764	-1.1477	-1.0592	-1.0592
Z013E0046	-5.5823	-6.0674	-4.4207	-6.7742	-7.6995	-6.1178	-6.109	-6.5276	-6.0656	-6.0656
Z013E0049	-2.1662	-2.1863	-2.825	-2.6826	-2.3561	-2.456	-2.3079	-2.5829	-2.3791	-2.3791
Z013E0050	1.4327	1.7017	1.7874	0.9214	3.2429	1.5002	1.5877	1.5719	1.54	1.54
Z013E0052	0.1852	0.498	1.9153	0.2059	1.9515	0.7352	0.9002	1.0009	0.7756	0.7756
Z013E0053	2.1917	2.2589	2.5111	1.7884	3.8297	2.4624	2.4216	2.8084	2.499	2.499
Z013E0055	4.9083	5.7545	6.0402	5.696	3.9803	5.4808	5.5817	5.1231	5.5034	5.5034
Z013E0056	6.3376	5.702	7.3857	5.0531	6.2806	6.003	6.0035	6.1135	5.9687	5.9687
Z013E0057	2.9886	2.9817	3.126	3.1891	3.7429	2.843	2.6712	2.4516	2.7158	2.7158
Z013E0058	-2.6857	-1.7561	-1.6068	-1.8559	-2.3001	-2.0494	-1.9569	-2.4042	-2.0299	-2.0299
Z013E0059	6.7659	7.8278	8.7357	6.8051	7.5532	7.4029	7.3761	7.0601	7.4349	7.4349
Z013E0060	-1.8608	-1.0163	-1.2268	-0.4705	0.5759	-1.2837	-1.2054	-1.4416	-1.2534	-1.2534
Z013E0061	-4.304	-3.2128	-3.2308	-4.1645	-1.5618	-3.4188	-3.5845	-3.3096	-3.5662	-3.5662
Z013E0062	1.3649	1.4452	0.5561	2.618	0.663	1.617	1.601	2.1069	1.6616	1.6616
Z013E0063	1.8423	1.1321	1.4717	1.3047	0.3116	1.6133	1.6358	1.3068	1.536	1.536
Z013E0065	-8.5629	-7.451	-7.3481	-7.5733	-6.7202	-7.6978	-7.7009	-8.1296	-7.7657	-7.7657
Z013E0066	-5.9528	-5.0585	-6.0885	-4.2636	-5.5583	-5.2841	-5.5248	-5.5403	-5.4106	-5.4106
Z013E0067	-1.3722	-1.0625	-1.3006	-1.9361	0.2319	-0.9002	-0.9228	-1.2997	-0.8654	-0.8654
Z013E0068	-2.6174	-3.0545	-3.8713	-2.005	-4.1165	-2.7605	-2.6099	-2.3629	-2.707	-2.707
Z013E0071	-3.2261	-2.938	-1.817	-3.2175	-1.3578	-2.8052	-2.8084	-2.5309	-2.7697	-2.7697
Z013E0072	1.7611	1.6772	0.4771	2.4513	3.1419	1.4314	1.5311	1.6388	1.4794	1.4794
Z013E0073	-3.6685	-2.6577	-2.2429	-2.3289	-4.611	-2.9594	-2.9218	-2.7107	-3.0071	-3.0071
Z013E0074	3.542	3.5168	4.724	3.4142	2.9276	3.8547	4.0129	4.1863	3.9014	3.9014
Z013E0075	12.0676	11.315	13.4869	10.6237	9.6431	11.7417	11.5813	11.1829	11.627	11.627
Z013E0077	2.2824	2.9654	2.7879	3.2456	1.615	2.6298	2.5533	2.4479	2.659	2.659
Z013E0078	-5.4812	-5.4446	-5.0259	-4.264	-5.5351	-5.063	-5.2792	-4.8831	-5.2054	-5.2054
Z013E0079	2.2596	1.6365	3.359	1.5889	2.5067	2.0235	1.8361	1.5166	1.8991	1.8991
Z013E0080	-2.2147	-1.9765	-0.8009	-2.7906	-3.9271	-1.9368	-2.0255	-1.8912	-2.052	-2.052
Z013E0081	1.5001	1.1761	1.8376	0.3144	-0.4977	1.1061	1.1336	0.8596	1.0904	1.0904
Z013E0082	-0.0983	0.893	1.4833	1.2946	-0.3326	0.5345	0.4009	0.7141	0.4631	0.4631
Z013E0083	-2.3283	-2.1931	-1.6979	-1.1007	-0.3448	-1.9085	-1.7799	-2.131	-1.8667	-1.8667
Z013E0084	1.4222	2.04	1.5308	1.1588	0.4558	1.8656	1.7507	1.5447	1.7599	1.7599
Z013E0085	4.0339	3.7171	3.477	3.04	5.2676	3.4257	3.3466	3.8091	3.466	3.466
Z013E0086	1.8296	0.8439	1.8306	1.5996	-0.9224	1.1172	1.1968	0.7674	1.1765	1.1765
Z013E0087	-3.3341	-4.4589	-2.8763	-4.5883	-5.241	-4.1337	-4.1376	-3.8298	-4.0854	-4.0854
Z013E0088	4.1096	2.8763	3.7472	4.3566	2.1883	3.2968	3.4415	3.1816	3.3691	3.3691
Z013E0089	3.1093	3.7286	3.7046	3.7313	4.1664	3.4169	3.5256	3.1234	3.4468	3.4468
Z013E0090	-3.343	-3.4844	-2.4859	-4.2927	-5.2293	-3.8598	-3.8748	-3.6255	-3.8136	-3.8136
Z013E0091	-0.9193	-1.6948	-2.5846	-1.6201	0.5495	-1.1842	-1.2192	-1.1918	-1.2798	-1.2798
Z013E0092	3.1796	3.2535	2.2599	4.3205	2.2752	3.3026	3.0964	3.7021	3.1895	3.1895
Z013E0093	5.2717	6.2832	6.1265	6.2858	7.047	5.8296	5.751	6.0935	5.836	5.836
Z013E0094	-0.5599	-0.8037	-1.2993	-1.0531	0.8973	-0.6302	-0.6652	-0.3646	-0.7375	-0.7375
Z013E0095	3.4243	3.2084	3.1981	2.5754	4.4519	2.8847	2.8277	2.7117	2.9447	2.9447
Z013E0096	4.1645	4.7096	5.4936	4.1226	4.0629	4.8944	4.8494	4.9806	4.7595	4.7595
Z013E0097	-7.7531	-8.0345	-7.106	-7.6982	-9.6997	-8.3138	-8.3654	-8.5679	-8.2787	-8.2787
Z013E0098	-0.7512	-1.069	-1.0251	-1.8305	-2.9972	-1.4303	-1.4659	-1.0466	-1.3652	-1.3652
Z013E0099	-1.437	-1.1351	-1.9463	-1.7863	-0.0089	-1.4203	-1.6154	-1.7762	-1.5228	-1.5228
Z013E0100	0.4723	0.7599	0.2179	-0.1017	1.299	0.5973	0.5624	0.2895	0.5032	0.5032
Z013E0101	7.7321	6.7973	6.4271	8.3119	6.3135	7.1536	6.9666	7.4128	7.0497	7.0497
Z013E0102	-2.3372	-3.209	-2.7138	-2.224	-2.4394	-2.7519	-2.8541	-2.3821	-2.8511	-2.8511
Z013E0103	-4.2248	-4.4332	-3.6118	-5.1972	-5.5148	-4.427	-4.4872	-4.849	-4.5394	-4.5394
Z013E0104	1.8584	2.2433	1.8199	3.3337	0.9072	2.4852	2.578	2.7987	2.4582	2.4582
Z013E0105	3.9303	3.2302	2.5085	4.3155	2.3462	3.168	3.1363	3.277	3.2266	3.2266
Z013E0109	0.5798	0.4223	-0.5659	0.971	-1.3513	0.151	0.2747	0.5981	0.2051	0.2051
Z013E0110	3.103	3.3531	3.6864	2.7943	4.4527	3.4575	3.4429	3.714	3.5004	3.5004
Z013E0111	-3.3649	-2.1816	-2.288	-2.6129	-2.7825	-2.528	-2.5688	-2.5616	-2.5753	-2.5753
Z013E0112	-0.9596	-1.1294	-0.3651	-1.2184	0.0124	-1.341	-1.241	-0.9741	-1.3059	-1.3059
Z013E0113	5.9819	5.4948	5.5235	4.9083	4.5924	5.2437	5.1812	5.6254	5.2904	5.2904
Z013E0115	-4.7055	-5.0307	-5.5484	-5.7149	-7.0667	-5.2037	-5.183	-4.9395	-5.1369	-5.1369
Z013E0116	1.5674	1.7386	1.9893	2.4685	0.5056	1.8908	1.8804	2.1578	1.9162	1.9162
Z013E0117	3.0685	2.8424	3.0363	3.3401	3.8258	2.6161	2.7001	3.0202	2.6514	2.6514
Z013E0118	-5.094	-6.1646	-5.9956	-5.2032	-4.8031	-5.9079	-5.9606	-5.524	-5.8654	-5.8654
Z013E0119	-2.4505	-3.1533	-3.9712	-2.9377	-1.1495	-2.6872	-2.7027	-2.9341	-2.764	-2.764
Z013E0120	4.9419	4.8863	3.844	5.5635	6.2844	4.6526	4.755	4.5429	4.7016	4.7016
Z013E0122	-0.6808	-0.8677	-1.9332	-1.5537	-1.4121	-1.2716	-1.3119	-0.8292	-1.2017	-1.2017
Z013E0123	-0.0935	-1.1394	-0.6741	-0.1906	0.0954	-0.7783	-0.6628	-0.403	-0.7309	-0.7309
Z013E0124	1.5598	1.5785	1.0401	0.9347	0.5659	1.4086	1.2111	1.0551	1.3025	1.3025
Z013E0125	0.3109	0.4677	-1.3663	0.9308	-0.0586	0.1437	-0.072	-0.0197	0.0382	0.0382
Z013E0126	3.2232	2.6775	1.6126	3.7117	3.7699	3.0354	3.0159	2.9589	2.94	2.94
Z013E0127	-1.1151	-0.8736	-1.5294	-1.5123	-2.0002	-0.7194	-0.7136	-0.7744	-0.6749	-0.6749
Z013E0128	2.2916	2.6565	1.7943	3.8696	4.575	2.7668	2.7558	2.6106	2.8126	2.8126
Z013E0129	-3.7306	-3.5403	-4.4783	-4.2144	-4.5523	-3.3617	-3.3638	-3.7112	-3.313	-3.313
Z013E0130	-4.2812	-3.8416	-4.3508	-4.0812	-2.0869	-3.7304	-3.721	-3.9787	-3.6775	-3.6775
Z013E0131	0.1025	0.9396	0.5554	0.1997	1.7734	1.0612	0.9131	1.0514	0.9359	0.9359
Z013E0132	-1.9903	-2.82	-1.1545	-2.1908	-2.0823	-2.4589	-2.317	-2.7715	-2.4162	-2.4162
Z013E0133	0.1651	0.3738	1.5138	0.23	-0.2477	0.8162	0.8082	0.6561	0.7046	0.7046
Z013E0134	4.1898	4.3304	4.5857	5.0746	5.6964	4.5076	4.4647	4.2669	4.5422	4.5422
Z014E0002	-3.0529	-3.9199	-3.626	-3.2354	-3.0375	-3.5554	-4.9389	-3.3555	-3.6296	-3.6296
Z014E0004	2.1189	0.3962	0.8788	0.9459	2.0135	0.5464	-0.2398	0.1698	0.6282	0.6282
Z014E0005	-3.2067	-2.4991	-2.2079	-1.9456	-1.9099	-2.2852	-2.9093	-2.6788	-2.2164	-2.2164
Z014E0006	-1.8596	-2.4753	-1.8098	-2.3554	-1.2915	-2.118	-2.8757	-1.869	-2.1628	-2.1628
Z014E0007	-4.5177	-3.8268	-3.2741	-3.7882	-3.353	-3.5469	-2.7635	-3.4572	-3.4665	-3.4665
Z014E0008	-0.2384	-0.4978	-1.4318	-1.0078	-0.647	-0.8467	-1.9367	-0.5244	-0.9294	-0.9294
Z014E0010	1.6667	1.5102	0.4024	1.4961	2.1613	1.0888	-0.1478	1.596	1.0467	1.0467
Z014E0011	2.7734	2.0223	2.623	2.111	2.9125	2.2957	3.9314	2.4859	2.4479	2.4479
Z014E0014	-3.8109	-3.0617	-2.723	-3.2555	-3.6173	-3.3301	-4.9299	-4.1527	-3.3809	-3.3809
Z014E0016	-4.0128	-4.2069	-5.1284	-4.7196	-3.2868	-4.6859	-3.0662	-3.9872	-4.5259	-4.5259
Z014E0018	-0.1048	-1.0594	-1.4451	-0.4694	-1.3024	-0.9231	-1.7234	-1.1279	-0.8071	-0.8071
Z014E0019	0.9102	2.3242	1.8704	2.8911	3.7894	2.6846	3.9135	1.9831	2.633	2.633
Z014E0023	0.0427	1.0943	0.8986	0.4804	1.7043	0.7233	-0.0071	1.1352	0.7079	0.7079
Z014E0024	-2.1184	-0.9433	-1.2991	-0.8229	-0.6784	-0.5054	0.7904	-0.2849	-0.5895	-0.5895
Z014E0025	-1.0428	-2.6952	-2.309	-2.0786	-1.9034	-2.4369	-1.2614	-1.7438	-2.3424	-2.3424
Z014E0028	1.7402	0.7159	1.4988	0.1308	1.3483	0.5053	-0.8091	0.6824	0.3981	0.3981
Z014E0030	5.5469	6.5899	6.8379	6.4653	5.3392	6.3271	7.0769	6.8126	6.4079	6.4079
Z014E0032	-0.3594	-0.7314	-0.9463	-0.9039	0.0299	-0.802	0.749	-0.8247	-0.6714	-0.6714
Z014E0033	0.8292	0.8892	0.74	0.4934	0.205	0.6758	1.3961	-0.1942	0.6173	0.6173
Z014E0034	-2.0729	-2.802	-1.6207	-3.0556	-2.6761	-2.5892	-1.5478	-2.3532	-2.6723	-2.6723
Z014E0036	-1.6975	-0.0519	-0.5783	-0.1597	-0.6809	-0.2889	-0.8142	-0.0823	-0.3532	-0.3532
Z014E0039	2.7879	1.407	2.582	1.9878	1.407	1.7092	1.7496	2.3041	1.809	1.809
Z014E0041	-1.5369	0.2466	-0.2425	0.1179	-0.2505	0.053	0.599	-0.3081	-0.0101	-0.0101
Z014E0042	3.9062	2.6467	3.0924	3.2907	4.2049	3.0022	1.6495	3.4182	2.9571	2.9571
Z014E0045	2.5129	1.9768	1.6377	1.2973	1.0856	1.7233	1.48	1.0296	1.6487	1.6487
Z014E0048	3.7496	3.7214	3.3	3.6432	2.0644	3.5523	3.7995	2.5829	3.4508	3.4508
Z014E0050	-1.6331	-0.0552	-0.1342	-0.7057	-0.4684	-0.2514	-0.1103	-1.0126	-0.3748	-0.3748
Z014E0053	0.5159	-0.0589	0.323	-0.013	-0.0761	0.2828	-0.3424	-0.3921	0.188	0.188
Z014E0055	-4.5933	-3.3851	-3.4677	-3.5583	-4.8452	-3.7251	-3.873	-4.2474	-3.6677	-3.6677
Z014E0056	-2.9348	-3.4855	-3.6746	-3.4641	-4.9165	-3.3346	-3.7302	-3.7576	-3.2365	-3.2365
Z014E0058	3.6668	3.4347	2.5704	2.8694	2.2587	3.1879	4.1041	3.6013	3.1217	3.1217
Z014E0063	1.9169	1.1477	0.7365	1.6786	-0.2903	1.452	0.0935	0.7206	1.3422	1.3422
Z014E0065	4.8265	3.2701	3.9786	3.6776	2.3155	3.7147	4.4708	3.2609	3.6218	3.6218
Z014E0067	-0.1617	1.2646	1.4099	1.8078	1.0093	1.616	0.4436	1.6972	1.5429	1.5429
Z014E0068	-3.8915	-4.9491	-4.8722	-5.57	-4.1993	-5.1809	-4.2056	-4.8143	-5.2661	-5.2661
Z014E0069	-1.5351	-0.5873	-0.0332	-0.586	0.7189	-0.4037	-0.4514	-0.9817	-0.325	-0.325
Z014E0070	-3.8297	-2.7812	-3.0698	-3.2733	-2.9799	-3.1558	-3.8895	-3.7664	-3.0602	-3.0602
Z014E0072	-2.0976	-3.0211	-1.9322	-2.9468	-2.3471	-2.5833	-3.5644	-3.5482	-2.6949	-2.6949
Z014E0074	-1.8879	-2.7034	-2.6822	-2.3684	-1.2611	-2.5984	-2.027	-2.3208	-2.641	-2.641
Z014E0075	-0.1061	-0.2184	-0.6962	0.407	1.2259	0.0863	0.0086	0.4583	0.028	0.028
Z014E0076	1.0533	0.4591	0.3934	-0.1609	0.0307	0.1114	1.2679	0.1921	0.2536	0.2536
Z014E0077	-1.4681	-0.8756	-0.4811	-1.2979	-1.4288	-1.2164	-2.4593	-1.3755	-1.1672	-1.1672
Z014E0080	1.005	0.7285	0.5334	0.1735	0.9794	0.3801	1.5626	-0.3477	0.4901	0.4901
Z014E0081	-0.2543	-1.6671	-1.1962	-1.738	-2.1485	-1.3584	-2.1829	-0.9483	-1.4267	-1.4267
Z014E0083	3.5332	4.2647	4.9048	4.1552	3.6973	4.6133	3.9631	4.728	4.5043	4.5043
Z014E0085	-5.076	-3.3279	-3.9043	-3.4149	-4.6366	-3.5825	-5.1945	-3.3841	-3.6669	-3.6669
Z014E0086	-2.2965	-1.1897	-0.9583	-0.7905	0.6921	-0.902	0.6697	-0.4352	-0.7516	-0.7516
Z014E0088	0.5713	-0.4311	0.0015	-0.327	-1.7155	-0.1734	-1.0153	0.2162	-0.087	-0.087
Z014E0092	1.1805	0.0473	-0.3763	0.5736	0.2212	0.2199	1.4123	-0.2192	0.3394	0.3394
Z014E0093	3.4244	4.4851	5.2396	4.6649	4.1061	4.7296	5.2881	3.7787	4.6024	4.6024
Z014E0095	0.8659	0.8792	0.4314	0.8357	1.067	0.5151	1.4476	0.5907	0.5874	0.5874
Z014E0097	3.9947	1.7273	3.0499	2.2104	2.2672	2.0606	2.9284	2.7785	2.1791	2.1791
Z014E0098	-2.5516	-1.7369	-1.465	-2.1621	-3.3275	-1.5448	-0.5934	-2.4088	-1.6923	-1.6923
Z014E0099	-2.3861	-1.9785	-2.4506	-2.1533	-2.2885	-2.3618	-1.5332	-1.7379	-2.2799	-2.2799
Z014E0101	4.1543	5.018	4.703	4.4598	4.7221	4.6253	3.8484	5.1666	4.6739	4.6739
Z014E0102	0.8911	0.1086	-0.2378	0.0805	0.0049	-0.377	-1.3847	0.4174	-0.2832	-0.2832
Z014E0104	-0.5792	0.2373	-0.2974	0.4559	0.7708	0.1054	0.2739	0.2116	0.2053	0.2053
Z014E0105	-1.311	-0.5693	0.6667	-0.0642	1.2756	-0.0553	0.9195	-0.9142	-0.1393	-0.1393
Z014E0106	-3.5809	-2.8922	-2.1418	-2.9422	-1.7114	-2.5203	-3.0547	-3.2247	-2.6247	-2.6247
Z014E0110	-4.0191	-3.3199	-3.6122	-3.3353	-3.8504	-2.9934	-3.891	-2.7254	-3.0866	-3.0866
Z014E0111	-2.7725	-2.4705	-2.2122	-1.986	-3.5022	-2.2599	-3.1157	-1.5363	-2.1874	-2.1874
Z014E0112	4.6419	4.4175	3.7408	3.8172	5.21	4.137	5.3199	3.5902	4.0978	4.0978
Z014E0114	-0.5911	-0.3644	-0.0477	0.1892	1.3204	-0.2023	-0.7954	0.5561	-0.0957	-0.0957
Z014E0115	3.3523	3.0044	2.8451	2.8975	2.9122	2.7727	3.5301	2.1558	2.6795	2.6795
Z014E0119	5.3319	4.5122	4.2886	4.199	4.2776	4.0721	3.1083	3.6129	4.1229	4.1229
Z014E0120	-3.2646	-4.9695	-3.5774	-4.4955	-5.7735	-4.4372	-3.9281	-3.9778	-4.5176	-4.5176
Z014E0122	1.0559	0.6741	0.4602	0.3419	-1.2405	0.4368	-1.1758	0.8186	0.3604	0.3604
Z014E0124	4.1009	3.1554	3.0834	2.6846	2.3955	2.6616	1.7962	2.3341	2.7459	2.7459
Z014E0126	-1.6573	-1.6779	-2.6947	-2.0288	-3.735	-1.9962	-2.2559	-1.5659	-2.0659	-2.0659
Z014E0127	-0.1962	-1.1253	-1.3179	-1.0186	0.1561	-1.0037	-1.3359	-1.4925	-0.8958	-0.8958
Z014E0128	2.0176	1.3365	0.9325	1.1129	1.6352	1.314	0.4587	1.894	1.2648	1.2648
Z014E0129	2.9776	3.7683	3.9758	3.7471	4.6832	3.4969	4.2697	3.9002	3.5767	3.5767
Z014E0138	-0.2455	-0.5442	-1.4935	-0.6142	0.4979	-0.8573	-0.0606	-1.3362	-0.8909	-0.8909
Z014E0139	2.5823	0.949	2.3217	1.0185	0.5625	1.2646	0.4457	1.6993	1.3254	1.3254
Z014E0140	-0.172	0.6967	0.1087	0.5652	-0.7703	0.3443	1.1467	0.8606	0.4014	0.4014
Z014E0146	2.5113	3.4342	3.1476	3.421	3.034	3.6581	3.1484	4.1646	3.6838	3.6838
Z014E0147	2.8467	3.6503	3.5542	3.7878	2.731	3.7574	4.4224	3.9476	3.6363	3.6363
Z014E0148	-3.9275	-3.7062	-3.2239	-3.8888	-4.21	-3.875	-3.3889	-3.6646	-3.9571	-3.9571
Z014E0149	0.1285	0.1042	0.4231	0.5326	0.1598	0.3025	-0.6216	-0.1605	0.3564	0.3564
Z014E0153	-3.1098	-3.5853	-3.6788	-3.2578	-4.112	-3.444	-3.0111	-3.2857	-3.52	-3.52
Z014E0154	-1.6867	0.4415	-0.1469	0.0097	0.3469	0.141	1.4366	0.2663	0.23	0.23
Z014E0156	-0.8885	-1.43	-1.7207	-0.8463	-0.1473	-1.1931	-2.0898	-1.7892	-1.2447	-1.2447
Z014E0161	-1.3034	-2.1102	-2.3352	-2.078	-3.2793	-1.8635	-0.3657	-2.4034	-1.7712	-1.7712
Z014E0162	7.0891	6.189	5.8914	6.6982	6.1167	6.4993	7.4635	7.004	6.4698	6.4698
Z014E0164	0.7484	0.9582	2.0837	1.5157	2.801	1.481	2.2066	1.6407	1.3889	1.3889
Z014E0165	0.8333	1.9288	1.5119	1.9703	0.5613	2.1108	1.7089	2.7222	2.2094	2.2094
Z014E0166	-3.9284	-2.2283	-3.5716	-2.3101	-2.077	-2.7618	-3.6179	-3.1833	-2.6522	-2.6522
Z014E0167	2.3172	3.7188	3.9737	3.6687	3.823	3.3826	2.2715	2.7673	3.4413	3.4413
Z014E0168	1.9795	1.255	1.2824	1.154	0.9932	0.8787	1.6995	1.4597	1.0126	1.0126
Z014E0169	-2.372	-3.7625	-3.0638	-3.3768	-3.7506	-3.3808	-2.4344	-3.9509	-3.4581	-3.4581
Z014E0170	5.3112	4.5642	4.3616	4.7062	4.5018	4.8841	4.0435	5.2057	4.7971	4.7971
Z014E0172	-2.1913	-2.1313	-2.5252	-2.1477	-2.6477	-2.3453	-1.8343	-2.0846	-2.3941	-2.3941
Z014E0173	-7.4638	-6.8041	-7.3502	-6.9428	-8.2076	-7.1459	-6.3981	-6.5549	-7.0857	-7.0857
Z014E0174	0.071	1.1446	1.0781	0.4969	1.6939	0.8583	-0.016	1.2572	0.7634	0.7634
Z014E0178	-1.5156	-0.2895	-0.5093	-0.2215	1.0731	0.0878	1.6637	0.4418	0.0495	0.0495
Z014E0179	4.4155	3.9516	3.6742	3.4909	4.7501	3.5129	2.6437	3.9215	3.6267	3.6267
Z014E0181	-1.3852	-1.2641	-2.2483	-1.5433	-1.2855	-1.6433	-2.7022	-1.746	-1.7071	-1.7071
Z015E0001	6.1627	6.0428	6.6958	5.6159	6.2181	5.8431	5.3142	6.0559	6.0347	6.0347
Z015E0003	1.1173	0.9706	0.3913	0.489	1.7367	0.8908	0.2967	1.2046	1.0199	1.0199
Z015E0005	5.403	5.1424	4.6785	4.9297	5.4687	5.3539	5.9441	5.0421	5.1893	5.1893
Z015E0006	0.8269	0.6462	-0.0196	0.9162	0.6825	0.7599	0.5045	0.783	0.6142	0.6142
Z015E0009	-1.489	-1.1984	-0.765	-1.7093	-0.5335	-1.1061	-1.888	-1.4098	-1.2341	-1.2341
Z015E0010	-1.272	-1.5024	-1.0096	-2.2244	-1.9448	-1.7442	-0.9081	-1.3968	-1.5523	-1.5523
Z015E0011	2.6737	2.6765	3.2412	3.0984	2.7949	2.8325	3.4436	2.5392	2.6868	2.6868
Z015E0014	-0.6584	-0.4756	-0.3357	0.1283	-0.8393	-0.5797	-1.2106	-0.3348	-0.4611	-0.4611
Z015E0016	-2.935	-2.8851	-2.4853	-2.2998	-2.4461	-2.8341	-2.6513	-3.0256	-2.838	-2.838
Z015E0017	4.0152	3.7296	3.6934	3.3183	3.314	3.6466	4.3738	3.9706	3.7763	3.7763
Z015E0019	1.1741	1.1323	0.4634	2.2077	0.457	1.1421	1.768	1.0699	1.1934	1.1934
Z015E0020	-3.2066	-3.4264	-4.2065	-2.9806	-3.2168	-3.274	-2.8788	-3.2764	-3.4479	-3.4479
Z015E0022	3.6324	3.4505	3.7508	3.666	2.9746	3.5359	4.176	3.1744	3.4081	3.4081
Z015E0023	-1.6819	-1.6622	-1.9165	-2.055	-2.4608	-1.5152	-2.6436	-1.513	-1.6894	-1.6894
Z015E0027	-2.8776	-2.8661	-2.2739	-3.6912	-2.7714	-3.1157	-3.5854	-2.7661	-2.9155	-2.9155
Z015E0028	1.1397	1.4142	0.6819	2.1817	0.949	1.3171	1.8508	1.3674	1.3914	1.3914
Z015E0029	6.0407	5.9852	6.5215	6.3923	6.5979	5.9036	5.3838	5.8985	6.0354	6.0354
Z015E0030	-1.207	-1.183	-1.8894	-0.4012	-0.6191	-1.3414	-0.3259	-1.1334	-1.2104	-1.2104
Z015E0032	-1.5678	-1.6316	-0.9691	-2.0814	-2.1156	-1.5652	-1.0604	-1.6694	-1.5823	-1.5823
Z015E0033	4.4935	4.2543	4.6959	4.57	4.3443	4.2471	4.2332	4.107	4.2558	4.2558
Z015E0034	3.5466	3.6042	3.9245	4.1503	3.1213	3.4738	3.5395	3.4541	3.6056	3.6056
Z015E0035	-0.8716	-0.8064	-0.6984	-0.1482	-1.3528	-0.7071	-1.5021	-0.6116	-0.7473	-0.7473
Z015E0037	-2.1067	-2.3258	-2.0838	-2.7063	-2.358	-2.2354	-3.1006	-2.575	-2.3674	-2.3674
Z015E0039	-0.0491	-0.0737	-0.3816	-0.4474	0.1089	-0.1735	-0.8143	-0.1682	-0.0332	-0.0332
Z015E0041	1.1151	0.9161	0.2764	0.8845	1.0504	1.0253	1.5888	1.0333	0.8821	0.8821
Z015E0042	-0.665	-0.969	-0.5476	-1.5684	-0.8757	-0.7506	-0.343	-0.7025	-0.9097	-0.9097
Z015E0043	-0.7761	-0.5715	-0.074	-0.7411	-0.4452	-0.6304	0.1643	-0.6526	-0.5172	-0.5172
Z015E0044	-3.9887	-3.7187	-3.6017	-4.2423	-2.9445	-3.7758	-3.0431	-3.9006	-3.7562	-3.7562
Z015E0045	-2.8434	-2.8001	-3.582	-3.0088	-3.0166	-2.5865	-2.2665	-2.5983	-2.7791	-2.7791
Z015E0046	-0.3173	-0.3071	-1.0128	-0.4988	-0.8243	-0.1451	-1.3381	-0.4699	-0.3361	-0.3361
Z015E0047	1.4438	1.4519	0.6943	2.021	1.8509	1.31	0.7194	1.5659	1.4247	1.4247
Z015E0048	1.2323	1.2726	1.5455	1.3018	1.3037	1.2908	0.4624	1.1241	1.2793	1.2793
Z015E0049	4.0175	3.7753	3.0747	4.5313	3.1743	4.0311	4.2771	3.7115	3.8168	3.8168
Z015E0050	-0.2114	-0.0677	-0.7038	0.4362	-0.1843	-0.1906	0.2847	-0.1659	-0.0952	-0.0952
Z015E0051	-0.5884	-0.5967	-1.2256	-0.8611	-0.5285	-0.6429	-1.5115	-0.6437	-0.5466	-0.5466
Z015E0052	-0.1622	-0.1448	0.3984	-0.7571	-0.0762	-0.0735	-0.8801	-0.3495	-0.1895	-0.1895
Z015E0054	-0.2072	0.0634	-0.418	-0.2303	0.7848	0.0403	0.7298	-0.1165	0.0303	0.0303
Z015E0055	3.3185	3.2367	2.777	2.9818	3.8606	3.1843	2.5404	3.1776	3.2868	3.2868
Z015E0056	-1.4538	-1.174	-0.9851	-1.0501	-1.3024	-1.0095	-0.5803	-1.028	-1.1892	-1.1892
Z015E0059	1.4306	1.4576	1.6416	2.0336	1.5205	1.7175	2.1646	1.6916	1.5284	1.5284
Z015E0060	-3.2358	-3.1867	-3.7731	-3.7427	-3.7594	-3.3628	-4.3114	-3.3041	-3.2336	-3.2336
Z015E0061	-0.0321	0.0309	0.1929	0.5831	-0.597	0.2345	-0.8414	-0.0774	0.044	0.044
Z015E0062	-0.825	-1.0751	-1.5583	-0.6442	-0.925	-1.1573	-1.8314	-1.145	-1.0331	-1.0331
Z015E0063	1.0074	0.9053	1.429	1.2042	1.2556	0.783	1.8219	1.0944	0.9506	0.9506
Z015E0067	0.0261	0.0575	-0.5813	0.8404	0.0345	0.2148	0.7483	-0.1346	0.0301	0.0301
Z015E0068	-12.5486	-12.7334	-13.6601	-11.945	-13.521	-12.561	-13.69	-12.9211	-12.7641	-12.7641
Z015E0070	-1.7545	-1.7302	-1.1231	-1.6198	-1.6214	-1.9615	-1.0049	-1.6215	-1.7711	-1.7711
Z015E0071	-0.9043	-0.9159	-0.576	-1.4268	-0.749	-0.8015	-1.7005	-0.9504	-0.9473	-0.9473
Z015E0072	-0.5402	-0.7195	-0.3948	-0.3633	-0.6323	-0.6435	-1.3615	-0.9647	-0.7644	-0.7644
Z015E0073	-4.486	-4.3243	-3.7139	-4.269	-4.1978	-4.5476	-3.6513	-4.1875	-4.3631	-4.3631
Z015E0074	1.0949	1.3828	1.2333	1.2166	1.0758	1.5332	1.9037	1.2105	1.3559	1.3559
Z015E0075	-2.4434	-2.5078	-2.7997	-2.7616	-2.2798	-2.5818	-1.7647	-2.5683	-2.4626	-2.4626
Z015E0076	4.371	4.6715	4.2828	4.2495	4.8577	4.4693	4.5631	4.4844	4.6257	4.6257
Z015E0077	-0.3346	-0.2703	0.1121	0.1195	-0.7576	-0.4626	0.2927	-0.4464	-0.3139	-0.3139
Z015E0078	-5.919	-6.0936	-5.9553	-5.6094	-5.4761	-6.0083	-6.5826	-6.1397	-6.128	-6.128
Z015E0079	5.1093	5.3005	5.7167	4.9215	4.8507	5.3994	5.8748	5.101	5.2624	5.2624
Z015E0080	4.2714	3.9995	4.3728	3.5874	3.5658	4.2165	4.6968	4.2322	4.0542	4.0542
Z015E0081	-0.2399	-0.4266	-1.1436	0.176	-0.6557	-0.6077	0.2598	-0.3525	-0.465	-0.465
Z015E0082	1.5195	1.2758	1.6444	0.8664	0.8422	1.1578	0.6147	1.4332	1.316	1.316
Z015E0083	-1.9137	-2.1387	-2.7703	-2.4232	-2.6957	-2.0085	-1.6914	-2.3022	-2.1769	-2.1769
Z015E0085	-1.7494	-1.7949	-2.2887	-2.1084	-1.9064	-1.947	-1.3666	-1.9332	-1.8302	-1.8302
Z015E0086	0.4165	0.4847	0.7013	-0.1898	0.4706	0.585	-0.425	0.6084	0.453	0.453
Z015E0088	-0.4139	-0.287	0.1205	-0.9038	-0.3574	-0.1663	0.2084	-0.1256	-0.3105	-0.3105
Z015E0089	5.2284	5.3149	5.5791	5.3492	5.0501	5.4087	4.5928	5.2211	5.2776	5.2776
Z015E0090	-1.9828	-2.0738	-2.63	-2.4481	-2.6128	-2.2687	-1.5659	-1.9734	-2.1146	-2.1146
Z015E0091	1.1845	0.9801	1.1554	1.5914	0.9815	0.7819	1.801	0.9989	0.9437	0.9437
Z015E0092	-1.4996	-1.2308	-1.5908	-1.7596	-0.4922	-1.2706	-0.6768	-1.379	-1.2657	-1.2657
Z015E0094	-3.5074	-3.3669	-3.8368	-3.5313	-3.0473	-3.129	-2.6236	-3.435	-3.3119	-3.3119
Z015E0095	-3.0498	-3.2855	-2.8072	-2.9453	-2.5122	-3.521	-2.393	-3.5377	-3.3343	-3.3343
Z015E0096	2.1355	2.2319	1.5607	2.8233	1.6977	2.2001	2.6554	2.0622	2.1969	2.1969
Z015E0099	-3.0656	-2.7331	-2.3824	-2.1786	-3.0253	-2.9234	-3.4663	-2.9689	-2.7742	-2.7742
Z015E0100	-1.817	-1.8172	-1.3558	-2.1733	-2.4213	-1.7044	-1.256	-1.9995	-1.8535	-1.8535
Z015E0101	-1.5178	-1.3089	-1.8317	-1.4326	-1.2852	-1.1704	-0.8228	-1.3178	-1.2436	-1.2436
Z015E0103	0.2057	0.23	0.8216	-0.7105	1.0419	-0.0245	-0.539	0.0573	0.1753	0.1753
Z015E0104	4.1763	3.9151	3.259	3.4655	3.8938	3.7424	4.4196	4.0583	3.8785	3.8785
Z015E0105	-0.0436	-0.2539	0.0823	-0.1609	0.3806	-0.1734	-0.2237	-0.1507	-0.2866	-0.2866
Z015E0106	-1.9434	-2.1339	-2.65	-2.6187	-1.8588	-2.2198	-1.3839	-2.0748	-2.1798	-2.1798
Z015E0107	0.8686	0.8465	1.4732	0.2251	1.0593	0.8227	1.6592	1.0107	0.8508	0.8508
Z015E0110	2.0447	2.1368	2.4732	2.3594	2.8375	2.2172	1.4282	1.9167	2.0992	2.0992
Z015E0111	4.0756	3.9031	3.0687	4.3837	3.8653	4.0352	3.1336	4.0079	3.8722	3.8722
Z015E0113	-0.6462	-0.6493	-0.1811	-1.2658	-0.7061	-0.8669	-0.7744	-0.5585	-0.6879	-0.6879
Z015E0118	-3.4323	-3.7155	-3.3078	-3.2782	-2.9074	-3.813	-2.7039	-3.5359	-3.6644	-3.6644
Z015E0119	1.9654	1.7357	2.0652	1.9997	1.6261	1.5325	0.8515	1.5365	1.691	1.691
Z015E0120	1.3866	1.4936	1.702	1.9226	0.964	1.2952	1.4288	1.5665	1.4546	1.4546
Z015E0123	2.6426	2.9857	3.302	3.4972	3.1011	3.0998	3.8151	3.0634	2.9607	2.9607
Z015E0125	-4.6922	-4.4072	-3.9669	-4.041	-4.2561	-4.4927	-4.99	-4.2049	-4.3534	-4.3534
Z015E0127	0.469	0.4604	0.9978	0.016	0.6805	0.6467	0.6374	0.6386	0.5139	0.5139
Z015E0128	-2.1514	-2.0857	-1.7511	-1.7824	-2.0181	-2.2864	-1.4828	-2.0951	-2.122	-2.122
Z015E0129	-4.8015	-4.7614	-4.1376	-5.5109	-4.3821	-4.6046	-5.4717	-4.8425	-4.7211	-4.7211
Z015E0130	2.1421	2.2155	1.472	1.6757	2.8907	2.33	1.4151	2.3372	2.1847	2.1847
Z015E0131	5.8583	5.5832	6.2548	4.9027	5.9214	5.4279	4.9936	5.4696	5.611	5.611
Z015E0132	-0.1284	0.2083	0.4479	0.6487	-0.5051	0.0373	-0.6699	0.3135	0.1767	0.1767
Z015E0134	1.0746	1.0942	1.1913	1.6548	1.1259	1.2496	0.3877	1.1931	1.075	1.075
Z015E0135	6.0394	6.0181	6.4488	5.3445	6.2293	5.8092	5.248	6.1311	5.9785	5.9785
Z015E0137	1.0959	1.1066	1.66	0.7361	0.8587	0.9959	1.8182	1.0067	1.1456	1.1456
Z015E0138	-2.5012	-2.2475	-2.8147	-2.0147	-2.7972	-2.2657	-1.7546	-1.9608	-2.183	-2.183
Z015E0141	1.1775	1.4933	1.6103	1.8482	1.2489	1.6533	0.5783	1.6287	1.4776	1.4776
Z015E0142	-5.7091	-5.7103	-5.2808	-6.0616	-5.5557	-5.514	-6.2174	-5.5483	-5.6567	-5.6567
Z015E0143	0.9971	0.8139	1.3288	0.4109	0.884	0.6687	1.4956	0.688	0.8147	0.8147
Z015E0144	2.7545	2.4747	1.8683	2.3483	3.1249	2.559	1.7179	2.7377	2.5311	2.5311
Z015E0145	-3.5332	-3.324	-3.1882	-3.5888	-2.4556	-3.4026	-2.4698	-3.4091	-3.2733	-3.2733
Z015E0146	3.8629	3.8201	3.1483	4.5644	4.2817	4.1154	3.075	3.7787	3.8889	3.8889
Z015E0148	0.6413	0.7202	1.171	-0.0094	0.3416	0.636	1.2564	0.8377	0.6779	0.6779
Z015E0149	-7.1623	-7.4092	-7.0768	-7.0957	-7.9935	-7.4923	-8.2153	-7.1786	-7.3603	-7.3603
Z015E0150	-1.298	-1.5949	-1.3055	-1.9077	-1.596	-1.3612	-2.3402	-1.675	-1.5421	-1.5421
Z015E0151	0.362	0.396	0.705	0.8336	0.4184	0.2217	1.0001	0.222	0.3587	0.3587
Z015E0153	1.9523	1.9682	1.9394	1.5273	2.105	1.9708	1.9114	1.9752	1.9738	1.9738
Z015E0154	2.4626	2.6581	1.9453	2.4002	2.4945	2.6718	1.6767	2.9915	2.7265	2.7265
Z015E0156	0.8039	0.542	0.2866	-0.0813	0.8784	0.3594	1.1879	0.4218	0.5308	0.5308
Z015E0158	-4.0654	-4.3385	-5.0021	-4.6871	-4.9117	-4.3925	-5.2396	-4.0804	-4.2897	-4.2897
Z015E0159	0.8695	1.1301	1.3735	1.8635	1.3409	1.4059	1.9601	1.3537	1.2059	1.2059
Z015E0161	-3.1517	-3.4299	-3.5704	-2.8286	-2.7431	-3.5031	-3.9673	-3.5473	-3.3834	-3.3834
Z015E0162	0.7021	0.9067	1.4042	0.7371	1.0329	0.8477	1.6424	0.8256	0.9609	0.9609
Z015E0163	2.494	2.2286	2.6175	2.9261	1.7773	2.1534	3.0121	2.1137	2.2737	2.2737
Z015E0164	1.2248	1.3827	0.9129	0.915	1.087	1.5108	1.0547	1.2522	1.3489	1.3489
Z015E0165	0.6597	0.9789	1.1747	1.5137	1.5471	1.1128	1.1091	1.0584	0.9596	0.9596
Z015E0166	0.6401	0.7796	0.6895	1.4607	0.9755	1.0433	1.5556	0.7351	0.8414	0.8414
Z015E0167	-0.8866	-0.9891	-0.614	-0.6722	-1.4212	-1.1843	-1.9023	-1.1809	-1.0324	-1.0324
Z015E0168	-0.3014	-0.4592	-0.1754	0.1672	0.2186	-0.214	0.531	-0.2615	-0.392	-0.392
Z015E0171	-3.212	-3.2535	-3.5106	-3.8921	-2.5701	-3.4592	-2.6976	-3.3977	-3.2968	-3.2968
Z015E0172	3.0862	2.8688	3.0619	3.583	3.1907	2.8762	2.3496	2.6254	2.873	2.873
Z015E0173	-3.9265	-3.6791	-3.7401	-3.8329	-4.2205	-3.7268	-4.5303	-3.745	-3.629	-3.629
Z015E0175	1.2699	1.3011	0.7335	0.485	1.9879	1.1027	0.4045	1.4783	1.2603	1.2603
Z015E0176	3.6873	3.4154	3.7887	3.0033	2.9817	3.6324	4.1127	3.6481	3.4701	3.4701
Z015E0177	-0.4717	-0.1873	-0.9827	0.6889	-0.5332	-0.1885	-0.9323	0.0443	-0.1215	-0.1215
Z015E0178	-4.0862	-4.0998	-3.9357	-3.2038	-4.8696	-3.8108	-4.826	-4.1312	-4.0342	-4.0342
Z015E0179	-4.1553	-4.1077	-3.6017	-5.0112	-3.5362	-4.0441	-3.4265	-3.957	-4.1458	-4.1458
Z015E0180	-2.339	-2.2905	-1.7184	-3.145	-2.7064	-2.2122	-1.9293	-2.4015	-2.3332	-2.3332
Z015E0181	-0.0196	-0.0147	0.2669	0.4248	0.7662	0.2294	0.8794	0.2308	0.0522	0.0522
Z015E0182	2.7138	3.0012	2.6051	2.5761	2.4751	2.8258	3.3368	2.868	2.9615	2.9615
Z015E0185	-0.0728	-0.0398	0.3114	0.466	-0.4114	-0.2297	0.6313	0.0266	-0.072	-0.072
Z015E0186	-2.8481	-2.9354	-2.4127	-3.2812	-2.9411	-2.6882	-2.3296	-2.9664	-2.874	-2.874
[truncated: 1,329 more rows]
